# Supplementary material for: Microbially produced vitamin B12 contributes to the lipid-lowering effect of silymarin
Source: Nat Commun. 2023 Jan 30;14:477. doi: 10.1038/s41467-023-36079-x (PMC9887073; doi:10.1038/s41467-023-36079-x)
Supplement: Supplementary file 3 — Supplementary Data 1 [file 41467_2023_36079_MOESM3_ESM.xlsx]

## Sheet: Supplementary Table 1
			HFD vs. NCD			Silibinin vs. HFD			Silymarin vs. HFD			FMT-Silymarin vs. FMT-Control
ASVs	Annotation	Mean abundances for Top 100	baseMean	log2FoldChange	adjusted P	baseMean	log2FoldChange	adjusted P	baseMean	log2FoldChange	adjusted P	baseMean	log2FoldChange	adjusted P
ASV1	Lachnospiraceae | Lachnoclostridium_NA_ASV1	1827.17	1803.32	14.7824	2.1962e-48	1996	-0.58392	0.0165163	2066.52	-0.714371	0.0024671	1442.84	NA	NA
ASV8	Lachnospiraceae | Blautia_NA_ASV8	656.789	763.159	13.5415	1.58072e-24	764.133	NA	NA	856.542	NA	NA	243.323	NA	NA
ASV6	Lachnospiraceae | NA_NA_ASV6	631.078	396.19	12.5955	1.09483e-29	789.177	NA	NA	738.112	NA	NA	600.834	NA	NA
ASV7	Lachnospiraceae | NA_NA_ASV7	616.805	661.59	13.3357	1.09483e-29	618.392	NA	NA	636.767	-1.06482	0.0307636	550.472	-1.36981	1.49398e-08
ASV9	Staphylococcaceae | Staphylococcus_lentus_ASV9	574.859	360.281	5.8999	2.40045e-14	671.263	-2.37102	0.0497164	927.172	-1.50525	0.0299518	340.72	-1.47712	0.000113208
ASV5	Akkermansiaceae | Akkermansia_muciniphila_ASV5	483.302	243.14	NA	NA	486.762	1.7967	0.0322845	959.884	3.17959	6.50321e-05	243.421	NA	NA
ASV4	Erysipelotrichaceae | Turicibacter_NA_ASV4	419.351	1519.87	-5.76604	9.01733e-18	67.8526	NA	NA	49.7148	NA	NA	39.9669	3.31265	0.00211952
ASV11	Lachnospiraceae | Blautia_NA_ASV11	415.495	412.416	12.6537	1.14496e-25	475.155	NA	NA	386.024	-1.17482	0.0228453	388.387	-1.29639	5.36779e-09
ASV13	Desulfovibrionaceae | NA_NA_ASV13	363.088	255.03	5.96998	5.53492e-05	328.504	NA	NA	537.185	NA	NA	331.631	NA	NA
ASV14	Clostridiaceae_1 | Clostridium_sensu_stricto_1_NA_ASV14	349.913	273.836	12.0642	2.75878e-20	386.697	NA	NA	335.256	-3.31592	0.00147716	403.865	2.80156	2.05474e-09
ASV12	Enterococcaceae | Enterococcus_NA_ASV12	333.984	1.93669	NA	NA	372.68	6.76428	1.02562e-05	95.7679	5.27054	0.0259568	865.55	NA	NA
ASV24	Lachnospiraceae | Blautia_NA_ASV24	310.634	479.425	12.8706	1.86601e-30	305.983	-2.44085	0.0136881	343.365	-7.23449	2.39431e-06	113.762	NA	NA
ASV15	Lachnospiraceae | NA_NA_ASV15	309.25	333.662	12.348	7.25829e-19	351.202	NA	NA	366.355	NA	NA	185.781	-1.58376	0.0379185
ASV19	Lactobacillaceae | Lactobacillus_NA_ASV19	300.006	273.845	NA	NA	285.37	NA	NA	249.338	-3.60156	0.0249122	391.469	2.85032	0.000730846
ASV20	Lachnospiraceae | NA_NA_ASV20	284.486	285.402	9.34042	1.94083e-15	303.198	NA	NA	216.692	-4.71948	0.000377141	332.653	NA	NA
ASV17	Lachnospiraceae | NA_NA_ASV17	239	150.814	11.2025	5.09479e-14	280.499	NA	NA	426.366	NA	NA	98.3214	NA	NA
ASV22	Clostridiaceae_1 | Clostridium_sensu_stricto_1_NA_ASV22	212.244	326.056	NA	NA	128.271	NA	NA	158.852	-10.8157	1.14709e-11	235.797	5.82035	8.36863e-06
ASV18	Lachnospiraceae | Tyzzerella_4_nexilis_ASV18	178.543	7.49829	6.8618	0.00461585	206.497	3.15622	0.0165163	327.095	NA	NA	173.081	NA	NA
ASV25	Coriobacteriaceae | Collinsella_NA_ASV25	149.377	96.1053	6.33874	1.55546e-13	234.575	NA	NA	144.585	NA	NA	122.243	-1.75946	0.000207513
ASV28	Corynebacteriaceae | Corynebacterium_1_NA_ASV28	148.966	179.568	11.4524	1.05777e-19	124.152	NA	NA	190.877	NA	NA	101.265	NA	NA
ASV27	Lachnospiraceae | Blautia_NA_ASV27	120.64	71.5577	10.1278	2.11057e-10	62.7937	NA	NA	163.649	NA	NA	184.56	NA	NA
ASV31	Erysipelotrichaceae | Candidatus_Stoquefichus_NA_ASV31	106.834	90.2171	10.4586	3.06362e-21	128.102	NA	NA	92.6142	NA	NA	116.402	NA	NA
ASV32	Family_XIII | NA_NA_ASV32	106.62	80.8752	6.3152	1.32665e-12	103.323	NA	NA	105.544	NA	NA	136.737	NA	NA
ASV36	Lactobacillaceae | Lactobacillus_NA_ASV36	97.251	113.432	NA	NA	86.0511	NA	NA	78.0976	-3.48587	0.00697653	111.423	3.07688	4.34605e-06
ASV35	Corynebacteriales_Incertae_Sedis | Tomitella_NA_ASV35	96.611	78.8333	10.2653	1.73973e-07	128.057	NA	NA	61.0479	-2.8927	0.0266549	118.506	-3.36514	3.75835e-12
ASV33	Lachnospiraceae | NA_NA_ASV33	88.0658	45.3407	9.46641	9.27934e-13	72.1212	NA	NA	98.853	NA	NA	135.948	2.70778	0.00746319
ASV23	Lactobacillaceae | Lactobacillus_hominis_ASV23	82.4704	282.942	-4.24383	2.19533e-09	9.84235	NA	NA	15.5807	-2.04248	0.00818494	21.5168	NA	NA
ASV29	Bacteroidaceae | Bacteroides_NA_ASV29	69.0937	0	NA	NA	13.8739	NA	NA	260.634	6.41256	0.000178378	1.86672	NA	NA
ASV37	Desulfovibrionaceae | Bilophila_wadsworthia_ASV37	64.8699	19.8478	8.2622	2.39684e-10	72.514	NA	NA	98.767	2.74932	3.244e-06	68.3508	4.60974	6.58212e-06
ASV39	Ruminococcaceae | UBA1819_NA_ASV39	63.338	34.2203	9.0558	8.84801e-14	86.9052	NA	NA	71.0131	NA	NA	61.2134	NA	NA
ASV59	Bacillaceae | Pseudogracilibacillus_NA_ASV59	62.7255	39.6672	9.28227	2.68167e-17	74.8988	NA	NA	95.0774	-2.91203	8.18095e-05	41.2584	NA	NA
ASV64	Corynebacteriaceae | Corynebacterium_1_stationis_ASV64	62.3511	96.0185	4.67531	0.000114001	52.3436	NA	NA	90.5811	NA	NA	10.4613	7.0454	6.42778e-09
ASV46	Lachnospiraceae | Marvinbryantia_NA_ASV46	57.8013	39.9742	9.29015	7.70132e-17	66.6057	NA	NA	66.2829	NA	NA	58.3425	NA	NA
ASV34	Ruminococcaceae | NA_NA_ASV34	57.3433	1.21054	NA	NA	56.949	4.67918	0.0136881	128.919	6.49398	5.55108e-06	42.2948	9.06458	4.65105e-05
ASV50	Staphylococcaceae | Jeotgalicoccus_NA_ASV50	57.2048	30.9874	3.74593	3.33369e-05	58.973	NA	NA	67.5427	-1.4923	0.0228453	71.3162	-3.61315	4.89961e-11
ASV30	Enterobacteriaceae | Escherichia/Shigella_NA_ASV30	55.8032	8.14708	NA	NA	112.857	5.36382	1.29049e-06	68.031	4.90868	1.91177e-07	34.1774	2.5471	0.00479187
ASV43	Lachnospiraceae | Marvinbryantia_NA_ASV43	54.2347	25.0977	4.11928	0.0148873	66.9712	NA	NA	31.9765	NA	NA	92.8935	NA	NA
ASV57	Ruminococcaceae | NA_NA_ASV57	53.4947	58.5776	2.37363	0.0390878	72.0598	NA	NA	38.9976	-8.7898	1.75866e-08	44.3439	4.11929	0.00770182
ASV58	Micrococcaceae | Enteractinococcus_NA_ASV58	52.3759	52.8923	6.4447	7.70097e-07	50.2044	NA	NA	58.7112	NA	NA	47.6956	-1.7909	0.000693129
ASV55	Erysipelotrichaceae | NA_NA_ASV55	52.3699	25.8544	NA	NA	59.5762	NA	NA	14.6558	-7.37576	0.000224854	109.393	NA	NA
ASV41	Erysipelotrichaceae | NA_NA_ASV41	50.6234	28.2402	8.78159	2.89264e-08	61.136	NA	NA	100.666	2.44983	0.0043985	12.4512	NA	NA
ASV61	Lachnospiraceae | Blautia_NA_ASV61	49.0797	43.234	9.39778	1.21838e-06	58.7129	NA	NA	24.7995	-8.13634	3.98463e-05	69.5723	-2.15759	0.0433436
ASV49	Lachnospiraceae | Lachnoclostridium_NA_ASV49	47.1729	14.7966	7.84795	1.73766e-07	58.3894	NA	NA	47.7539	1.79627	0.0237876	67.7518	5.05998	0.00367537
ASV63	Lachnospiraceae | Lachnoclostridium_NA_ASV63	45.2319	40.4653	23.5377	5.09479e-14	14.1533	-23.95	3.50045e-14	44.0286	NA	NA	82.2805	NA	NA
ASV66	Lachnospiraceae | Marvinbryantia_NA_ASV66	42.9374	48.6605	NA	NA	35.679	NA	NA	31.1896	-8.46716	3.51894e-05	56.2203	NA	NA
ASV51	Corynebacteriaceae | Corynebacterium_1_stationis_ASV51	39.8361	3.31208	NA	NA	17.5407	NA	NA	12.5006	7.01918	0.0277112	125.991	-10.3041	2.91872e-23
ASV60	Erysipelotrichaceae | Erysipelatoclostridium_ramosum_ASV60	39.1962	24.7925	8.58687	1.43885e-11	56.827	NA	NA	46.2009	NA	NA	28.9645	-2.71966	0.000614597
ASV47	Muribaculaceae | NA_NA_ASV47	39.1266	10.9385	NA	NA	9.80057	NA	NA	91.1217	3.40537	0.00956763	44.6459	NA	NA
ASV70	Christensenellaceae | Christensenellaceae_R-7_group_NA_ASV70	37.1785	30.0505	5.10624	5.29417e-06	51.094	NA	NA	29.8449	-4.57003	0.00199715	37.7245	NA	NA
ASV75	Erysipelotrichaceae | NA_NA_ASV75	36.7634	17.7167	8.10407	5.786e-05	41.6188	NA	NA	10.5462	-6.90008	0.000942406	77.1718	8.30716	0.0178435
ASV71	Ruminococcaceae | Ruminococcaceae_UCG-005_NA_ASV71	35.8628	58.1839	NA	NA	19.0237	NA	NA	18.5795	-7.71984	0.0237876	47.6641	NA	NA
ASV83	Peptostreptococcaceae | Romboutsia_NA_ASV83	35.5166	27.3557	8.74105	0.00786429	35.1957	NA	NA	32.6285	-8.53216	0.0118363	46.8866	NA	NA
ASV81	Lachnospiraceae | Roseburia_NA_ASV81	34.686	44.3874	6.22436	2.98688e-06	44.5435	NA	NA	47.1442	NA	NA	2.66913	NA	NA
ASV72	Erysipelotrichaceae | Allobaculum_NA_ASV72	33.4335	0	NA	NA	17.2867	7.08308	0.0149161	0	NA	NA	116.447	6.94942	4.09376e-09
ASV84	Streptococcaceae | Streptococcus_azizii_ASV84	31.6762	30.9236	7.94427	1.20603e-09	31.7354	NA	NA	25.6251	-1.59096	0.0278118	38.4208	-1.62311	0.00306981
ASV74	Ruminococcaceae | Ruminococcaceae_NK4A214_group_NA_ASV74	31.0914	22.2692	8.44375	1.25877e-12	40.1407	NA	NA	33.1459	NA	NA	28.8099	NA	NA
ASV88	Lachnospiraceae | NA_NA_ASV88	30.9284	36.5945	9.15976	9.71392e-15	27.6341	-2.21394	0.0192706	38.2267	NA	NA	21.2586	NA	NA
ASV62	Dermabacteraceae | Brachybacterium_NA_ASV62	30.7699	6.20963	6.57869	0.000996544	54.6777	NA	NA	15.9046	NA	NA	46.2876	-2.15726	5.21776e-05
ASV69	Family_XIII | Family_XIII_AD3011_group_NA_ASV69	29.0416	10.1454	6.81873	0.00105215	34.711	NA	NA	45.8335	NA	NA	25.4766	2.13218	0.000553198
ASV65	Bacteroidaceae | Bacteroides_NA_ASV65	28.4076	16.9426	NA	NA	12.7138	NA	NA	63.201	3.52507	1.6504e-05	20.773	NA	NA
ASV92	Ruminococcaceae | Ruminococcaceae_UCG-014_NA_ASV92	26.8124	30.8513	8.91007	5.8886e-13	33.9951	NA	NA	21.7955	-7.95362	3.87759e-13	20.6078	NA	NA
ASV85	Brevibacteriaceae | Brevibacterium_senegalense_ASV85	25.2815	16.102	4.51338	0.00452014	20.3074	NA	NA	25.2245	NA	NA	39.4922	-4.62974	7.17487e-07
ASV79	Dietziaceae | Dietzia_NA_ASV79	24.6744	7.59092	NA	NA	2.07265	NA	NA	2.98371	-5.0758	0.0490805	86.0505	-9.75381	7.33427e-20
ASV78	Desulfovibrionaceae | Bilophila_wadsworthia_ASV78	24.2477	7.30785	6.82488	0.0152614	25.0878	NA	NA	44.076	3.46998	0.0122025	20.5191	8.02133	0.00386414
ASV113	Micrococcaceae | Enteractinococcus_NA_ASV113	24.2469	32.6702	8.98428	6.33619e-13	18.002	NA	NA	30.4306	-1.17117	0.00956763	15.8848	NA	NA
ASV90	Christensenellaceae | Christensenellaceae_R-7_group_NA_ASV90	24.2187	18.5849	4.89938	0.000262478	33.9272	NA	NA	20.5177	-3.88003	0.00423164	23.845	NA	NA
ASV94	Lachnospiraceae | NA_NA_ASV94	23.1863	19.8377	8.26558	1.50371e-12	37.4549	NA	NA	18.7532	-2.23615	0.0442108	16.6996	3.88869	0.00141499
ASV86	Ruminococcaceae | Negativibacillus_NA_ASV86	22.7521	12.319	7.57912	7.30308e-11	31.7802	NA	NA	15.4136	NA	NA	31.4958	2.47713	0.00280993
ASV80	Muribaculaceae | NA_NA_ASV80	21.8411	56.9406	-3.34243	0.00885798	7.60927	NA	NA	17.8051	2.14707	0.034551	5.00955	NA	NA
ASV104	Christensenellaceae | Christensenellaceae_R-7_group_NA_ASV104	21.7	12.2945	7.59257	0.000518875	20.3968	NA	NA	14.9201	-7.40342	0.0288918	39.1886	NA	NA
ASV100	Micrococcaceae | Rothia_NA_ASV100	20.4118	21.7529	4.4166	0.000187169	18.2272	NA	NA	24.3872	NA	NA	17.2797	-2.72076	4.04337e-05
ASV122	Erysipelotrichaceae | Faecalitalea_NA_ASV122	20.1406	24.2888	8.55955	2.50024e-11	32.8743	NA	NA	19.4101	-7.78061	4.57842e-10	3.98924	NA	NA
ASV93	Ruminococcaceae | NA_NA_ASV93	19.6883	15.4755	3.39282	0.00749056	21.9795	NA	NA	30.2776	0.72989	0.0368198	11.0206	NA	NA
ASV106	Ruminococcaceae | Ruminococcus_2_NA_ASV106	18.5004	42.4399	NA	NA	10.8773	NA	NA	12.3161	-7.12569	0.0043985	8.36834	NA	NA
ASV126	Aerococcaceae | Facklamia_NA_ASV126	17.8102	18.3791	8.1476	1.55203e-08	12.2194	NA	NA	12.4981	-2.97302	0.00511516	28.1442	-4.55147	7.52172e-05
ASV99	Lachnospiraceae | Tyzzerella_NA_ASV99	16.9671	8.4292	7.03961	0.0112295	2.83323	NA	NA	34.0398	NA	NA	22.566	8.1576	0.00309451
ASV114	Lachnospiraceae | NA_NA_ASV114	16.6017	13.8289	7.73879	1.06124e-11	9.99624	NA	NA	32.675	0.976117	0.0296587	9.90684	NA	NA
ASV87	Acidaminococcaceae | Phascolarctobacterium_NA_ASV87	16.3037	2.47496	NA	NA	3.16026	NA	NA	54.5828	5.32408	7.5326e-14	4.99689	NA	NA
ASV82	Lachnospiraceae | Blautia_NA_ASV82	15.9605	0	NA	NA	0	NA	NA	60.803	9.30266	3.27544e-24	3.03904	NA	NA
ASV125	Ruminococcaceae | Ruminococcaceae_UCG-009_NA_ASV125	14.7291	11.9033	7.54961	1.43179e-11	20.0218	NA	NA	11.8642	-3.21757	0.000720377	15.1271	NA	NA
ASV103	Muribaculaceae | NA_NA_ASV103	13.7041	3.59779	5.78985	2.69384e-05	8.98304	NA	NA	32.4791	3.48994	6.68815e-08	9.75637	NA	NA
ASV130	Christensenellaceae | Christensenellaceae_R-7_group_NA_ASV130	13.3398	9.53348	7.23416	1.70118e-06	18.3386	NA	NA	11.1289	-3.97893	0.0234119	14.3582	NA	NA
ASV182	Staphylococcaceae | Staphylococcus_NA_ASV182	12.2402	21.6361	8.39962	2.26477e-05	8.90971	NA	NA	14.5831	NA	NA	3.83182	NA	NA
ASV118	Peptostreptococcaceae | Romboutsia_NA_ASV118	11.9178	0	NA	NA	8.07403	NA	NA	17.0632	7.46787	0.000191024	22.534	8.15488	4.93233e-07
ASV132	Ruminococcaceae | Ruminococcaceae_NK4A214_group_NA_ASV132	11.7748	6.00103	6.56021	0.0185589	20.5539	NA	NA	10.4681	NA	NA	10.0763	NA	NA
ASV108	Muribaculaceae | NA_NA_ASV108	11.5184	13.6838	-2.9585	0.00885899	3.42153	NA	NA	23.3732	4.21644	1.00165e-06	5.59479	NA	NA
ASV123	Lachnospiraceae | Sellimonas_NA_ASV123	11.0956	4.40768	5.08087	0.00688781	5.87583	NA	NA	26.088	2.5847	0.00199715	8.01096	NA	NA
ASV110	Desulfovibrionaceae | Desulfovibrio_NA_ASV110	10.8769	1.41553	NA	NA	0.787398	NA	NA	35.1601	5.3839	1.65128e-07	6.14462	4.69821	0.00817655
ASV124	Bifidobacteriaceae | Bifidobacterium_animalis_ASV124	10.6361	21.9764	-3.03737	0.0263052	4.79467	NA	NA	3.34792	NA	NA	12.4254	2.95276	0.00959896
ASV119	Ruminococcaceae | Flavonifractor_plautii_ASV119	10.3989	1.11992	NA	NA	20.2014	4.81887	0.00228527	18.1148	5.19207	6.00742e-06	2.15936	NA	NA
ASV120	Muribaculaceae | NA_NA_ASV120	10.2287	30.9294	-4.33928	0.00155285	4.74847	NA	NA	2.89449	NA	NA	2.34223	NA	NA
ASV139	Ruminococcaceae | Intestinimonas_NA_ASV139	10.0229	5.18056	6.35389	1.40452e-05	10.3991	NA	NA	9.24059	NA	NA	15.2715	NA	NA
ASV136	Christensenellaceae | Christensenellaceae_R-7_group_NA_ASV136	9.97003	7.20122	NA	NA	11.1868	NA	NA	9.61672	1.34529	0.0490805	11.8754	NA	NA
ASV117	Lachnospiraceae | Roseburia_NA_ASV117	9.48424	6.39734	6.63152	0.0188542	3.83535	NA	NA	26.916	NA	NA	0.788314	NA	NA
ASV163	Ruminococcaceae | UBA1819_NA_ASV163	8.63966	10.3612	7.32922	1.62187e-06	15.0734	NA	NA	3.12051	NA	NA	6.00355	NA	NA
ASV162	NA | NA_NA_ASV162	8.47112	9.34119	2.21809	0.0401334	7.62855	NA	NA	5.36289	-3.66524	0.00540727	11.5518	NA	NA
ASV145	NA | NA_NA_ASV145	7.70847	0.597024	NA	NA	0.628809	NA	NA	25.3124	5.95707	1.17305e-05	4.2956	NA	NA
ASV148	Eggerthellaceae | NA_NA_ASV148	7.67167	2.74298	NA	NA	15.6861	2.76057	0.00420035	7.10003	1.72192	0.0401856	5.15758	NA	NA
ASV164	Ruminococcaceae | GCA-900066225_NA_ASV164	7.58793	4.57715	6.13975	0.0026348	7.99714	NA	NA	16.2716	NA	NA	1.50578	NA	NA
ASV198	NA | NA_NA_ASV198	NA	6.3843	4.49209	0.00981133	8.12294	NA	NA	11.4572	NA	NA	3.68688	NA	NA
ASV227	Lachnospiraceae | Marvinbryantia_NA_ASV227	NA	9.44463	7.17936	6.2695e-08	7.11731	NA	NA	6.94729	-6.29106	1.11534e-07	5.56491	NA	NA
ASV168	Muribaculaceae | NA_NA_ASV168	NA	10.8951	-2.70542	0.0259791	2.35523	NA	NA	4.27986	NA	NA	9.64592	NA	NA
ASV209	Christensenellaceae | NA_NA_ASV209	NA	7.04667	6.76183	2.42192e-07	5.10621	NA	NA	10.2191	NA	NA	3.84254	NA	NA
ASV161	Ruminococcaceae | Ruminiclostridium_5_NA_ASV161	NA	1.73772	NA	NA	3.5686	NA	NA	13.2407	3.553	0.000178378	7.08656	NA	NA
ASV151	Bacteroidaceae | Bacteroides_acidifaciens_ASV151	NA	17.9759	-7.23075	4.68867e-10	2.5012	NA	NA	1.08609	NA	NA	3.82775	NA	NA
ASV210	Lachnospiraceae | Coprococcus_2_NA_ASV210	NA	3.50227	5.79242	0.0136397	6.38666	NA	NA	4.12228	-5.54764	0.0263772	11.36	NA	NA
ASV167	Burkholderiaceae | Sutterella_NA_ASV167	NA	0.697108	NA	NA	7.9346	3.63529	0.0403901	13.8319	4.85159	0.000105458	2.85235	NA	NA
ASV160	Muribaculaceae | NA_NA_ASV160	NA	3.45272	NA	NA	4.81759	NA	NA	11.3548	6.87487	9.54597e-12	5.60393	NA	NA
ASV172	Eggerthellaceae | Parvibacter_NA_ASV172	NA	3.07731	NA	NA	7.22603	NA	NA	12.2135	2.46595	0.012398	1.85963	NA	NA
ASV183	Aerococcaceae | Globicatella_NA_ASV183	NA	4.48974	4.6215	0.000400245	6.61417	NA	NA	7.49465	NA	NA	5.76008	-2.9512	0.0127164
ASV222	Peptostreptococcaceae | Clostridioides_difficile_ASV222	NA	5.01568	6.28924	0.00885688	9.086	NA	NA	7.92157	NA	NA	0.923597	NA	NA
ASV274	Moraxellaceae | Psychrobacter_phenylpyruvicus_ASV274	NA	8.50471	7.02244	5.29417e-06	5.31437	NA	NA	7.58441	NA	NA	1.36595	NA	NA
ASV194	Eggerthellaceae | Enterorhabdus_NA_ASV194	NA	2.58718	5.33373	0.010365	3.46277	NA	NA	10.5143	2.25468	0.00312286	3.84273	NA	NA
ASV213	Peptococcaceae | NA_NA_ASV213	NA	2.24342	5.13279	0.0390878	8.3211	NA	NA	2.26013	NA	NA	6.60838	NA	NA
ASV220	Erysipelotrichaceae | Holdemania_filiformis_ASV220	NA	3.92455	5.91686	0.000517302	6.50895	NA	NA	5.03164	NA	NA	3.71395	NA	NA
ASV234	Eubacteriaceae | Anaerofustis_stercorihominis_ASV234	NA	4.14962	6.00217	6.43193e-06	5.58635	NA	NA	4.49748	NA	NA	4.02807	-3.7944	0.00408315
ASV206	Bacteroidaceae | Bacteroides_massiliensis_ASV206	NA	1.17956	NA	NA	1.75066	NA	NA	11.7742	3.79396	0.00387561	3.16935	NA	NA
ASV236	Eggerthellaceae | DNF00809_NA_ASV236	NA	3.01826	5.58081	0.00474956	5.92349	NA	NA	3.29241	-4.71365	0.00950145	4.74387	NA	NA
ASV195	Bacteroidaceae | Bacteroides_massiliensis_ASV195	NA	0	NA	NA	1.73289	NA	NA	12.7968	7.05124	8.70926e-06	2.38571	NA	NA
ASV277	Aerococcaceae | Facklamia_tabacinasalis_ASV277	NA	4.01711	5.94511	0.0167829	1.65612	NA	NA	5.5499	NA	NA	4.15198	-5.37745	0.0027921
ASV231	Staphylococcaceae | NA_NA_ASV231	NA	0.547442	NA	NA	6.76288	3.66098	0.0192706	1.58879	NA	NA	5.55883	NA	NA
ASV224	Bacteroidaceae | Bacteroides_caccae_ASV224	NA	3.43265	NA	NA	2.61502	NA	NA	5.96434	3.05487	0.0261307	2.40867	NA	NA
ASV312	Bacillaceae | Natronobacillus_NA_ASV312	NA	5.28419	6.33976	0.00232269	2.70388	NA	NA	4.19889	NA	NA	2.15466	-4.42261	0.0028562
ASV225	Bacteroidaceae | Bacteroides_uniformis_ASV225	NA	0.503955	NA	NA	1.55755	NA	NA	8.76424	3.75632	0.00540727	2.53921	NA	NA
ASV221	Planococcaceae | Sporosarcina_pasteurii_ASV221	NA	0.301012	NA	NA	4.17671	5.03301	0.0322845	5.18762	5.75217	0.000285692	3.39583	5.42625	3.23598e-05
ASV233	Ruminococcaceae | Ruminococcaceae_UCG-005_NA_ASV233	NA	6.15281	-5.6837	0.00614344	2.25212	NA	NA	0	NA	NA	3.84158	NA	NA
ASV280	Christensenellaceae | NA_NA_ASV280	NA	1.48131	NA	NA	2.12957	NA	NA	4.44257	2.13133	0.0287163	1.20128	NA	NA
ASV331	Ruminococcaceae | DTU089_NA_ASV331	NA	2.31015	4.5795	0.00894966	1.83342	NA	NA	1.53694	NA	NA	2.66847	NA	NA
ASV284	Eggerthellaceae | Enterorhabdus_NA_ASV284	NA	2.13387	5.0598	0.0441614	2.0609	NA	NA	1.63545	NA	NA	1.81939	NA	NA
ASV269	Muribaculaceae | NA_NA_ASV269	NA	3.5899	-4.90657	0.00624913	0.838339	NA	NA	1.78319	NA	NA	1.16358	NA	NA
ASV387	Bacillaceae | Pseudogracilibacillus_NA_ASV387	NA	1.79881	4.74904	0.0341075	1.21584	NA	NA	1.18002	NA	NA	2.39881	-4.58782	0.00183262
ASV121	Erysipelotrichaceae | NA_NA_ASV121	NA	0	NA	NA	11.7739	6.53004	0.0403901	23.5443	7.9367	4.8957e-17	NA	NA	NA
ASV192	Lachnospiraceae | Lachnoclostridium_NA_ASV192	NA	0.447969	NA	NA	4.38555	4.0985	0.0403901	9.56688	5.63334	1.3528e-06	NA	NA	NA
ASV254	Muribaculaceae | NA_NA_ASV254	NA	6.27669	-5.70688	4.54517e-05	0	NA	NA	2.86906	4.89114	0.00199008	NA	NA	NA
ASV373	Planococcaceae | Sporosarcina_NA_ASV373	NA	5.51886	6.39713	0.000424908	3.07769	NA	NA	3.22776	-4.66153	0.0029686	NA	NA	NA
ASV399	Staphylococcaceae | Staphylococcus_NA_ASV399	NA	4.31272	6.05251	0.0026348	2.40504	NA	NA	2.8095	-3.95393	0.0140265	NA	NA	NA
ASV181	Bacteroidaceae | Bacteroides_NA_ASV181	NA	5.2983	-5.46707	0.00954221	4.1835	NA	NA	8.75357	6.49818	1.02655e-09	NA	NA	NA
ASV180	Desulfovibrionaceae | NA_NA_ASV180	NA	3.78038	5.88218	0.0152614	1.92523	NA	NA	17.217	2.43916	0.0350875	NA	NA	NA
ASV137	Peptostreptococcaceae | Romboutsia_NA_ASV137	NA	5.98436	6.55527	0.0173999	30.2274	NA	NA	7.35735	-6.38323	0.0394282	NA	NA	NA
ASV177	Lachnospiraceae | Shuttleworthia_NA_ASV177	NA	1.48526	-3.64158	0.0498788	0	NA	NA	16.7488	7.44034	1.36182e-14	NA	NA	NA
ASV228	Ruminococcaceae | Candidatus_Soleaferrea_NA_ASV228	NA	1.7891	NA	NA	4.78952	NA	NA	7.55402	2.72324	0.000349229	NA	NA	NA
ASV238	Lachnospiraceae | Marvinbryantia_NA_ASV238	NA	1.1932	NA	NA	0	NA	NA	9.70075	6.65723	1.16585e-11	NA	NA	NA
ASV245	Ruminococcaceae | Pygmaiobacter_NA_ASV245	NA	0.577625	NA	NA	4.4976	NA	NA	5.682	2.81876	0.00199715	NA	NA	NA
ASV257	Lachnospiraceae | NA_NA_ASV257	NA	0.93751	NA	NA	0	NA	NA	7.06804	6.19717	3.90764e-05	NA	NA	NA
ASV193	Dermabacteraceae | Brachybacterium_NA_ASV193	NA	0.624511	NA	NA	0	NA	NA	15.14	7.29685	2.07297e-13	NA	NA	NA
ASV143	Muribaculaceae | NA_NA_ASV143	NA	7.05764	NA	NA	8.25671	NA	NA	19.4067	2.9303	0.00199715	NA	NA	NA
ASV154	Eggerthellaceae | Enterorhabdus_mucosicola_ASV154	NA	0	NA	NA	0	NA	NA	22.3923	7.86267	4.26191e-12	NA	NA	NA
ASV169	Erysipelotrichaceae | Faecalitalea_NA_ASV169	NA	0	NA	NA	0.522215	NA	NA	20.9379	7.76413	1.28943e-07	NA	NA	NA
ASV165	Dietziaceae | Dietzia_maris_ASV165	NA	0	NA	NA	7.26614	NA	NA	7.36752	6.25141	1.71571e-08	NA	NA	NA
ASV263	Ruminococcaceae | Flavonifractor_NA_ASV263	NA	0	NA	NA	0	NA	NA	8.20959	6.40728	1.14239e-07	NA	NA	NA
ASV293	Tannerellaceae | Parabacteroides_merdae_ASV293	NA	0	NA	NA	0.636816	NA	NA	6.29294	6.02311	6.34024e-07	NA	NA	NA
ASV271	Lachnospiraceae | NA_NA_ASV271	NA	0	NA	NA	0	NA	NA	6.91709	6.17641	4.14731e-09	NA	NA	NA
ASV388	Ruminococcaceae | Phocea_NA_ASV388	NA	0	NA	NA	0.656623	NA	NA	3.15305	5.01748	0.000325528	NA	NA	NA
ASV415	Ruminococcaceae | GCA-900066225_NA_ASV415	NA	0	NA	NA	0	NA	NA	3.30674	5.08643	0.000224854	NA	NA	NA
ASV384	Ruminococcaceae | Ruminiclostridium_9_NA_ASV384	NA	0	NA	NA	0.517122	NA	NA	1.89878	4.29324	0.0490805	NA	NA	NA
ASV276	Ruminococcaceae | Candidatus_Soleaferrea_NA_ASV276	NA	0.349202	NA	NA	1.8032	NA	NA	5.53597	3.91748	6.50321e-05	NA	NA	NA
ASV252	Acidaminococcaceae | Phascolarctobacterium_NA_ASV252	NA	0.370458	NA	NA	0.633334	NA	NA	8.1567	5.41829	3.95349e-07	NA	NA	NA
ASV314	Tannerellaceae | Parabacteroides_distasonis_ASV314	NA	0.172641	NA	NA	1.57828	NA	NA	2.80949	4.86382	0.0140265	NA	NA	NA
ASV185	Micrococcaceae | Enteractinococcus_NA_ASV185	NA	15.9443	7.95235	2.69573e-05	7.55641	-7.07055	0.00548102	19.8901	NA	NA	NA	NA	NA
ASV135	Lachnospiraceae | NA_NA_ASV135	NA	0	NA	NA	36.4295	8.15754	0.000144911	0	NA	NA	NA	NA	NA
ASV294	Erysipelotrichaceae | Faecalitalea_NA_ASV294	NA	0	NA	NA	6.58114	5.6896	0.0403901	0	NA	NA	NA	NA	NA
ASV21	Lactobacillaceae | Lactobacillus_intestinalis_ASV21	NA	507.548	-12.054	7.57377e-28	0	NA	NA	0	NA	NA	NA	NA	NA
ASV98	Ruminococcaceae | Ruminococcaceae_NK4A214_group_NA_ASV98	NA	43.0756	-8.4956	4.98891e-15	0	NA	NA	0	NA	NA	NA	NA	NA
ASV91	Erysipelotrichaceae | NA_NA_ASV91	NA	40.436	-8.40565	1.69951e-12	0	NA	NA	0	NA	NA	NA	NA	NA
ASV95	Erysipelotrichaceae | NA_NA_ASV95	NA	35.9822	-8.23793	5.71547e-12	0	NA	NA	0	NA	NA	NA	NA	NA
ASV159	Ruminococcaceae | Ruminococcaceae_UCG-014_NA_ASV159	NA	19.3972	-7.34306	2.56988e-11	0	NA	NA	0	NA	NA	NA	NA	NA
ASV107	Muribaculaceae | NA_NA_ASV107	NA	43.8782	-8.52058	5.87643e-11	0	NA	NA	0	NA	NA	NA	NA	NA
ASV146	Muribaculaceae | NA_NA_ASV146	NA	26.6538	-7.79993	1.23121e-10	0	NA	NA	0	NA	NA	NA	NA	NA
ASV115	Muribaculaceae | NA_NA_ASV115	NA	36.1851	-8.24316	2.11057e-10	0	NA	NA	0	NA	NA	NA	NA	NA
ASV149	Ruminococcaceae | Ruminococcaceae_UCG-014_NA_ASV149	NA	19.7496	-7.37172	3.99145e-10	0	NA	NA	0	NA	NA	NA	NA	NA
ASV147	Muribaculaceae | NA_NA_ASV147	NA	23.5282	-7.61918	2.21828e-09	0	NA	NA	3.11731	NA	NA	NA	NA	NA
ASV196	Ruminococcaceae | Ruminococcaceae_UCG-013_NA_ASV196	NA	14.8372	-6.95511	1.45738e-08	0	NA	NA	0	NA	NA	NA	NA	NA
ASV116	Ruminococcaceae | Ruminococcaceae_UCG-005_NA_ASV116	NA	24.3097	-7.67206	6.56158e-07	0.644394	NA	NA	0	NA	NA	NA	NA	NA
ASV150	Muribaculaceae | NA_NA_ASV150	NA	24.051	-6.07713	2.90952e-06	0.350006	NA	NA	3.09839	NA	NA	NA	NA	NA
ASV273	Lachnospiraceae | NA_NA_ASV273	NA	6.76661	-5.81716	5.54705e-06	0	NA	NA	0	NA	NA	NA	NA	NA
ASV317	Eggerthellaceae | DNF00809_NA_ASV317	NA	4.89256	-5.35676	3.20486e-05	0	NA	NA	0	NA	NA	NA	NA	NA
ASV249	Muribaculaceae | NA_NA_ASV249	NA	9.74225	-6.34915	3.97292e-05	0.259639	NA	NA	0.0806785	NA	NA	NA	NA	NA
ASV329	Muribaculaceae | NA_NA_ASV329	NA	4.38433	-5.19085	9.60143e-05	0	NA	NA	0	NA	NA	NA	NA	NA
ASV261	Rikenellaceae | Alistipes_NA_ASV261	NA	7.02853	-5.87908	9.60143e-05	0	NA	NA	0	NA	NA	NA	NA	NA
ASV390	Eggerthellaceae | NA_NA_ASV390	NA	2.96778	-4.63178	0.000402972	0	NA	NA	0	NA	NA	NA	NA	NA
ASV367	Ruminococcaceae | Ruminococcaceae_UCG-014_NA_ASV367	NA	3.11283	-4.69163	0.00119759	0	NA	NA	0	NA	NA	NA	NA	NA
ASV407	Lachnospiraceae | Lachnospiraceae_UCG-001_NA_ASV407	NA	2.99651	-4.64705	0.00293069	0	NA	NA	0	NA	NA	NA	NA	NA
ASV211	Ruminococcaceae | Negativibacillus_NA_ASV211	NA	4.30584	5.06972	0.00870667	1.43199	NA	NA	12.7789	NA	NA	NA	NA	NA
ASV462	Eubacteriaceae | Anaerofustis_NA_ASV462	NA	1.82261	-3.92202	0.0117085	0	NA	NA	0	NA	NA	NA	NA	NA
ASV405	Carnobacteriaceae | Atopostipes_NA_ASV405	NA	4.47413	6.10491	0.0125087	2.72458	NA	NA	3.3651	NA	NA	NA	NA	NA
ASV491	Muribaculaceae | NA_NA_ASV491	NA	1.66747	-3.79762	0.0146866	0	NA	NA	0	NA	NA	NA	NA	NA
ASV112	Lachnospiraceae | Marvinbryantia_NA_ASV112	NA	5.91478	-3.09983	0.0194004	15.239	NA	NA	16.5552	NA	NA	NA	NA	NA
