# Supplementary material for: Microbially produced vitamin B12 contributes to the lipid-lowering effect of silymarin
Source: Nat Commun. 2023 Jan 30;14:477. doi: 10.1038/s41467-023-36079-x (PMC9887073; doi:10.1038/s41467-023-36079-x)
Supplement: Supplementary file 4 — Supplementary Data 2 [file 41467_2023_36079_MOESM4_ESM.xlsx]

## Sheet: Supplementary Table 2
KOs	Pathways	Annotations
K01686	ko00040	Pentose and glucuronate interconversions
K00848	ko00040	Pentose and glucuronate interconversions
K00854	ko00040	Pentose and glucuronate interconversions
K00848	ko00051	Fructose and mannose metabolism
K00881	ko00051	Fructose and mannose metabolism
K01854	ko00052	Galactose metabolism
K15986	ko00190	Oxidative phosphorylation
K00939	ko00230	Purine metabolism
K02341	ko00230	Purine metabolism
K16329	ko00240	Pyrimidine metabolism
K02341	ko00240	Pyrimidine metabolism
K08722	ko00240	Pyrimidine metabolism
K00876	ko00240	Pyrimidine metabolism
K00872	ko00260	Glycine, serine and threonine metabolism
K02204	ko00260	Glycine, serine and threonine metabolism
K01620	ko00260	Glycine, serine and threonine metabolism
K00600	ko00260	Glycine, serine and threonine metabolism
K00547	ko00270	Cysteine and methionine metabolism
K14155	ko00270	Cysteine and methionine metabolism
K00826	ko00270	Cysteine and methionine metabolism
K00826	ko00280	Valine, leucine and isoleucine degradation
K00826	ko00290	Valine, leucine and isoleucine biosynthesis
K01778	ko00300	Lysine biosynthesis
K00588	ko00360	Phenylalanine metabolism
K03785	ko00400	Phenylalanine, tyrosine and tryptophan biosynthesis
K00625	ko00430	Taurine and hypotaurine metabolism
K14155	ko00450	Selenocompound metabolism
K00600	ko00460	Cyanoamino acid metabolism
K00975	ko00500	Starch and sucrose metabolism
K00717	ko00510	N-Glycan biosynthesis
K00717	ko00513	Various types of N-glycan biosynthesis
K18430	ko00520	Amino sugar and nucleotide sugar metabolism
K01854	ko00520	Amino sugar and nucleotide sugar metabolism
K00075	ko00520	Amino sugar and nucleotide sugar metabolism
K13020	ko00520	Amino sugar and nucleotide sugar metabolism
K15913	ko00520	Amino sugar and nucleotide sugar metabolism
K00975	ko00520	Amino sugar and nucleotide sugar metabolism
K00717	ko00533	Glycosaminoglycan biosynthesis - keratan sulfate
K00075	ko00550	Peptidoglycan biosynthesis
K05364	ko00550	Peptidoglycan biosynthesis
K00887	ko00550	Peptidoglycan biosynthesis
K07029	ko00561	Glycerolipid metabolism
K07029	ko00564	Glycerophospholipid metabolism
K12352	ko00600	Sphingolipid metabolism
K00625	ko00620	Pyruvate metabolism
K00600	ko00630	Glyoxylate and dicarboxylate metabolism
K00625	ko00640	Propanoate metabolism
K00600	ko00670	One carbon pool by folate
K22082	ko00680	Methane metabolism
K00600	ko00680	Methane metabolism
K00625	ko00680	Methane metabolism
K00625	ko00720	Carbon fixation pathways in prokaryotes
K00878	ko00730	Thiamine metabolism
K01662	ko00730	Thiamine metabolism
K14154	ko00730	Thiamine metabolism
K00939	ko00730	Thiamine metabolism
K03146	ko00730	Thiamine metabolism
K14379	ko00740	Riboflavin metabolism
K14652	ko00740	Riboflavin metabolism
K00826	ko00770	Pantothenate and CoA biosynthesis
K14652	ko00790	Folate biosynthesis
K01113	ko00790	Folate biosynthesis
K00798	ko00860	Porphyrin and chlorophyll metabolism
K01662	ko00900	Terpenoid backbone biosynthesis
K00588	ko00940	Phenylpropanoid biosynthesis
K00588	ko00941	Flavonoid biosynthesis
K00588	ko00945	Stilbenoid, diarylheptanoid and gingerol biosynthesis
K00876	ko00983	Drug metabolism - other enzymes
K07642	ko01001	Protein kinases
K07646	ko01001	Protein kinases
K17752	ko01001	Protein kinases
K14644	ko01002	Peptidases
K08259	ko01002	Peptidases
K03100	ko01002	Peptidases
K17734	ko01002	Peptidases
K08303	ko01002	Peptidases
K06012	ko01002	Peptidases
K01322	ko01002	Peptidases
K00717	ko01003	Glycosyltransferases
K13020	ko01005	Lipopolysaccharide biosynthesis proteins
K14155	ko01007	Amino acid related enzymes
K00826	ko01007	Amino acid related enzymes
K00075	ko01011	Peptidoglycan biosynthesis and degradation proteins
K05364	ko01011	Peptidoglycan biosynthesis and degradation proteins
K08259	ko01011	Peptidoglycan biosynthesis and degradation proteins
K18301	ko01504	Antimicrobial resistance genes
K16209	ko02000	Transporters
K03548	ko02000	Transporters
K17320	ko02000	Transporters
K16052	ko02000	Transporters
K02445	ko02000	Transporters
K13283	ko02000	Transporters
K06610	ko02000	Transporters
K17246	ko02000	Transporters
K17242	ko02000	Transporters
K17246	ko02010	ABC transporters
K17320	ko02010	ABC transporters
K17242	ko02010	ABC transporters
K01113	ko02020	Two-component system
K07642	ko02020	Two-component system
K07667	ko02020	Two-component system
K07646	ko02020	Two-component system
K07646	ko02022	Two-component system
K07667	ko02022	Two-component system
K07642	ko02022	Two-component system
K14051	ko02024	Quorum sensing
K07667	ko02024	Quorum sensing
K03100	ko02024	Quorum sensing
K20276	ko02024	Quorum sensing
K14051	ko02026	Biofilm formation - Escherichia coli
K00975	ko02026	Biofilm formation - Escherichia coli
K07341	ko02048	Prokaryotic defense system
K11924	ko03000	Transcription factors
K21701	ko03000	Transcription factors
K03706	ko03000	Transcription factors
K09284	ko03000	Transcription factors
K18301	ko03000	Transcription factors
K02600	ko03009	Ribosome biogenesis
K03665	ko03009	Ribosome biogenesis
K06183	ko03009	Ribosome biogenesis
K07566	ko03009	Ribosome biogenesis
K02879	ko03010	Ribosome
K02879	ko03011	Ribosome
K06158	ko03012	Translation factors
K22132	ko03016	Transfer RNA biogenesis
K05540	ko03016	Transfer RNA biogenesis
K07566	ko03016	Transfer RNA biogenesis
K17752	ko03021	Transcription machinery
K02600	ko03021	Transcription machinery
K01173	ko03029	Mitochondrial biogenesis
K02341	ko03030	DNA replication
K02341	ko03032	DNA replication proteins
K14644	ko03110	Chaperones and folding catalysts
K03544	ko03110	Chaperones and folding catalysts
K03695	ko03110	Chaperones and folding catalysts
K07533	ko03110	Chaperones and folding catalysts
K21519	ko03200	Viral proteins
K00939	ko04147	Exosome
K08303	ko05120	Epithelial cell signaling in Helicobacter pylori infection
K01778	M00016	Lysine biosynthesis, succinyl-DAP pathway, aspartate => lysine
K00872	M00018	Threonine biosynthesis, aspartate => homoserine => threonine
K02204	M00018	Threonine biosynthesis, aspartate => homoserine => threonine
K00826	M00019	Valine/isoleucine biosynthesis, pyruvate => valine /
K03785	M00022	Shikimate pathway, phosphoenolpyruvate + erythrose-4P => chorismate
K00826	M00036	Leucine degradation, leucine => acetoacetate + acetyl-CoA
K00939	M00049	Adenine ribonucleotide biosynthesis, IMP => ADP,ATP
K01686	M00061	D-Glucuronate degradation, D-glucuronate => pyruvate + D-glyceraldehyde
K01662	M00096	C5 isoprenoid biosynthesis, non-mevalonate pathway
K00826	M00119	Pantothenate biosynthesis, valine/L-aspartate => pantothenate
K00798	M00122	Cobalamin biosynthesis, cobinamide => cobalamin
K14652	M00125	Riboflavin biosynthesis, GTP => riboflavin/FMN/FAD
K01113	M00126	Tetrahydrofolate biosynthesis, GTP => THF
K00878	M00127	Thiamine biosynthesis, AIR => thiamine-P/thiamine-2P
K14154	M00127	Thiamine biosynthesis, AIR => thiamine-P/thiamine-2P
K00600	M00140	C1-unit interconversion, prokaryotes
K00600	M00141	C1-unit interconversion, eukaryotes
K02879	M00178	Ribosome, bacteria
K02341	M00260	DNA polymerase III complex, bacteria
K00600	M00346	Formaldehyde assimilation, serine pathway
K00625	M00357	Methanogenesis, acetate => methane
K07642	M00450	BaeS-BaeR (envelope stress response) two-component regulatory system
K07646	M00454	KdpD-KdpE (potassium transport) two-component regulatory system
K07667	M00454	KdpD-KdpE (potassium transport) two-component regulatory system
K01778	M00525	Lysine biosynthesis, acetyl-DAP pathway, aspartate => lysine
K01778	M00527	Lysine biosynthesis, DAP aminotransferase pathway, aspartate => lysine
K00975	M00565	Trehalose biosynthesis, D-glucose
K00826	M00570	Isoleucine biosynthesis, threonine =>
K00625	M00579	Phosphate acetyltransferase-acetate kinase pathway, acetyl-CoA => acetate
K17242	M00600	alpha-1,4-Digalacturonate transport system
K17246	M00601	Putative chitobiose transport system
K17320	M00603	Putative aldouronate transport system
K18301	M00642	Multidrug resistance, efflux pump MexJK-OprM
K07642	M00645	Multidrug resistance, efflux pump SmeABC
K07642	M00646	Multidrug resistance, efflux pump AcrAD-TolC
K07642	M00648	Multidrug resistance, efflux pump MdtABC
K14652	M00840	Tetrahydrofolate biosynthesis, mediated by ribA and trpF, GTP => THF
