# Supplementary material for: Microbially produced vitamin B12 contributes to the lipid-lowering effect of silymarin
Source: Nat Commun. 2023 Jan 30;14:477. doi: 10.1038/s41467-023-36079-x (PMC9887073; doi:10.1038/s41467-023-36079-x)
Supplement: Supplementary file 5 — Supplementary Data 3 [file 41467_2023_36079_MOESM5_ESM.xlsx]

## Sheet: Supplementary Table 3
		Pathway_group	Anaerobic_pathway													Aerobic_pathway												Shared_pathway															Others
		Query sequences	CbiA_**_AAL20939.1	CbiC_**_AAL20937.1	CbiD_**_ADE83041.1	CbiE_**_ABG82257.1	CbiF_**_AAL20933.1	CbiG_**_WP_050131429.1	CbiH_**_AAL20931.1	CbiJ_**_AAL20930.1	CbiK_**_AAL20929.1	CbiL_**_AAL20928.1	CbiT_**_AAB84652.1	CbiZ_**_ACM00581.1	CysG_**_WP_003192077.1	CobB-pr_**_QNV50513.1	CobF-pr_**_WP_011086059.1	CobG_**_WP_003188161.1	CobH-pr_**_NP_251595.1	CobI-pr_**_WP_010876960.1	CobJ-pr_**_NP_251593.1	CobK-pr_**_WP_013999051.1	CobM-pr_**_WP_014406399.1	CobN_**_WP_003464884.1	CobT_**_WP_007599234.1	CobW_**_WP_061903878.1	CobZ_**_WP_010867170.1	BtuR_**_AAC74352.1	CbiB_**_ADE83321.1	CbiP_**_AAL20923.1	CobA-pr_**_WP_000109702.1	CobC_**_BAC59570.1	CobD_**_CCJ34931.1	CobO-pr_**_WP_003080011.1	CobP-pr_**_NP_249969.1	CobQ-pr_**_WP_048061247.1	CobS_**_WP_011281718.1	CobU_**_AAL20922.1	CobV-pr_**_NP_249972.1	HemB_**_NP_414903.4	HemC_**_YP_026260.1	HemD_**_NP_418248.1	Bchl_**_ADE84442.1	BluB-pr_**_WP_015582868.1	BtuB-pr_**_AAC76948.1	BtuC-pr_**_AAC74781.1	BtuD-pr_**_AAC74779.1	BtuF-pr_**_NP_414700.1	FldA_**_NP_415210.1
		Total hits for each query sequence	4374	1959	811	2083	4322	1925	1923	3044	1764	2132	3777	299	7785	9242	1176	3481	2300	1526	1087	877	21	2354	957	7199	16	4784	5077	4793	535	9486	262	1255	2314	368	3236	3671	5927	10389	10370	4871	5089	5216	5670	10309	12539	7929	5740
Accession number	Bacterial names	Total B12 biosynthetic genes
GCF_001688625.2	Flavonifractor plautii	26	Yes	Yes			Yes	Yes	Yes	Yes	Yes					Yes				Yes				Yes		Yes		Yes	Yes	Yes		Yes						Yes	Yes	Yes	Yes		Yes	Yes		Yes	Yes
GCF_000185705.2	Bilophila wadsworthia 3_1_6	24	Yes								Yes	Yes							Yes	Yes				Yes		Yes			Yes	Yes							Yes	Yes	Yes	Yes	Yes		Yes	Yes		Yes	Yes	Yes	Yes
GCF_000499485.1	Escherichia coli str. K-12 substr. MC4100	22													Yes	Yes										Yes		Yes				Yes						Yes	Yes	Yes	Yes	Yes	Yes	Yes	Yes	Yes	Yes	Yes	Yes
GCF_001596115.1	Shigella sp. PAMC 28760	22													Yes	Yes										Yes		Yes				Yes						Yes	Yes	Yes	Yes	Yes	Yes	Yes	Yes	Yes	Yes	Yes	Yes
GCF_000020225.1	Akkermansia muciniphila ATCC BAA-835	15																Yes											Yes	Yes								Yes	Yes	Yes	Yes			Yes	Yes	Yes	Yes
GCF_001688765.2	Akkermansia muciniphila	14																											Yes	Yes								Yes	Yes	Yes	Yes			Yes	Yes	Yes	Yes
GCF_003628755.1	Christensenella minuta	11														Yes												Yes									Yes	Yes	Yes					Yes		Yes	Yes	Yes
GCF_900155415.1	Christensenella massiliensis	10														Yes												Yes										Yes	Yes					Yes		Yes	Yes	Yes
GCF_900604345.1	Christensenella sp. Marseille-P3954	10														Yes																Yes					Yes	Yes	Yes					Yes		Yes	Yes
GCF_003813165.1	Lactobacillus brevis	7											Yes			Yes																Yes														Yes	Yes	Yes
GCF_003641145.1	Lactobacillus paraplantarum	7														Yes																Yes														Yes	Yes		Yes
GCF_001688645.2	Bifidobacterium animalis subsp. animalis	6														Yes																Yes											Yes				Yes
GCF_003966835.1	Lactobacillus paracasei	5														Yes																Yes															Yes		Yes
GCF_004010975.1	Lactobacillus rhamnosus	5														Yes																Yes															Yes		Yes
GCF_002291445.1	Brenneria goodwinii	36	Yes	Yes		Yes	Yes	Yes	Yes	Yes	Yes	Yes	Yes		Yes	Yes								Yes		Yes		Yes	Yes	Yes		Yes						Yes	Yes	Yes	Yes	Yes	Yes	Yes	Yes	Yes	Yes	Yes	Yes
GCF_000981805.1	Citrobacter amalonaticus Y19	36	Yes	Yes		Yes	Yes	Yes	Yes	Yes	Yes	Yes	Yes		Yes	Yes										Yes		Yes	Yes	Yes		Yes					Yes	Yes	Yes	Yes	Yes	Yes	Yes	Yes	Yes	Yes	Yes	Yes	Yes
GCF_000783755.2	Citrobacter freundii	36	Yes	Yes		Yes	Yes	Yes	Yes	Yes	Yes	Yes	Yes		Yes	Yes										Yes		Yes	Yes	Yes		Yes					Yes	Yes	Yes	Yes	Yes	Yes	Yes	Yes	Yes	Yes	Yes	Yes	Yes
GCF_001022155.1	Citrobacter freundii	36	Yes	Yes		Yes	Yes	Yes	Yes	Yes	Yes	Yes	Yes		Yes	Yes										Yes		Yes	Yes	Yes		Yes					Yes	Yes	Yes	Yes	Yes	Yes	Yes	Yes	Yes	Yes	Yes	Yes	Yes
GCF_001022275.1	Citrobacter freundii	36	Yes	Yes		Yes	Yes	Yes	Yes	Yes	Yes	Yes	Yes		Yes	Yes										Yes		Yes	Yes	Yes		Yes					Yes	Yes	Yes	Yes	Yes	Yes	Yes	Yes	Yes	Yes	Yes	Yes	Yes
GCF_001718055.1	Citrobacter freundii	36	Yes	Yes		Yes	Yes	Yes	Yes	Yes	Yes	Yes	Yes		Yes	Yes										Yes		Yes	Yes	Yes		Yes					Yes	Yes	Yes	Yes	Yes	Yes	Yes	Yes	Yes	Yes	Yes	Yes	Yes
GCF_002211705.1	Citrobacter freundii	36	Yes	Yes		Yes	Yes	Yes	Yes	Yes	Yes	Yes	Yes		Yes	Yes										Yes		Yes	Yes	Yes		Yes					Yes	Yes	Yes	Yes	Yes	Yes	Yes	Yes	Yes	Yes	Yes	Yes	Yes
GCF_003571565.1	Citrobacter freundii	36	Yes	Yes		Yes	Yes	Yes	Yes	Yes	Yes	Yes	Yes		Yes	Yes										Yes		Yes	Yes	Yes		Yes					Yes	Yes	Yes	Yes	Yes	Yes	Yes	Yes	Yes	Yes	Yes	Yes	Yes
GCF_000648515.1	Citrobacter freundii CFNIH1	36	Yes	Yes		Yes	Yes	Yes	Yes	Yes	Yes	Yes	Yes		Yes	Yes										Yes		Yes	Yes	Yes		Yes					Yes	Yes	Yes	Yes	Yes	Yes	Yes	Yes	Yes	Yes	Yes	Yes	Yes
GCF_002934505.1	Citrobacter freundii complex sp. CFNIH4	36	Yes	Yes		Yes	Yes	Yes	Yes	Yes	Yes	Yes	Yes		Yes	Yes										Yes		Yes	Yes	Yes		Yes					Yes	Yes	Yes	Yes	Yes	Yes	Yes	Yes	Yes	Yes	Yes	Yes	Yes
GCF_000276705.2	Klebsiella michiganensis E718	36	Yes	Yes		Yes	Yes	Yes	Yes	Yes	Yes	Yes	Yes		Yes	Yes										Yes		Yes	Yes	Yes		Yes					Yes	Yes	Yes	Yes	Yes	Yes	Yes	Yes	Yes	Yes	Yes	Yes	Yes
GCF_001022115.1	Klebsiella oxytoca	36	Yes	Yes		Yes	Yes	Yes	Yes	Yes	Yes	Yes	Yes		Yes	Yes									Yes	Yes		Yes	Yes	Yes		Yes					Yes	Yes	Yes	Yes	Yes	Yes		Yes	Yes	Yes	Yes	Yes	Yes
GCF_001022295.1	Klebsiella oxytoca	36	Yes	Yes		Yes	Yes	Yes	Yes	Yes	Yes	Yes	Yes		Yes	Yes									Yes	Yes		Yes	Yes	Yes		Yes					Yes	Yes	Yes	Yes	Yes	Yes		Yes	Yes	Yes	Yes	Yes	Yes
GCF_001548355.1	Klebsiella oxytoca	36	Yes	Yes		Yes	Yes	Yes	Yes	Yes	Yes	Yes	Yes		Yes	Yes										Yes		Yes	Yes	Yes		Yes					Yes	Yes	Yes	Yes	Yes	Yes	Yes	Yes	Yes	Yes	Yes	Yes	Yes
GCF_001870185.1	Klebsiella oxytoca	36	Yes	Yes		Yes	Yes	Yes	Yes	Yes	Yes	Yes	Yes		Yes	Yes									Yes	Yes		Yes	Yes	Yes		Yes					Yes	Yes	Yes	Yes	Yes	Yes		Yes	Yes	Yes	Yes	Yes	Yes
GCF_001970835.1	Klebsiella oxytoca	36	Yes	Yes		Yes	Yes	Yes	Yes	Yes	Yes	Yes	Yes		Yes	Yes										Yes		Yes	Yes	Yes		Yes					Yes	Yes	Yes	Yes	Yes	Yes	Yes	Yes	Yes	Yes	Yes	Yes	Yes
GCF_002906395.1	Klebsiella oxytoca	36	Yes	Yes		Yes	Yes	Yes	Yes	Yes	Yes	Yes	Yes		Yes	Yes										Yes		Yes	Yes	Yes		Yes					Yes	Yes	Yes	Yes	Yes	Yes	Yes	Yes	Yes	Yes	Yes	Yes	Yes
GCF_002906415.1	Klebsiella oxytoca	36	Yes	Yes		Yes	Yes	Yes	Yes	Yes	Yes	Yes	Yes		Yes	Yes										Yes		Yes	Yes	Yes		Yes					Yes	Yes	Yes	Yes	Yes	Yes	Yes	Yes	Yes	Yes	Yes	Yes	Yes
GCF_000714655.1	Klebsiella oxytoca KONIH1	36	Yes	Yes		Yes	Yes	Yes	Yes	Yes	Yes	Yes	Yes		Yes	Yes										Yes		Yes	Yes	Yes		Yes					Yes	Yes	Yes	Yes	Yes	Yes	Yes	Yes	Yes	Yes	Yes	Yes	Yes
GCF_003432145.1	Klebsiella pneumoniae	36	Yes	Yes		Yes	Yes	Yes	Yes	Yes	Yes	Yes	Yes		Yes	Yes										Yes		Yes	Yes	Yes		Yes					Yes	Yes	Yes	Yes	Yes	Yes	Yes	Yes	Yes	Yes	Yes	Yes	Yes
GCF_003571525.1	Klebsiella pneumoniae	36	Yes	Yes		Yes	Yes	Yes	Yes	Yes	Yes	Yes	Yes		Yes	Yes										Yes		Yes	Yes	Yes		Yes					Yes	Yes	Yes	Yes	Yes	Yes	Yes	Yes	Yes	Yes	Yes	Yes	Yes
GCF_003571645.1	Klebsiella pneumoniae	36	Yes	Yes		Yes	Yes	Yes	Yes	Yes	Yes	Yes	Yes		Yes	Yes									Yes	Yes		Yes	Yes	Yes		Yes					Yes	Yes	Yes	Yes	Yes	Yes		Yes	Yes	Yes	Yes	Yes	Yes
GCF_003010735.1	Klebsiella pneumoniae subsp. ozaenae	36	Yes	Yes		Yes	Yes	Yes	Yes	Yes	Yes	Yes	Yes		Yes	Yes									Yes	Yes		Yes	Yes	Yes		Yes					Yes	Yes	Yes	Yes	Yes	Yes		Yes	Yes	Yes	Yes	Yes	Yes
GCF_003146635.1	Klebsiella quasipneumoniae	36	Yes	Yes		Yes	Yes	Yes	Yes	Yes	Yes	Yes	Yes		Yes	Yes										Yes		Yes	Yes	Yes		Yes					Yes	Yes	Yes	Yes	Yes	Yes	Yes	Yes	Yes	Yes	Yes	Yes	Yes
GCF_003146655.1	Klebsiella quasipneumoniae	36	Yes	Yes		Yes	Yes	Yes	Yes	Yes	Yes	Yes	Yes		Yes	Yes										Yes		Yes	Yes	Yes		Yes					Yes	Yes	Yes	Yes	Yes	Yes	Yes	Yes	Yes	Yes	Yes	Yes	Yes
GCF_003146685.1	Klebsiella quasipneumoniae	36	Yes	Yes		Yes	Yes	Yes	Yes	Yes	Yes	Yes	Yes		Yes	Yes										Yes		Yes	Yes	Yes		Yes					Yes	Yes	Yes	Yes	Yes	Yes	Yes	Yes	Yes	Yes	Yes	Yes	Yes
GCF_003990375.1	Klebsiella quasipneumoniae	36	Yes	Yes		Yes	Yes	Yes	Yes	Yes	Yes	Yes	Yes		Yes	Yes										Yes		Yes	Yes	Yes		Yes					Yes	Yes	Yes	Yes	Yes	Yes	Yes	Yes	Yes	Yes	Yes	Yes	Yes
GCF_003812845.1	Klebsiella sp. FDAARGOS_511	36	Yes	Yes		Yes	Yes	Yes	Yes	Yes	Yes	Yes	Yes		Yes	Yes		Yes								Yes		Yes	Yes	Yes		Yes						Yes	Yes	Yes	Yes	Yes	Yes	Yes	Yes	Yes	Yes	Yes	Yes
GCF_001753185.1	Klebsiella sp. LTGPAF-6F	36	Yes	Yes		Yes	Yes	Yes	Yes	Yes	Yes	Yes	Yes		Yes	Yes										Yes		Yes	Yes	Yes		Yes					Yes	Yes	Yes	Yes	Yes	Yes	Yes	Yes	Yes	Yes	Yes	Yes	Yes
GCF_004010915.1	Klebsiella sp. LY	36	Yes	Yes		Yes	Yes	Yes	Yes	Yes	Yes	Yes	Yes		Yes	Yes										Yes		Yes	Yes	Yes		Yes					Yes	Yes	Yes	Yes	Yes	Yes	Yes	Yes	Yes	Yes	Yes	Yes	Yes
GCF_003790505.1	Klebsiella sp. P1CD1	36	Yes	Yes		Yes	Yes	Yes	Yes	Yes	Yes	Yes	Yes		Yes	Yes		Yes								Yes		Yes	Yes	Yes		Yes						Yes	Yes	Yes	Yes	Yes	Yes	Yes	Yes	Yes	Yes	Yes	Yes
GCF_000812205.2	Klebsiella variicola	36	Yes	Yes		Yes	Yes	Yes	Yes	Yes	Yes	Yes	Yes		Yes	Yes		Yes								Yes		Yes	Yes	Yes		Yes						Yes	Yes	Yes	Yes	Yes	Yes	Yes	Yes	Yes	Yes	Yes	Yes
GCF_000828055.2	Klebsiella variicola	36	Yes	Yes		Yes	Yes	Yes	Yes	Yes	Yes	Yes	Yes		Yes	Yes		Yes								Yes		Yes	Yes	Yes		Yes						Yes	Yes	Yes	Yes	Yes	Yes	Yes	Yes	Yes	Yes	Yes	Yes
GCF_002156765.1	Klebsiella variicola	36	Yes	Yes		Yes	Yes	Yes	Yes	Yes	Yes	Yes	Yes		Yes	Yes										Yes		Yes	Yes	Yes		Yes					Yes	Yes	Yes	Yes	Yes	Yes	Yes	Yes	Yes	Yes	Yes	Yes	Yes
GCF_002164805.2	Klebsiella variicola	36	Yes	Yes		Yes	Yes	Yes	Yes	Yes	Yes	Yes	Yes		Yes	Yes										Yes		Yes	Yes	Yes		Yes					Yes	Yes	Yes	Yes	Yes	Yes	Yes	Yes	Yes	Yes	Yes	Yes	Yes
GCF_003285185.1	Klebsiella variicola	36	Yes	Yes		Yes	Yes	Yes	Yes	Yes	Yes	Yes	Yes		Yes	Yes		Yes								Yes		Yes	Yes	Yes		Yes						Yes	Yes	Yes	Yes	Yes	Yes	Yes	Yes	Yes	Yes	Yes	Yes
GCF_000019565.1	Klebsiella variicola	36	Yes	Yes		Yes	Yes	Yes	Yes	Yes	Yes	Yes	Yes		Yes	Yes		Yes								Yes		Yes	Yes	Yes		Yes						Yes	Yes	Yes	Yes	Yes	Yes	Yes	Yes	Yes	Yes	Yes	Yes
GCF_003429625.1	Klebsiella variicola	36	Yes	Yes		Yes	Yes	Yes	Yes	Yes	Yes	Yes	Yes		Yes	Yes										Yes		Yes	Yes	Yes		Yes					Yes	Yes	Yes	Yes	Yes	Yes	Yes	Yes	Yes	Yes	Yes	Yes	Yes
GCF_004014895.1	Klebsiella variicola	36	Yes	Yes		Yes	Yes	Yes	Yes	Yes	Yes	Yes	Yes		Yes	Yes										Yes		Yes	Yes	Yes		Yes					Yes	Yes	Yes	Yes	Yes	Yes	Yes	Yes	Yes	Yes	Yes	Yes	Yes
GCF_900622615.1	Klebsiella variicola	36	Yes	Yes		Yes	Yes	Yes	Yes	Yes	Yes	Yes	Yes		Yes	Yes		Yes								Yes		Yes	Yes	Yes		Yes						Yes	Yes	Yes	Yes	Yes	Yes	Yes	Yes	Yes	Yes	Yes	Yes
GCF_000280495.2	Kosakonia radicincitans DSM 16656	36	Yes	Yes		Yes	Yes	Yes	Yes	Yes	Yes	Yes	Yes		Yes	Yes										Yes		Yes	Yes	Yes		Yes					Yes	Yes	Yes	Yes	Yes	Yes	Yes	Yes	Yes	Yes	Yes	Yes	Yes
GCF_003325055.1	Salmonella enterica	36	Yes	Yes		Yes	Yes	Yes	Yes	Yes	Yes	Yes	Yes		Yes	Yes										Yes		Yes	Yes	Yes		Yes					Yes	Yes	Yes	Yes	Yes	Yes	Yes	Yes	Yes	Yes	Yes	Yes	Yes
GCF_003325235.1	Salmonella enterica	36	Yes	Yes		Yes	Yes	Yes	Yes	Yes	Yes	Yes	Yes		Yes	Yes										Yes		Yes	Yes	Yes		Yes					Yes	Yes	Yes	Yes	Yes	Yes	Yes	Yes	Yes	Yes	Yes	Yes	Yes
GCF_001006525.1	Salmonella enterica subsp. enterica	36	Yes	Yes		Yes	Yes	Yes	Yes	Yes	Yes	Yes	Yes		Yes	Yes										Yes		Yes	Yes	Yes		Yes					Yes	Yes	Yes	Yes	Yes	Yes	Yes	Yes	Yes	Yes	Yes	Yes	Yes
GCF_000988525.3	Salmonella enterica subsp. enterica serovar Anatum str. USDA-ARS-USMARC-1735	36	Yes	Yes		Yes	Yes	Yes	Yes	Yes	Yes	Yes	Yes		Yes	Yes										Yes		Yes	Yes	Yes		Yes					Yes	Yes	Yes	Yes	Yes	Yes	Yes	Yes	Yes	Yes	Yes	Yes	Yes
GCF_001620115.1	Salmonella enterica subsp. enterica serovar Anatum str. USDA-ARS-USMARC-1736	36	Yes	Yes		Yes	Yes	Yes	Yes	Yes	Yes	Yes	Yes		Yes	Yes										Yes		Yes	Yes	Yes		Yes					Yes	Yes	Yes	Yes	Yes	Yes	Yes	Yes	Yes	Yes	Yes	Yes	Yes
GCF_003030265.1	Salmonella enterica subsp. enterica serovar Concord	36	Yes	Yes		Yes	Yes	Yes	Yes	Yes	Yes	Yes	Yes		Yes	Yes										Yes		Yes	Yes	Yes		Yes					Yes	Yes	Yes	Yes	Yes	Yes	Yes	Yes	Yes	Yes	Yes	Yes	Yes
GCF_003071545.1	Salmonella enterica subsp. enterica serovar Corvallis	36	Yes	Yes		Yes	Yes	Yes	Yes	Yes	Yes	Yes	Yes		Yes	Yes										Yes		Yes	Yes	Yes		Yes					Yes	Yes	Yes	Yes	Yes	Yes	Yes	Yes	Yes	Yes	Yes	Yes	Yes
GCF_003589825.1	Salmonella enterica subsp. enterica serovar Dublin	36	Yes	Yes		Yes	Yes	Yes	Yes	Yes	Yes	Yes	Yes		Yes	Yes										Yes		Yes	Yes	Yes		Yes					Yes	Yes	Yes	Yes	Yes	Yes	Yes	Yes	Yes	Yes	Yes	Yes	Yes
GCF_003589865.1	Salmonella enterica subsp. enterica serovar Dublin	36	Yes	Yes		Yes	Yes	Yes	Yes	Yes	Yes	Yes	Yes		Yes	Yes										Yes		Yes	Yes	Yes		Yes					Yes	Yes	Yes	Yes	Yes	Yes	Yes	Yes	Yes	Yes	Yes	Yes	Yes
GCF_000272895.2	Salmonella enterica subsp. enterica serovar Newport str. CVM 22462	36	Yes	Yes		Yes	Yes	Yes	Yes	Yes	Yes	Yes	Yes		Yes	Yes										Yes		Yes	Yes	Yes		Yes					Yes	Yes	Yes	Yes	Yes	Yes	Yes	Yes	Yes	Yes	Yes	Yes	Yes
GCF_000016045.1	Salmonella enterica subsp. enterica serovar Newport str. SL254	36	Yes	Yes		Yes	Yes	Yes	Yes	Yes	Yes	Yes	Yes		Yes	Yes										Yes		Yes	Yes	Yes		Yes					Yes	Yes	Yes	Yes	Yes	Yes	Yes	Yes	Yes	Yes	Yes	Yes	Yes
GCF_004136055.1	Salmonella enterica subsp. enterica serovar Newport str. USDA-ARS-USMARC-1924	36	Yes	Yes		Yes	Yes	Yes	Yes	Yes	Yes	Yes	Yes		Yes	Yes										Yes		Yes	Yes	Yes		Yes					Yes	Yes	Yes	Yes	Yes	Yes	Yes	Yes	Yes	Yes	Yes	Yes	Yes
GCF_004136135.1	Salmonella enterica subsp. enterica serovar Newport str. USDA-ARS-USMARC-1928	36	Yes	Yes		Yes	Yes	Yes	Yes	Yes	Yes	Yes	Yes		Yes	Yes										Yes		Yes	Yes	Yes		Yes					Yes	Yes	Yes	Yes	Yes	Yes	Yes	Yes	Yes	Yes	Yes	Yes	Yes
GCF_003571625.1	Salmonella enterica subsp. enterica serovar Senftenberg	36	Yes	Yes		Yes	Yes	Yes	Yes	Yes	Yes	Yes	Yes		Yes	Yes										Yes		Yes	Yes	Yes		Yes					Yes	Yes	Yes	Yes	Yes	Yes	Yes	Yes	Yes	Yes	Yes	Yes	Yes
GCF_001535315.2	Salmonella enterica subsp. enterica serovar Tennessee	36	Yes	Yes		Yes	Yes	Yes	Yes	Yes	Yes	Yes	Yes		Yes	Yes										Yes		Yes	Yes	Yes		Yes					Yes	Yes	Yes	Yes	Yes	Yes	Yes	Yes	Yes	Yes	Yes	Yes	Yes
GCF_003710185.1	Salmonella enterica subsp. enterica serovar Tennessee	36	Yes	Yes		Yes	Yes	Yes	Yes	Yes	Yes	Yes	Yes		Yes	Yes										Yes		Yes	Yes	Yes		Yes					Yes	Yes	Yes	Yes	Yes	Yes	Yes	Yes	Yes	Yes	Yes	Yes	Yes
GCF_001623645.2	Salmonella enterica subsp. enterica serovar Typhimurium str. CDC 2010K-1587	36	Yes	Yes		Yes	Yes	Yes	Yes	Yes	Yes	Yes	Yes		Yes	Yes										Yes		Yes	Yes	Yes		Yes					Yes	Yes	Yes	Yes	Yes	Yes	Yes	Yes	Yes	Yes	Yes	Yes	Yes
GCF_000828595.1	Salmonella enterica subsp. enterica serovar Typhimurium str. L-3553	36	Yes	Yes		Yes	Yes	Yes	Yes	Yes	Yes	Yes	Yes		Yes	Yes										Yes		Yes	Yes	Yes		Yes					Yes	Yes	Yes	Yes	Yes	Yes	Yes	Yes	Yes	Yes	Yes	Yes	Yes
GCF_001623845.1	Salmonella enterica subsp. enterica serovar Typhimurium str. USDA-ARS-USMARC-1896	36	Yes	Yes		Yes	Yes	Yes	Yes	Yes	Yes	Yes	Yes		Yes	Yes										Yes		Yes	Yes	Yes		Yes					Yes	Yes	Yes	Yes	Yes	Yes	Yes	Yes	Yes	Yes	Yes	Yes	Yes
GCF_000430145.2	Salmonella enterica subsp. enterica serovar Typhimurium var. 5- str. CFSAN001921	36	Yes	Yes		Yes	Yes	Yes	Yes	Yes	Yes	Yes	Yes		Yes	Yes										Yes		Yes	Yes	Yes		Yes					Yes	Yes	Yes	Yes	Yes	Yes	Yes	Yes	Yes	Yes	Yes	Yes	Yes
GCF_001461805.1	[Enterobacter] lignolyticus	35	Yes	Yes		Yes	Yes	Yes	Yes	Yes	Yes	Yes	Yes		Yes	Yes										Yes		Yes	Yes	Yes		Yes						Yes	Yes	Yes	Yes	Yes	Yes	Yes	Yes	Yes	Yes	Yes	Yes
GCF_000164865.1	[Enterobacter] lignolyticus SCF1	35	Yes	Yes		Yes	Yes	Yes	Yes	Yes	Yes	Yes	Yes		Yes	Yes										Yes		Yes	Yes	Yes		Yes						Yes	Yes	Yes	Yes	Yes	Yes	Yes	Yes	Yes	Yes	Yes	Yes
GCF_002220155.1	Azotobacter chroococcum	35	Yes				Yes			Yes			Yes		Yes	Yes	Yes	Yes	Yes	Yes	Yes			Yes		Yes		Yes	Yes	Yes		Yes			Yes		Yes		Yes	Yes	Yes	Yes	Yes	Yes	Yes	Yes	Yes	Yes	Yes
GCF_001606115.1	Burkholderia cenocepacia	35	Yes		Yes		Yes			Yes			Yes		Yes	Yes		Yes	Yes	Yes	Yes			Yes	Yes	Yes		Yes	Yes	Yes		Yes			Yes		Yes		Yes	Yes	Yes		Yes	Yes	Yes	Yes	Yes	Yes	Yes
GCF_000959725.1	Burkholderia gladioli	35	Yes				Yes			Yes			Yes		Yes	Yes	Yes	Yes	Yes	Yes	Yes			Yes	Yes	Yes		Yes	Yes	Yes		Yes	Yes		Yes		Yes		Yes	Yes	Yes		Yes	Yes	Yes	Yes	Yes	Yes
GCF_003713105.1	Burkholderia gladioli	35	Yes				Yes			Yes			Yes		Yes	Yes	Yes	Yes	Yes	Yes	Yes			Yes	Yes	Yes		Yes	Yes	Yes		Yes	Yes		Yes		Yes		Yes	Yes	Yes		Yes	Yes	Yes	Yes	Yes	Yes
GCF_000194745.1	Burkholderia gladioli BSR3	35	Yes				Yes			Yes			Yes		Yes	Yes	Yes	Yes	Yes	Yes	Yes			Yes	Yes	Yes		Yes	Yes	Yes		Yes	Yes		Yes		Yes		Yes	Yes	Yes		Yes	Yes	Yes	Yes	Yes	Yes
GCF_002208175.1	Burkholderia gladioli pv. gladioli	35	Yes				Yes			Yes			Yes		Yes	Yes	Yes	Yes	Yes	Yes	Yes			Yes	Yes	Yes		Yes	Yes	Yes		Yes	Yes		Yes		Yes		Yes	Yes	Yes		Yes	Yes	Yes	Yes	Yes	Yes
GCF_002393425.1	Burkholderia gladioli pv. gladioli	35	Yes				Yes			Yes			Yes		Yes	Yes	Yes	Yes	Yes	Yes	Yes			Yes	Yes	Yes		Yes	Yes	Yes		Yes	Yes		Yes		Yes		Yes	Yes	Yes		Yes	Yes	Yes	Yes	Yes	Yes
GCF_003675305.1	Buttiauxella sp. 3AFRM03	35	Yes	Yes		Yes	Yes	Yes	Yes	Yes	Yes	Yes	Yes		Yes	Yes										Yes		Yes	Yes	Yes		Yes						Yes	Yes	Yes	Yes	Yes	Yes	Yes	Yes	Yes	Yes	Yes	Yes
GCF_001558935.2	Citrobacter amalonaticus	35	Yes	Yes		Yes	Yes	Yes	Yes	Yes	Yes	Yes	Yes		Yes	Yes										Yes		Yes	Yes	Yes		Yes						Yes	Yes	Yes	Yes	Yes	Yes	Yes	Yes	Yes	Yes	Yes	Yes
GCF_001559075.2	Citrobacter amalonaticus	35	Yes	Yes		Yes	Yes	Yes	Yes	Yes	Yes	Yes	Yes		Yes	Yes										Yes		Yes	Yes	Yes		Yes						Yes	Yes	Yes	Yes	Yes	Yes	Yes	Yes	Yes	Yes	Yes	Yes
GCF_002073755.2	Citrobacter braakii	35	Yes	Yes		Yes	Yes	Yes	Yes	Yes	Yes	Yes	Yes		Yes	Yes										Yes		Yes	Yes	Yes		Yes						Yes	Yes	Yes	Yes	Yes	Yes	Yes	Yes	Yes	Yes	Yes	Yes
GCF_002208845.2	Citrobacter braakii	35	Yes	Yes		Yes	Yes	Yes	Yes	Yes	Yes	Yes	Yes		Yes	Yes										Yes		Yes	Yes	Yes		Yes						Yes	Yes	Yes	Yes	Yes	Yes	Yes	Yes	Yes	Yes	Yes	Yes
GCF_002249995.1	Citrobacter farmeri	35	Yes	Yes		Yes	Yes	Yes	Yes	Yes	Yes	Yes	Yes		Yes	Yes										Yes		Yes	Yes	Yes		Yes						Yes	Yes	Yes	Yes	Yes	Yes	Yes	Yes	Yes	Yes	Yes	Yes
GCF_000783995.2	Citrobacter freundii	35	Yes	Yes		Yes	Yes	Yes	Yes	Yes	Yes	Yes	Yes		Yes	Yes										Yes		Yes	Yes	Yes		Yes						Yes	Yes	Yes	Yes	Yes	Yes	Yes	Yes	Yes	Yes	Yes	Yes
GCF_001702455.1	Citrobacter freundii	35	Yes	Yes		Yes	Yes	Yes	Yes	Yes	Yes	Yes	Yes		Yes	Yes										Yes		Yes	Yes	Yes		Yes						Yes	Yes	Yes	Yes	Yes	Yes	Yes	Yes	Yes	Yes	Yes	Yes
GCF_002215385.1	Citrobacter freundii	35	Yes	Yes		Yes	Yes	Yes	Yes	Yes	Yes	Yes	Yes		Yes	Yes										Yes		Yes	Yes	Yes		Yes						Yes	Yes	Yes	Yes	Yes	Yes	Yes	Yes	Yes	Yes	Yes	Yes
GCF_002796505.1	Citrobacter freundii	35	Yes	Yes		Yes	Yes	Yes	Yes	Yes	Yes	Yes	Yes		Yes	Yes										Yes		Yes	Yes	Yes		Yes						Yes	Yes	Yes	Yes	Yes	Yes	Yes	Yes	Yes	Yes	Yes	Yes
GCF_003665535.1	Citrobacter freundii	35	Yes	Yes		Yes	Yes	Yes	Yes	Yes	Yes	Yes	Yes		Yes	Yes										Yes		Yes	Yes	Yes		Yes						Yes	Yes	Yes	Yes	Yes	Yes	Yes	Yes	Yes	Yes	Yes	Yes
GCF_003665595.1	Citrobacter freundii	35	Yes	Yes		Yes	Yes	Yes	Yes	Yes	Yes	Yes	Yes		Yes	Yes										Yes		Yes	Yes	Yes		Yes						Yes	Yes	Yes	Yes	Yes	Yes	Yes	Yes	Yes	Yes	Yes	Yes
GCF_003665615.1	Citrobacter freundii	35	Yes	Yes		Yes	Yes	Yes	Yes	Yes	Yes	Yes	Yes		Yes	Yes										Yes		Yes	Yes	Yes		Yes						Yes	Yes	Yes	Yes	Yes	Yes	Yes	Yes	Yes	Yes	Yes	Yes
GCF_003665635.1	Citrobacter freundii	35	Yes	Yes		Yes	Yes	Yes	Yes	Yes	Yes	Yes	Yes		Yes	Yes										Yes		Yes	Yes	Yes		Yes						Yes	Yes	Yes	Yes	Yes	Yes	Yes	Yes	Yes	Yes	Yes	Yes
GCF_003665675.1	Citrobacter freundii	35	Yes	Yes		Yes	Yes	Yes	Yes	Yes	Yes	Yes	Yes		Yes	Yes										Yes		Yes	Yes	Yes		Yes						Yes	Yes	Yes	Yes	Yes	Yes	Yes	Yes	Yes	Yes	Yes	Yes
GCF_003812325.1	Citrobacter freundii	35	Yes	Yes		Yes	Yes	Yes	Yes	Yes	Yes	Yes	Yes		Yes	Yes										Yes		Yes	Yes	Yes		Yes						Yes	Yes	Yes	Yes	Yes	Yes	Yes	Yes	Yes	Yes	Yes	Yes
GCF_003812345.1	Citrobacter freundii	35	Yes	Yes		Yes	Yes	Yes	Yes	Yes	Yes	Yes	Yes		Yes	Yes										Yes		Yes	Yes	Yes		Yes						Yes	Yes	Yes	Yes	Yes	Yes	Yes	Yes	Yes	Yes	Yes	Yes
GCF_004103775.1	Citrobacter freundii	35	Yes	Yes		Yes	Yes	Yes	Yes	Yes	Yes	Yes	Yes		Yes	Yes										Yes		Yes	Yes	Yes		Yes						Yes	Yes	Yes	Yes	Yes	Yes	Yes	Yes	Yes	Yes	Yes	Yes
GCF_002880615.1	Citrobacter freundii complex sp. CFNIH2	35	Yes	Yes		Yes	Yes	Yes	Yes	Yes	Yes	Yes	Yes		Yes	Yes										Yes		Yes	Yes	Yes		Yes						Yes	Yes	Yes	Yes	Yes	Yes	Yes	Yes	Yes	Yes	Yes	Yes
GCF_002903215.1	Citrobacter freundii complex sp. CFNIH3	35	Yes	Yes		Yes	Yes	Yes	Yes	Yes	Yes	Yes	Yes		Yes	Yes										Yes		Yes	Yes	Yes		Yes						Yes	Yes	Yes	Yes	Yes	Yes	Yes	Yes	Yes	Yes	Yes	Yes
GCF_002903305.1	Citrobacter freundii complex sp. CFNIH9	35	Yes	Yes		Yes	Yes	Yes	Yes	Yes	Yes	Yes	Yes		Yes	Yes										Yes		Yes	Yes	Yes		Yes						Yes	Yes	Yes	Yes	Yes	Yes	Yes	Yes	Yes	Yes	Yes	Yes
GCF_002208985.1	Citrobacter koseri	35	Yes	Yes		Yes	Yes	Yes	Yes	Yes	Yes	Yes	Yes		Yes	Yes										Yes		Yes	Yes	Yes		Yes						Yes	Yes	Yes	Yes	Yes	Yes	Yes	Yes	Yes	Yes	Yes	Yes
GCF_002393245.1	Citrobacter koseri	35	Yes	Yes		Yes	Yes	Yes	Yes	Yes	Yes	Yes	Yes		Yes	Yes										Yes		Yes	Yes	Yes		Yes						Yes	Yes	Yes	Yes	Yes	Yes	Yes	Yes	Yes	Yes	Yes	Yes
GCF_002947035.1	Citrobacter koseri	35	Yes	Yes		Yes	Yes	Yes	Yes	Yes	Yes	Yes	Yes		Yes	Yes										Yes		Yes	Yes	Yes		Yes						Yes	Yes	Yes	Yes	Yes	Yes	Yes	Yes	Yes	Yes	Yes	Yes
GCF_002947675.1	Citrobacter koseri	35	Yes	Yes		Yes	Yes	Yes	Yes	Yes	Yes	Yes	Yes		Yes	Yes										Yes		Yes	Yes	Yes		Yes						Yes	Yes	Yes	Yes	Yes	Yes	Yes	Yes	Yes	Yes	Yes	Yes
GCF_003812405.1	Citrobacter koseri	35	Yes	Yes		Yes	Yes	Yes	Yes	Yes	Yes	Yes	Yes		Yes	Yes										Yes		Yes	Yes	Yes		Yes						Yes	Yes	Yes	Yes	Yes	Yes	Yes	Yes	Yes	Yes	Yes	Yes
GCF_000018045.1	Citrobacter koseri ATCC BAA-895	35	Yes	Yes		Yes	Yes	Yes	Yes	Yes	Yes	Yes	Yes		Yes	Yes										Yes		Yes	Yes	Yes		Yes						Yes	Yes	Yes	Yes	Yes	Yes	Yes	Yes	Yes	Yes	Yes	Yes
GCF_003665575.1	Citrobacter pasteurii	35	Yes	Yes		Yes	Yes	Yes	Yes	Yes	Yes	Yes	Yes		Yes	Yes										Yes		Yes	Yes	Yes		Yes						Yes	Yes	Yes	Yes	Yes	Yes	Yes	Yes	Yes	Yes	Yes	Yes
GCF_001281005.1	Citrobacter portucalensis	35	Yes	Yes		Yes	Yes	Yes	Yes	Yes	Yes	Yes	Yes		Yes	Yes										Yes		Yes	Yes	Yes		Yes						Yes	Yes	Yes	Yes	Yes	Yes	Yes	Yes	Yes	Yes	Yes	Yes
GCF_900079785.1	Citrobacter sp. 86	35	Yes	Yes		Yes	Yes	Yes	Yes	Yes	Yes	Yes	Yes		Yes	Yes										Yes		Yes	Yes	Yes		Yes						Yes	Yes	Yes	Yes	Yes	Yes	Yes	Yes	Yes	Yes	Yes	Yes
GCF_900079795.1	Citrobacter sp. 92	35	Yes	Yes		Yes	Yes	Yes	Yes	Yes	Yes	Yes	Yes		Yes	Yes										Yes		Yes	Yes	Yes		Yes						Yes	Yes	Yes	Yes	Yes	Yes	Yes	Yes	Yes	Yes	Yes	Yes
GCF_002934585.1	Citrobacter sp. CFNIH10	35	Yes	Yes		Yes	Yes	Yes	Yes	Yes	Yes	Yes	Yes		Yes	Yes										Yes		Yes	Yes	Yes		Yes						Yes	Yes	Yes	Yes	Yes	Yes	Yes	Yes	Yes	Yes	Yes	Yes
GCF_003204265.1	Citrobacter sp. CRE-46	35	Yes	Yes		Yes	Yes	Yes	Yes	Yes	Yes	Yes	Yes		Yes	Yes										Yes		Yes	Yes	Yes		Yes						Yes	Yes	Yes	Yes	Yes	Yes	Yes	Yes	Yes	Yes	Yes	Yes
GCF_001559235.2	Citrobacter sp. FDAARGOS_156	35	Yes	Yes		Yes	Yes	Yes	Yes	Yes	Yes	Yes	Yes		Yes	Yes										Yes		Yes	Yes	Yes		Yes						Yes	Yes	Yes	Yes	Yes	Yes	Yes	Yes	Yes	Yes	Yes	Yes
GCF_002025225.1	Citrobacter werkmanii	35	Yes	Yes		Yes	Yes	Yes	Yes	Yes	Yes	Yes	Yes		Yes	Yes										Yes		Yes	Yes	Yes		Yes						Yes	Yes	Yes	Yes	Yes	Yes	Yes	Yes	Yes	Yes	Yes	Yes
GCF_002386385.1	Citrobacter werkmanii	35	Yes	Yes		Yes	Yes	Yes	Yes	Yes	Yes	Yes	Yes		Yes	Yes										Yes		Yes	Yes	Yes		Yes						Yes	Yes	Yes	Yes	Yes	Yes	Yes	Yes	Yes	Yes	Yes	Yes
GCF_003665555.1	Citrobacter werkmanii	35	Yes	Yes		Yes	Yes	Yes	Yes	Yes	Yes	Yes	Yes		Yes	Yes										Yes		Yes	Yes	Yes		Yes						Yes	Yes	Yes	Yes	Yes	Yes	Yes	Yes	Yes	Yes	Yes	Yes
GCF_003255895.1	Citrobacter youngae	35	Yes	Yes		Yes	Yes	Yes	Yes	Yes	Yes	Yes	Yes		Yes	Yes										Yes		Yes	Yes	Yes		Yes						Yes	Yes	Yes	Yes	Yes	Yes	Yes	Yes	Yes	Yes	Yes	Yes
GCF_001011055.1	Edwardsiella tarda	35	Yes	Yes		Yes	Yes	Yes	Yes	Yes	Yes	Yes	Yes		Yes	Yes										Yes		Yes	Yes	Yes		Yes						Yes	Yes	Yes	Yes	Yes	Yes	Yes	Yes	Yes	Yes	Yes	Yes
GCF_002504285.1	Edwardsiella tarda	35	Yes	Yes		Yes	Yes	Yes	Yes	Yes	Yes	Yes	Yes		Yes	Yes										Yes		Yes	Yes	Yes		Yes						Yes	Yes	Yes	Yes	Yes	Yes	Yes	Yes	Yes	Yes	Yes	Yes
GCF_002197345.1	Enterobacter cloacae	35	Yes	Yes		Yes	Yes	Yes	Yes	Yes	Yes	Yes	Yes		Yes	Yes										Yes		Yes	Yes	Yes		Yes						Yes	Yes	Yes	Yes	Yes	Yes	Yes	Yes	Yes	Yes	Yes	Yes
GCF_004193715.1	Enterobacter cloacae	35	Yes	Yes		Yes	Yes	Yes	Yes	Yes	Yes	Yes	Yes		Yes	Yes										Yes		Yes	Yes	Yes		Yes						Yes	Yes	Yes	Yes	Yes	Yes	Yes	Yes	Yes	Yes	Yes	Yes
GCF_001582075.1	Enterobacter sp. FY-07	35	Yes	Yes		Yes	Yes	Yes	Yes	Yes	Yes	Yes	Yes		Yes	Yes										Yes		Yes	Yes	Yes		Yes						Yes	Yes	Yes	Yes	Yes	Yes	Yes	Yes	Yes	Yes	Yes	Yes
GCF_000410515.1	Enterobacter sp. R4-368	35	Yes	Yes		Yes	Yes	Yes	Yes	Yes	Yes	Yes	Yes		Yes	Yes										Yes		Yes	Yes	Yes		Yes						Yes	Yes	Yes	Yes	Yes	Yes	Yes	Yes	Yes	Yes	Yes	Yes
GCF_002903065.1	Enterobacteriaceae bacterium ENNIH1	35	Yes	Yes		Yes	Yes	Yes	Yes	Yes	Yes	Yes	Yes		Yes	Yes										Yes		Yes	Yes	Yes		Yes						Yes	Yes	Yes	Yes	Yes	Yes	Yes	Yes	Yes	Yes	Yes	Yes
GCF_002903045.1	Enterobacteriaceae bacterium ENNIH2	35	Yes	Yes		Yes	Yes	Yes	Yes	Yes	Yes	Yes	Yes		Yes	Yes										Yes		Yes	Yes	Yes		Yes						Yes	Yes	Yes	Yes	Yes	Yes	Yes	Yes	Yes	Yes	Yes	Yes
GCF_002903085.1	Enterobacteriaceae bacterium ENNIH3	35	Yes	Yes		Yes	Yes	Yes	Yes	Yes	Yes	Yes	Yes		Yes	Yes										Yes		Yes	Yes	Yes		Yes						Yes	Yes	Yes	Yes	Yes	Yes	Yes	Yes	Yes	Yes	Yes	Yes
GCF_003063705.1	Enterobacteriaceae bacterium S05	35	Yes	Yes		Yes	Yes	Yes	Yes	Yes	Yes	Yes	Yes		Yes	Yes										Yes		Yes	Yes	Yes		Yes						Yes	Yes	Yes	Yes	Yes	Yes	Yes	Yes	Yes	Yes	Yes	Yes
GCF_000330845.1	Enterobacteriaceae bacterium strain FGI 57	35	Yes	Yes		Yes	Yes	Yes	Yes	Yes	Yes	Yes	Yes		Yes	Yes										Yes		Yes	Yes	Yes		Yes						Yes	Yes	Yes	Yes	Yes	Yes	Yes	Yes	Yes	Yes	Yes	Yes
GCF_001559255.2	Hafnia paralvei	35	Yes	Yes		Yes	Yes	Yes	Yes	Yes	Yes	Yes	Yes		Yes	Yes										Yes		Yes	Yes	Yes		Yes						Yes	Yes	Yes	Yes	Yes	Yes	Yes	Yes	Yes	Yes	Yes	Yes
GCF_900636185.1	Klebsiella aerogenes	35	Yes	Yes		Yes	Yes	Yes	Yes	Yes	Yes	Yes	Yes		Yes	Yes										Yes		Yes	Yes	Yes		Yes						Yes	Yes	Yes	Yes	Yes	Yes	Yes	Yes	Yes	Yes	Yes	Yes
GCF_000724525.1	Klebsiella michiganensis	35	Yes	Yes		Yes	Yes	Yes	Yes	Yes	Yes	Yes	Yes		Yes	Yes										Yes		Yes	Yes	Yes		Yes						Yes	Yes	Yes	Yes	Yes	Yes	Yes	Yes	Yes	Yes	Yes	Yes
GCF_002216835.1	Klebsiella michiganensis	35	Yes	Yes		Yes	Yes	Yes	Yes	Yes	Yes	Yes	Yes		Yes	Yes										Yes		Yes	Yes	Yes		Yes						Yes	Yes	Yes	Yes	Yes	Yes	Yes	Yes	Yes	Yes	Yes	Yes
GCF_002290285.1	Klebsiella michiganensis	35	Yes	Yes		Yes	Yes	Yes	Yes	Yes	Yes	Yes	Yes		Yes	Yes										Yes		Yes	Yes	Yes		Yes						Yes	Yes	Yes	Yes	Yes	Yes	Yes	Yes	Yes	Yes	Yes	Yes
GCF_003074075.1	Klebsiella michiganensis	35	Yes	Yes		Yes	Yes	Yes	Yes	Yes	Yes	Yes	Yes		Yes	Yes										Yes		Yes	Yes	Yes		Yes						Yes	Yes	Yes	Yes	Yes	Yes	Yes	Yes	Yes	Yes	Yes	Yes
GCF_004102625.1	Klebsiella michiganensis	35	Yes	Yes		Yes	Yes	Yes	Yes	Yes	Yes	Yes	Yes		Yes	Yes										Yes		Yes	Yes	Yes		Yes						Yes	Yes	Yes	Yes	Yes	Yes	Yes	Yes	Yes	Yes	Yes	Yes
GCF_000632415.1	Klebsiella michiganensis HKOPL1	35	Yes	Yes		Yes	Yes	Yes	Yes	Yes	Yes	Yes	Yes		Yes	Yes										Yes		Yes	Yes	Yes		Yes						Yes	Yes	Yes	Yes	Yes	Yes	Yes	Yes	Yes	Yes	Yes	Yes
GCF_000240325.1	Klebsiella michiganensis KCTC 1686	35	Yes	Yes		Yes	Yes	Yes	Yes	Yes	Yes	Yes	Yes		Yes	Yes										Yes		Yes	Yes	Yes		Yes						Yes	Yes	Yes	Yes	Yes	Yes	Yes	Yes	Yes	Yes	Yes	Yes
GCF_001022195.1	Klebsiella oxytoca	35	Yes	Yes		Yes	Yes	Yes	Yes	Yes	Yes	Yes	Yes		Yes	Yes										Yes		Yes	Yes	Yes		Yes						Yes	Yes	Yes	Yes	Yes	Yes	Yes	Yes	Yes	Yes	Yes	Yes
GCF_002072655.1	Klebsiella oxytoca	35	Yes	Yes		Yes	Yes	Yes	Yes	Yes	Yes	Yes	Yes		Yes	Yes										Yes		Yes	Yes	Yes		Yes						Yes	Yes	Yes	Yes	Yes	Yes	Yes	Yes	Yes	Yes	Yes	Yes
GCF_002906435.1	Klebsiella oxytoca	35	Yes	Yes		Yes	Yes	Yes	Yes	Yes	Yes	Yes	Yes		Yes	Yes										Yes		Yes	Yes	Yes		Yes						Yes	Yes	Yes	Yes	Yes	Yes	Yes	Yes	Yes	Yes	Yes	Yes
GCF_002947505.1	Klebsiella oxytoca	35	Yes	Yes		Yes	Yes	Yes	Yes	Yes	Yes	Yes	Yes		Yes	Yes										Yes		Yes	Yes	Yes		Yes						Yes	Yes	Yes	Yes	Yes	Yes	Yes	Yes	Yes	Yes	Yes	Yes
GCF_000764615.1	Klebsiella pneumoniae	35	Yes	Yes		Yes	Yes	Yes	Yes	Yes	Yes	Yes	Yes		Yes	Yes										Yes		Yes	Yes	Yes		Yes					Yes	Yes	Yes	Yes	Yes	Yes		Yes	Yes	Yes	Yes	Yes	Yes
GCF_001022175.1	Klebsiella pneumoniae	35	Yes	Yes		Yes	Yes	Yes	Yes	Yes	Yes	Yes	Yes		Yes	Yes										Yes		Yes	Yes	Yes		Yes					Yes	Yes	Yes	Yes	Yes	Yes		Yes	Yes	Yes	Yes	Yes	Yes
GCF_001307175.1	Klebsiella pneumoniae	35	Yes	Yes		Yes	Yes	Yes	Yes	Yes	Yes	Yes	Yes		Yes	Yes										Yes		Yes	Yes	Yes		Yes					Yes	Yes	Yes	Yes	Yes	Yes		Yes	Yes	Yes	Yes	Yes	Yes
GCF_001455995.1	Klebsiella pneumoniae	35	Yes	Yes		Yes	Yes	Yes	Yes	Yes	Yes	Yes	Yes		Yes	Yes										Yes		Yes	Yes	Yes		Yes					Yes	Yes	Yes	Yes	Yes	Yes		Yes	Yes	Yes	Yes	Yes	Yes
GCF_001456135.1	Klebsiella pneumoniae	35	Yes	Yes		Yes	Yes	Yes	Yes	Yes	Yes	Yes	Yes		Yes	Yes										Yes		Yes	Yes	Yes		Yes					Yes	Yes	Yes	Yes	Yes	Yes		Yes	Yes	Yes	Yes	Yes	Yes
GCF_001646625.1	Klebsiella pneumoniae	35	Yes	Yes		Yes	Yes	Yes	Yes	Yes	Yes	Yes	Yes		Yes	Yes										Yes		Yes	Yes	Yes		Yes					Yes	Yes	Yes	Yes	Yes	Yes		Yes	Yes	Yes	Yes	Yes	Yes
GCF_001676825.1	Klebsiella pneumoniae	35	Yes	Yes		Yes	Yes	Yes	Yes	Yes	Yes	Yes	Yes		Yes	Yes										Yes		Yes	Yes	Yes		Yes					Yes	Yes	Yes	Yes	Yes	Yes		Yes	Yes	Yes	Yes	Yes	Yes
GCF_001701425.2	Klebsiella pneumoniae	35	Yes	Yes		Yes	Yes	Yes	Yes	Yes	Yes	Yes	Yes		Yes	Yes										Yes		Yes	Yes	Yes		Yes					Yes	Yes	Yes	Yes	Yes	Yes		Yes	Yes	Yes	Yes	Yes	Yes
GCF_001701835.2	Klebsiella pneumoniae	35	Yes	Yes		Yes	Yes	Yes	Yes	Yes	Yes	Yes	Yes		Yes	Yes										Yes		Yes	Yes	Yes		Yes					Yes	Yes	Yes	Yes	Yes	Yes		Yes	Yes	Yes	Yes	Yes	Yes
GCF_001702045.2	Klebsiella pneumoniae	35	Yes	Yes		Yes	Yes	Yes	Yes	Yes	Yes	Yes	Yes		Yes	Yes										Yes		Yes	Yes	Yes		Yes					Yes	Yes	Yes	Yes	Yes	Yes		Yes	Yes	Yes	Yes	Yes	Yes
GCF_001709275.1	Klebsiella pneumoniae	35	Yes	Yes		Yes	Yes	Yes	Yes	Yes	Yes	Yes	Yes		Yes	Yes										Yes		Yes	Yes	Yes		Yes					Yes	Yes	Yes	Yes	Yes	Yes		Yes	Yes	Yes	Yes	Yes	Yes
GCF_001709295.1	Klebsiella pneumoniae	35	Yes	Yes		Yes	Yes	Yes	Yes	Yes	Yes	Yes	Yes		Yes	Yes										Yes		Yes	Yes	Yes		Yes					Yes	Yes	Yes	Yes	Yes	Yes		Yes	Yes	Yes	Yes	Yes	Yes
GCF_001741545.1	Klebsiella pneumoniae	35	Yes	Yes		Yes	Yes	Yes	Yes	Yes	Yes	Yes	Yes		Yes	Yes										Yes		Yes	Yes	Yes		Yes					Yes	Yes	Yes	Yes	Yes	Yes		Yes	Yes	Yes	Yes	Yes	Yes
GCF_001741665.1	Klebsiella pneumoniae	35	Yes	Yes		Yes	Yes	Yes	Yes	Yes	Yes	Yes	Yes		Yes	Yes										Yes		Yes	Yes	Yes		Yes					Yes	Yes	Yes	Yes	Yes	Yes		Yes	Yes	Yes	Yes	Yes	Yes
GCF_001750805.1	Klebsiella pneumoniae	35	Yes	Yes		Yes	Yes	Yes	Yes	Yes	Yes	Yes	Yes		Yes	Yes										Yes		Yes	Yes	Yes		Yes					Yes	Yes	Yes	Yes	Yes	Yes		Yes	Yes	Yes	Yes	Yes	Yes
GCF_001855315.1	Klebsiella pneumoniae	35	Yes	Yes		Yes	Yes	Yes	Yes	Yes	Yes	Yes	Yes		Yes	Yes										Yes		Yes	Yes	Yes		Yes					Yes	Yes	Yes	Yes	Yes	Yes		Yes	Yes	Yes	Yes	Yes	Yes
GCF_001885255.2	Klebsiella pneumoniae	35	Yes	Yes		Yes	Yes	Yes	Yes	Yes	Yes	Yes	Yes		Yes	Yes										Yes		Yes	Yes	Yes		Yes					Yes	Yes	Yes	Yes	Yes	Yes		Yes	Yes	Yes	Yes	Yes	Yes
GCF_001902335.1	Klebsiella pneumoniae	35	Yes	Yes		Yes	Yes	Yes	Yes	Yes	Yes	Yes	Yes		Yes	Yes										Yes		Yes	Yes	Yes		Yes					Yes	Yes	Yes	Yes	Yes	Yes		Yes	Yes	Yes	Yes	Yes	Yes
GCF_001908595.1	Klebsiella pneumoniae	35	Yes	Yes		Yes	Yes	Yes	Yes	Yes	Yes	Yes	Yes		Yes	Yes										Yes		Yes	Yes	Yes		Yes					Yes	Yes	Yes	Yes	Yes	Yes		Yes	Yes	Yes	Yes	Yes	Yes
GCF_001908625.1	Klebsiella pneumoniae	35	Yes	Yes		Yes	Yes	Yes	Yes	Yes	Yes	Yes	Yes		Yes	Yes										Yes		Yes	Yes	Yes		Yes					Yes	Yes	Yes	Yes	Yes	Yes		Yes	Yes	Yes	Yes	Yes	Yes
GCF_001908655.1	Klebsiella pneumoniae	35	Yes	Yes		Yes	Yes	Yes	Yes	Yes	Yes	Yes	Yes		Yes	Yes										Yes		Yes	Yes	Yes		Yes					Yes	Yes	Yes	Yes	Yes	Yes		Yes	Yes	Yes	Yes	Yes	Yes
GCF_001908675.1	Klebsiella pneumoniae	35	Yes	Yes		Yes	Yes	Yes	Yes	Yes	Yes	Yes	Yes		Yes	Yes										Yes		Yes	Yes	Yes		Yes					Yes	Yes	Yes	Yes	Yes	Yes		Yes	Yes	Yes	Yes	Yes	Yes
GCF_001908695.1	Klebsiella pneumoniae	35	Yes	Yes		Yes	Yes	Yes	Yes	Yes	Yes	Yes	Yes		Yes	Yes										Yes		Yes	Yes	Yes		Yes					Yes	Yes	Yes	Yes	Yes	Yes		Yes	Yes	Yes	Yes	Yes	Yes
GCF_001908875.1	Klebsiella pneumoniae	35	Yes	Yes		Yes	Yes	Yes	Yes	Yes	Yes	Yes	Yes		Yes	Yes										Yes		Yes	Yes	Yes		Yes					Yes	Yes	Yes	Yes	Yes	Yes		Yes	Yes	Yes	Yes	Yes	Yes
GCF_001922465.1	Klebsiella pneumoniae	35	Yes	Yes		Yes	Yes	Yes	Yes	Yes	Yes	Yes	Yes		Yes	Yes										Yes		Yes	Yes	Yes		Yes					Yes	Yes	Yes	Yes	Yes	Yes		Yes	Yes	Yes	Yes	Yes	Yes
GCF_001952915.1	Klebsiella pneumoniae	35	Yes	Yes		Yes	Yes	Yes	Yes	Yes	Yes	Yes	Yes		Yes	Yes										Yes		Yes	Yes	Yes		Yes					Yes	Yes	Yes	Yes	Yes	Yes		Yes	Yes	Yes	Yes	Yes	Yes
GCF_001956965.1	Klebsiella pneumoniae	35	Yes	Yes		Yes	Yes	Yes	Yes	Yes	Yes	Yes	Yes		Yes	Yes										Yes		Yes	Yes	Yes		Yes					Yes	Yes	Yes	Yes	Yes	Yes		Yes	Yes	Yes	Yes	Yes	Yes
GCF_002055765.1	Klebsiella pneumoniae	35	Yes	Yes		Yes	Yes	Yes	Yes	Yes	Yes	Yes	Yes		Yes	Yes										Yes		Yes	Yes	Yes		Yes					Yes	Yes	Yes	Yes	Yes	Yes		Yes	Yes	Yes	Yes	Yes	Yes
GCF_002055855.1	Klebsiella pneumoniae	35	Yes	Yes		Yes	Yes	Yes	Yes	Yes	Yes	Yes	Yes		Yes	Yes										Yes		Yes	Yes	Yes		Yes					Yes	Yes	Yes	Yes	Yes	Yes		Yes	Yes	Yes	Yes	Yes	Yes
GCF_002113865.1	Klebsiella pneumoniae	35	Yes	Yes		Yes	Yes	Yes	Yes	Yes	Yes	Yes	Yes		Yes	Yes										Yes		Yes	Yes	Yes		Yes					Yes	Yes	Yes	Yes	Yes	Yes		Yes	Yes	Yes	Yes	Yes	Yes
GCF_002156745.1	Klebsiella pneumoniae	35	Yes	Yes		Yes	Yes	Yes	Yes	Yes	Yes	Yes	Yes		Yes	Yes										Yes		Yes	Yes	Yes		Yes					Yes	Yes	Yes	Yes	Yes	Yes		Yes	Yes	Yes	Yes	Yes	Yes
GCF_002156785.1	Klebsiella pneumoniae	35	Yes	Yes		Yes	Yes	Yes	Yes	Yes	Yes	Yes	Yes		Yes	Yes										Yes		Yes	Yes	Yes		Yes					Yes	Yes	Yes	Yes	Yes	Yes		Yes	Yes	Yes	Yes	Yes	Yes
GCF_002180255.1	Klebsiella pneumoniae	35	Yes	Yes		Yes	Yes	Yes	Yes	Yes	Yes	Yes	Yes		Yes	Yes										Yes		Yes	Yes	Yes		Yes					Yes	Yes	Yes	Yes	Yes	Yes		Yes	Yes	Yes	Yes	Yes	Yes
GCF_002180295.1	Klebsiella pneumoniae	35	Yes	Yes		Yes	Yes	Yes	Yes	Yes	Yes	Yes	Yes		Yes	Yes										Yes		Yes	Yes	Yes		Yes					Yes	Yes	Yes	Yes	Yes	Yes		Yes	Yes	Yes	Yes	Yes	Yes
GCF_002180315.1	Klebsiella pneumoniae	35	Yes	Yes		Yes	Yes	Yes	Yes	Yes	Yes	Yes	Yes		Yes	Yes										Yes		Yes	Yes	Yes		Yes					Yes	Yes	Yes	Yes	Yes	Yes		Yes	Yes	Yes	Yes	Yes	Yes
GCF_002197225.1	Klebsiella pneumoniae	35	Yes	Yes		Yes	Yes	Yes	Yes	Yes	Yes	Yes	Yes		Yes	Yes										Yes		Yes	Yes	Yes		Yes					Yes	Yes	Yes	Yes	Yes	Yes		Yes	Yes	Yes	Yes	Yes	Yes
GCF_002202195.1	Klebsiella pneumoniae	35	Yes	Yes		Yes	Yes	Yes	Yes	Yes	Yes	Yes	Yes		Yes	Yes										Yes		Yes	Yes	Yes		Yes					Yes	Yes	Yes	Yes	Yes	Yes		Yes	Yes	Yes	Yes	Yes	Yes
GCF_002202255.1	Klebsiella pneumoniae	35	Yes	Yes		Yes	Yes	Yes	Yes	Yes	Yes	Yes	Yes		Yes	Yes										Yes		Yes	Yes	Yes		Yes					Yes	Yes	Yes	Yes	Yes	Yes		Yes	Yes	Yes	Yes	Yes	Yes
GCF_002202275.1	Klebsiella pneumoniae	35	Yes	Yes		Yes	Yes	Yes	Yes	Yes	Yes	Yes	Yes		Yes	Yes										Yes		Yes	Yes	Yes		Yes					Yes	Yes	Yes	Yes	Yes	Yes		Yes	Yes	Yes	Yes	Yes	Yes
GCF_002211905.1	Klebsiella pneumoniae	35	Yes	Yes		Yes	Yes	Yes	Yes	Yes	Yes	Yes	Yes		Yes	Yes										Yes		Yes	Yes	Yes		Yes					Yes	Yes	Yes	Yes	Yes	Yes		Yes	Yes	Yes	Yes	Yes	Yes
GCF_002258055.2	Klebsiella pneumoniae	35	Yes	Yes		Yes	Yes	Yes	Yes	Yes	Yes	Yes	Yes		Yes	Yes										Yes		Yes	Yes	Yes		Yes					Yes	Yes	Yes	Yes	Yes	Yes		Yes	Yes	Yes	Yes	Yes	Yes
GCF_002587885.1	Klebsiella pneumoniae	35	Yes	Yes		Yes	Yes	Yes	Yes	Yes	Yes	Yes	Yes		Yes	Yes										Yes		Yes	Yes	Yes		Yes					Yes	Yes	Yes	Yes	Yes	Yes		Yes	Yes	Yes	Yes	Yes	Yes
GCF_002741685.1	Klebsiella pneumoniae	35	Yes	Yes		Yes	Yes	Yes	Yes	Yes	Yes	Yes	Yes		Yes	Yes										Yes		Yes	Yes	Yes		Yes					Yes	Yes	Yes	Yes	Yes	Yes		Yes	Yes	Yes	Yes	Yes	Yes
GCF_002752905.1	Klebsiella pneumoniae	35	Yes	Yes		Yes	Yes	Yes	Yes	Yes	Yes	Yes	Yes		Yes	Yes										Yes		Yes	Yes	Yes		Yes					Yes	Yes	Yes	Yes	Yes	Yes		Yes	Yes	Yes	Yes	Yes	Yes
GCF_002752955.1	Klebsiella pneumoniae	35	Yes	Yes		Yes	Yes	Yes	Yes	Yes	Yes	Yes	Yes		Yes	Yes										Yes		Yes	Yes	Yes		Yes					Yes	Yes	Yes	Yes	Yes	Yes		Yes	Yes	Yes	Yes	Yes	Yes
GCF_002752975.1	Klebsiella pneumoniae	35	Yes	Yes		Yes	Yes	Yes	Yes	Yes	Yes	Yes	Yes		Yes	Yes										Yes		Yes	Yes	Yes		Yes					Yes	Yes	Yes	Yes	Yes	Yes		Yes	Yes	Yes	Yes	Yes	Yes
GCF_002753015.1	Klebsiella pneumoniae	35	Yes	Yes		Yes	Yes	Yes	Yes	Yes	Yes	Yes	Yes		Yes	Yes										Yes		Yes	Yes	Yes		Yes					Yes	Yes	Yes	Yes	Yes	Yes		Yes	Yes	Yes	Yes	Yes	Yes
GCF_002753035.1	Klebsiella pneumoniae	35	Yes	Yes		Yes	Yes	Yes	Yes	Yes	Yes	Yes	Yes		Yes	Yes										Yes		Yes	Yes	Yes		Yes					Yes	Yes	Yes	Yes	Yes	Yes		Yes	Yes	Yes	Yes	Yes	Yes
GCF_002753055.1	Klebsiella pneumoniae	35	Yes	Yes		Yes	Yes	Yes	Yes	Yes	Yes	Yes	Yes		Yes	Yes										Yes		Yes	Yes	Yes		Yes					Yes	Yes	Yes	Yes	Yes	Yes		Yes	Yes	Yes	Yes	Yes	Yes
GCF_002753075.1	Klebsiella pneumoniae	35	Yes	Yes		Yes	Yes	Yes	Yes	Yes	Yes	Yes	Yes		Yes	Yes										Yes		Yes	Yes	Yes		Yes					Yes	Yes	Yes	Yes	Yes	Yes		Yes	Yes	Yes	Yes	Yes	Yes
GCF_002753165.1	Klebsiella pneumoniae	35	Yes	Yes		Yes	Yes	Yes	Yes	Yes	Yes	Yes	Yes		Yes	Yes										Yes		Yes	Yes	Yes		Yes					Yes	Yes	Yes	Yes	Yes	Yes		Yes	Yes	Yes	Yes	Yes	Yes
GCF_002753405.1	Klebsiella pneumoniae	35	Yes	Yes		Yes	Yes	Yes	Yes	Yes	Yes	Yes	Yes		Yes	Yes										Yes		Yes	Yes	Yes		Yes					Yes	Yes	Yes	Yes	Yes	Yes		Yes	Yes	Yes	Yes	Yes	Yes
GCF_002753555.1	Klebsiella pneumoniae	35	Yes	Yes		Yes	Yes	Yes	Yes	Yes	Yes	Yes	Yes		Yes	Yes										Yes		Yes	Yes	Yes		Yes					Yes	Yes	Yes	Yes	Yes	Yes		Yes	Yes	Yes	Yes	Yes	Yes
GCF_002753605.1	Klebsiella pneumoniae	35	Yes	Yes		Yes	Yes	Yes	Yes	Yes	Yes	Yes	Yes		Yes	Yes										Yes		Yes	Yes	Yes		Yes					Yes	Yes	Yes	Yes	Yes	Yes		Yes	Yes	Yes	Yes	Yes	Yes
GCF_002754835.1	Klebsiella pneumoniae	35	Yes	Yes		Yes	Yes	Yes	Yes	Yes	Yes	Yes	Yes		Yes	Yes										Yes		Yes	Yes	Yes		Yes					Yes	Yes	Yes	Yes	Yes	Yes		Yes	Yes	Yes	Yes	Yes	Yes
GCF_002811335.3	Klebsiella pneumoniae	35	Yes	Yes		Yes	Yes	Yes	Yes	Yes	Yes	Yes	Yes		Yes	Yes										Yes		Yes	Yes	Yes		Yes					Yes	Yes	Yes	Yes	Yes	Yes		Yes	Yes	Yes	Yes	Yes	Yes
GCF_002833445.1	Klebsiella pneumoniae	35	Yes	Yes		Yes	Yes	Yes	Yes	Yes	Yes	Yes	Yes		Yes	Yes										Yes		Yes	Yes	Yes		Yes					Yes	Yes	Yes	Yes	Yes	Yes		Yes	Yes	Yes	Yes	Yes	Yes
GCF_002833465.1	Klebsiella pneumoniae	35	Yes	Yes		Yes	Yes	Yes	Yes	Yes	Yes	Yes	Yes		Yes	Yes										Yes		Yes	Yes	Yes		Yes					Yes	Yes	Yes	Yes	Yes	Yes		Yes	Yes	Yes	Yes	Yes	Yes
GCF_002848565.1	Klebsiella pneumoniae	35	Yes	Yes		Yes	Yes	Yes	Yes	Yes	Yes	Yes	Yes		Yes	Yes										Yes		Yes	Yes	Yes		Yes					Yes	Yes	Yes	Yes	Yes	Yes		Yes	Yes	Yes	Yes	Yes	Yes
GCF_002848585.1	Klebsiella pneumoniae	35	Yes	Yes		Yes	Yes	Yes	Yes	Yes	Yes	Yes	Yes		Yes	Yes										Yes		Yes	Yes	Yes		Yes					Yes	Yes	Yes	Yes	Yes	Yes		Yes	Yes	Yes	Yes	Yes	Yes
GCF_002903025.1	Klebsiella pneumoniae	35	Yes	Yes		Yes	Yes	Yes	Yes	Yes	Yes	Yes	Yes		Yes	Yes										Yes		Yes	Yes	Yes		Yes					Yes	Yes	Yes	Yes	Yes	Yes		Yes	Yes	Yes	Yes	Yes	Yes
GCF_002935085.1	Klebsiella pneumoniae	35	Yes	Yes		Yes	Yes	Yes	Yes	Yes	Yes	Yes	Yes		Yes	Yes										Yes		Yes	Yes	Yes		Yes					Yes	Yes	Yes	Yes	Yes	Yes		Yes	Yes	Yes	Yes	Yes	Yes
GCF_002968475.1	Klebsiella pneumoniae	35	Yes	Yes		Yes	Yes	Yes	Yes	Yes	Yes	Yes	Yes		Yes	Yes										Yes		Yes	Yes	Yes		Yes					Yes	Yes	Yes	Yes	Yes	Yes		Yes	Yes	Yes	Yes	Yes	Yes
GCF_003031325.1	Klebsiella pneumoniae	35	Yes	Yes		Yes	Yes	Yes	Yes	Yes	Yes	Yes	Yes		Yes	Yes										Yes		Yes	Yes	Yes		Yes					Yes	Yes	Yes	Yes	Yes	Yes		Yes	Yes	Yes	Yes	Yes	Yes
GCF_003038215.2	Klebsiella pneumoniae	35	Yes	Yes		Yes	Yes	Yes	Yes	Yes	Yes	Yes	Yes		Yes	Yes										Yes		Yes	Yes	Yes		Yes					Yes	Yes	Yes	Yes	Yes	Yes		Yes	Yes	Yes	Yes	Yes	Yes
GCF_003069525.1	Klebsiella pneumoniae	35	Yes	Yes		Yes	Yes	Yes	Yes	Yes	Yes	Yes	Yes		Yes	Yes										Yes		Yes	Yes	Yes		Yes					Yes	Yes	Yes	Yes	Yes	Yes		Yes	Yes	Yes	Yes	Yes	Yes
GCF_003073335.1	Klebsiella pneumoniae	35	Yes	Yes		Yes	Yes	Yes	Yes	Yes	Yes	Yes	Yes		Yes	Yes										Yes		Yes	Yes	Yes		Yes					Yes	Yes	Yes	Yes	Yes	Yes		Yes	Yes	Yes	Yes	Yes	Yes
GCF_003203435.1	Klebsiella pneumoniae	35	Yes	Yes		Yes	Yes	Yes	Yes	Yes	Yes	Yes	Yes		Yes	Yes										Yes		Yes	Yes	Yes		Yes					Yes	Yes	Yes	Yes	Yes	Yes		Yes	Yes	Yes	Yes	Yes	Yes
GCF_003267985.1	Klebsiella pneumoniae	35	Yes	Yes		Yes	Yes	Yes	Yes	Yes	Yes	Yes	Yes		Yes	Yes										Yes		Yes	Yes	Yes		Yes					Yes	Yes	Yes	Yes	Yes	Yes		Yes	Yes	Yes	Yes	Yes	Yes
GCF_003429545.1	Klebsiella pneumoniae	35	Yes	Yes		Yes	Yes	Yes	Yes	Yes	Yes	Yes	Yes		Yes	Yes										Yes		Yes	Yes	Yes		Yes					Yes	Yes	Yes	Yes	Yes	Yes		Yes	Yes	Yes	Yes	Yes	Yes
GCF_003432165.1	Klebsiella pneumoniae	35	Yes	Yes		Yes	Yes	Yes	Yes	Yes	Yes	Yes	Yes		Yes	Yes										Yes		Yes	Yes	Yes		Yes					Yes	Yes	Yes	Yes	Yes	Yes		Yes	Yes	Yes	Yes	Yes	Yes
GCF_003571605.1	Klebsiella pneumoniae	35	Yes	Yes		Yes	Yes	Yes	Yes	Yes	Yes	Yes	Yes		Yes	Yes										Yes		Yes	Yes	Yes		Yes					Yes	Yes	Yes	Yes	Yes	Yes		Yes	Yes	Yes	Yes	Yes	Yes
GCF_003571705.1	Klebsiella pneumoniae	35	Yes	Yes		Yes	Yes	Yes	Yes	Yes	Yes	Yes	Yes		Yes	Yes										Yes		Yes	Yes	Yes		Yes					Yes	Yes	Yes	Yes	Yes	Yes		Yes	Yes	Yes	Yes	Yes	Yes
GCF_003571745.1	Klebsiella pneumoniae	35	Yes	Yes		Yes	Yes	Yes	Yes	Yes	Yes	Yes	Yes		Yes	Yes										Yes		Yes	Yes	Yes		Yes					Yes	Yes	Yes	Yes	Yes	Yes		Yes	Yes	Yes	Yes	Yes	Yes
GCF_003574255.1	Klebsiella pneumoniae	35	Yes	Yes		Yes	Yes	Yes	Yes	Yes	Yes	Yes	Yes		Yes	Yes										Yes		Yes	Yes	Yes		Yes					Yes	Yes	Yes	Yes	Yes	Yes		Yes	Yes	Yes	Yes	Yes	Yes
GCF_003574275.1	Klebsiella pneumoniae	35	Yes	Yes		Yes	Yes	Yes	Yes	Yes	Yes	Yes	Yes		Yes	Yes										Yes		Yes	Yes	Yes		Yes					Yes	Yes	Yes	Yes	Yes	Yes		Yes	Yes	Yes	Yes	Yes	Yes
GCF_003584585.1	Klebsiella pneumoniae	35	Yes	Yes		Yes	Yes	Yes	Yes	Yes	Yes	Yes	Yes		Yes	Yes										Yes		Yes	Yes	Yes		Yes					Yes	Yes	Yes	Yes	Yes	Yes		Yes	Yes	Yes	Yes	Yes	Yes
GCF_003590665.1	Klebsiella pneumoniae	35	Yes	Yes		Yes	Yes	Yes	Yes	Yes	Yes	Yes	Yes		Yes	Yes										Yes		Yes	Yes	Yes		Yes					Yes	Yes	Yes	Yes	Yes	Yes		Yes	Yes	Yes	Yes	Yes	Yes
GCF_003855315.1	Klebsiella pneumoniae	35	Yes	Yes		Yes	Yes	Yes	Yes	Yes	Yes	Yes	Yes		Yes	Yes										Yes		Yes	Yes	Yes		Yes					Yes	Yes	Yes	Yes	Yes	Yes		Yes	Yes	Yes	Yes	Yes	Yes
GCF_003855335.1	Klebsiella pneumoniae	35	Yes	Yes		Yes	Yes	Yes	Yes	Yes	Yes	Yes	Yes		Yes	Yes										Yes		Yes	Yes	Yes		Yes					Yes	Yes	Yes	Yes	Yes	Yes		Yes	Yes	Yes	Yes	Yes	Yes
GCF_004119955.1	Klebsiella pneumoniae	35	Yes	Yes		Yes	Yes	Yes	Yes	Yes	Yes	Yes	Yes		Yes	Yes										Yes		Yes	Yes	Yes		Yes					Yes	Yes	Yes	Yes	Yes	Yes		Yes	Yes	Yes	Yes	Yes	Yes
GCF_004119975.1	Klebsiella pneumoniae	35	Yes	Yes		Yes	Yes	Yes	Yes	Yes	Yes	Yes	Yes		Yes	Yes										Yes		Yes	Yes	Yes		Yes					Yes	Yes	Yes	Yes	Yes	Yes		Yes	Yes	Yes	Yes	Yes	Yes
GCF_004120095.1	Klebsiella pneumoniae	35	Yes	Yes		Yes	Yes	Yes	Yes	Yes	Yes	Yes	Yes		Yes	Yes										Yes		Yes	Yes	Yes		Yes					Yes	Yes	Yes	Yes	Yes	Yes		Yes	Yes	Yes	Yes	Yes	Yes
GCF_004120155.1	Klebsiella pneumoniae	35	Yes	Yes		Yes	Yes	Yes	Yes	Yes	Yes	Yes	Yes		Yes	Yes										Yes		Yes	Yes	Yes		Yes					Yes	Yes	Yes	Yes	Yes	Yes		Yes	Yes	Yes	Yes	Yes	Yes
GCF_900635925.1	Klebsiella pneumoniae	35	Yes	Yes		Yes	Yes	Yes	Yes	Yes	Yes	Yes	Yes		Yes	Yes										Yes		Yes	Yes	Yes		Yes						Yes	Yes	Yes	Yes	Yes	Yes	Yes	Yes	Yes	Yes	Yes	Yes
GCF_000364385.3	Klebsiella pneumoniae	35	Yes	Yes		Yes	Yes	Yes	Yes	Yes	Yes	Yes	Yes		Yes	Yes										Yes		Yes	Yes	Yes		Yes					Yes	Yes	Yes	Yes	Yes	Yes		Yes	Yes	Yes	Yes	Yes	Yes
GCF_000981845.1	Klebsiella pneumoniae subsp. pneumoniae	35	Yes	Yes		Yes	Yes	Yes	Yes	Yes	Yes	Yes	Yes		Yes	Yes										Yes		Yes	Yes	Yes		Yes					Yes	Yes	Yes	Yes	Yes	Yes		Yes	Yes	Yes	Yes	Yes	Yes
GCF_002163895.1	Klebsiella pneumoniae subsp. pneumoniae	35	Yes	Yes		Yes	Yes	Yes	Yes	Yes	Yes	Yes	Yes		Yes	Yes										Yes		Yes	Yes	Yes		Yes					Yes	Yes	Yes	Yes	Yes	Yes		Yes	Yes	Yes	Yes	Yes	Yes
GCF_002853435.2	Klebsiella pneumoniae subsp. pneumoniae	35	Yes	Yes		Yes	Yes	Yes	Yes	Yes	Yes	Yes	Yes		Yes	Yes										Yes		Yes	Yes	Yes		Yes					Yes	Yes	Yes	Yes	Yes	Yes		Yes	Yes	Yes	Yes	Yes	Yes
GCF_002970375.3	Klebsiella pneumoniae subsp. pneumoniae	35	Yes	Yes		Yes	Yes	Yes	Yes	Yes	Yes	Yes	Yes		Yes	Yes										Yes		Yes	Yes	Yes		Yes					Yes	Yes	Yes	Yes	Yes	Yes		Yes	Yes	Yes	Yes	Yes	Yes
GCF_003286995.1	Klebsiella pneumoniae subsp. pneumoniae	35	Yes	Yes		Yes	Yes	Yes	Yes	Yes	Yes	Yes	Yes		Yes	Yes										Yes		Yes	Yes	Yes		Yes					Yes	Yes	Yes	Yes	Yes	Yes		Yes	Yes	Yes	Yes	Yes	Yes
GCF_003428845.1	Klebsiella pneumoniae subsp. pneumoniae	35	Yes	Yes		Yes	Yes	Yes	Yes	Yes	Yes	Yes	Yes		Yes	Yes										Yes		Yes	Yes	Yes		Yes					Yes	Yes	Yes	Yes	Yes	Yes		Yes	Yes	Yes	Yes	Yes	Yes
GCF_003855515.1	Klebsiella pneumoniae subsp. pneumoniae	35	Yes	Yes		Yes	Yes	Yes	Yes	Yes	Yes	Yes	Yes		Yes	Yes										Yes		Yes	Yes	Yes		Yes					Yes	Yes	Yes	Yes	Yes	Yes		Yes	Yes	Yes	Yes	Yes	Yes
GCF_000240185.1	Klebsiella pneumoniae subsp. pneumoniae HS11286	35	Yes	Yes		Yes	Yes	Yes	Yes	Yes	Yes	Yes	Yes		Yes	Yes										Yes		Yes	Yes	Yes		Yes					Yes	Yes	Yes	Yes	Yes	Yes		Yes	Yes	Yes	Yes	Yes	Yes
GCF_000512165.1	Klebsiella pneumoniae subsp. pneumoniae Kp13	35	Yes	Yes		Yes	Yes	Yes	Yes	Yes	Yes	Yes	Yes		Yes	Yes										Yes		Yes	Yes	Yes		Yes					Yes	Yes	Yes	Yes	Yes	Yes		Yes	Yes	Yes	Yes	Yes	Yes
GCF_000695935.1	Klebsiella pneumoniae subsp. pneumoniae KPNIH27	35	Yes	Yes		Yes	Yes	Yes	Yes	Yes	Yes	Yes	Yes		Yes	Yes										Yes		Yes	Yes	Yes		Yes					Yes	Yes	Yes	Yes	Yes	Yes		Yes	Yes	Yes	Yes	Yes	Yes
GCF_000733255.1	Klebsiella pneumoniae subsp. pneumoniae PittNDM01	35	Yes	Yes		Yes	Yes	Yes	Yes	Yes	Yes	Yes	Yes		Yes	Yes										Yes		Yes	Yes	Yes		Yes					Yes	Yes	Yes	Yes	Yes	Yes		Yes	Yes	Yes	Yes	Yes	Yes
GCF_001278905.1	Klebsiella quasipneumoniae	35	Yes	Yes		Yes	Yes	Yes	Yes	Yes	Yes	Yes	Yes		Yes	Yes										Yes		Yes	Yes	Yes		Yes						Yes	Yes	Yes	Yes	Yes	Yes	Yes	Yes	Yes	Yes	Yes	Yes
GCF_001280925.1	Klebsiella quasipneumoniae	35	Yes	Yes		Yes	Yes	Yes	Yes	Yes	Yes	Yes	Yes		Yes	Yes										Yes		Yes	Yes	Yes		Yes						Yes	Yes	Yes	Yes	Yes	Yes	Yes	Yes	Yes	Yes	Yes	Yes
GCF_001596075.2	Klebsiella quasipneumoniae	35	Yes	Yes		Yes	Yes	Yes	Yes	Yes	Yes	Yes	Yes		Yes	Yes										Yes		Yes	Yes	Yes		Yes						Yes	Yes	Yes	Yes	Yes	Yes	Yes	Yes	Yes	Yes	Yes	Yes
GCF_002239895.2	Klebsiella quasipneumoniae	35	Yes	Yes		Yes	Yes	Yes	Yes	Yes	Yes	Yes	Yes		Yes	Yes										Yes		Yes	Yes	Yes		Yes						Yes	Yes	Yes	Yes	Yes	Yes	Yes	Yes	Yes	Yes	Yes	Yes
GCF_002240295.1	Klebsiella quasipneumoniae	35	Yes	Yes		Yes	Yes	Yes	Yes	Yes	Yes	Yes	Yes		Yes	Yes										Yes		Yes	Yes	Yes		Yes						Yes	Yes	Yes	Yes	Yes	Yes	Yes	Yes	Yes	Yes	Yes	Yes
GCF_002953295.1	Klebsiella quasipneumoniae	35	Yes	Yes		Yes	Yes	Yes	Yes	Yes	Yes	Yes	Yes		Yes	Yes										Yes		Yes	Yes	Yes		Yes						Yes	Yes	Yes	Yes	Yes	Yes	Yes	Yes	Yes	Yes	Yes	Yes
GCF_003443835.1	Klebsiella quasipneumoniae	35	Yes	Yes		Yes	Yes	Yes	Yes	Yes	Yes	Yes	Yes		Yes	Yes										Yes		Yes	Yes	Yes		Yes						Yes	Yes	Yes	Yes	Yes	Yes	Yes	Yes	Yes	Yes	Yes	Yes
GCF_003285165.1	Klebsiella quasipneumoniae subsp. quasipneumoniae	35	Yes	Yes		Yes	Yes	Yes	Yes	Yes	Yes	Yes	Yes		Yes	Yes										Yes		Yes	Yes	Yes		Yes						Yes	Yes	Yes	Yes	Yes	Yes	Yes	Yes	Yes	Yes	Yes	Yes
GCF_002187935.3	Klebsiella quasipneumoniae subsp. similipneumoniae	35	Yes	Yes		Yes	Yes	Yes	Yes	Yes	Yes	Yes	Yes		Yes	Yes										Yes		Yes	Yes	Yes		Yes						Yes	Yes	Yes	Yes	Yes	Yes	Yes	Yes	Yes	Yes	Yes	Yes
GCF_003181175.1	Klebsiella quasipneumoniae subsp. similipneumoniae	35	Yes	Yes		Yes	Yes	Yes	Yes	Yes	Yes	Yes	Yes		Yes	Yes										Yes		Yes	Yes	Yes		Yes						Yes	Yes	Yes	Yes	Yes	Yes	Yes	Yes	Yes	Yes	Yes	Yes
GCF_002269255.1	Klebsiella quasivariicola	35	Yes	Yes		Yes	Yes	Yes	Yes	Yes	Yes	Yes	Yes		Yes	Yes										Yes		Yes	Yes	Yes		Yes						Yes	Yes	Yes	Yes	Yes	Yes	Yes	Yes	Yes	Yes	Yes	Yes
GCF_002090195.1	Klebsiella sp. M5al	35	Yes	Yes		Yes	Yes	Yes	Yes	Yes	Yes	Yes	Yes		Yes	Yes										Yes		Yes	Yes	Yes		Yes						Yes	Yes	Yes	Yes	Yes	Yes	Yes	Yes	Yes	Yes	Yes	Yes
GCF_001969305.1	Klebsiella variicola	35	Yes	Yes		Yes	Yes	Yes	Yes	Yes	Yes	Yes	Yes		Yes	Yes										Yes		Yes	Yes	Yes		Yes						Yes	Yes	Yes	Yes	Yes	Yes	Yes	Yes	Yes	Yes	Yes	Yes
GCF_001989495.1	Klebsiella variicola	35	Yes	Yes		Yes	Yes	Yes	Yes	Yes	Yes	Yes	Yes		Yes	Yes										Yes		Yes	Yes	Yes		Yes						Yes	Yes	Yes	Yes	Yes	Yes	Yes	Yes	Yes	Yes	Yes	Yes
GCF_001989515.1	Klebsiella variicola	35	Yes	Yes		Yes	Yes	Yes	Yes	Yes	Yes	Yes	Yes		Yes	Yes										Yes		Yes	Yes	Yes		Yes						Yes	Yes	Yes	Yes	Yes	Yes	Yes	Yes	Yes	Yes	Yes	Yes
GCF_001989535.1	Klebsiella variicola	35	Yes	Yes		Yes	Yes	Yes	Yes	Yes	Yes	Yes	Yes		Yes	Yes										Yes		Yes	Yes	Yes		Yes						Yes	Yes	Yes	Yes	Yes	Yes	Yes	Yes	Yes	Yes	Yes	Yes
GCF_002852915.3	Klebsiella variicola	35	Yes	Yes		Yes	Yes	Yes	Yes	Yes	Yes	Yes	Yes		Yes	Yes										Yes		Yes	Yes	Yes		Yes						Yes	Yes	Yes	Yes	Yes	Yes	Yes	Yes	Yes	Yes	Yes	Yes
GCF_003290425.1	Klebsiella variicola	35	Yes	Yes		Yes	Yes	Yes	Yes	Yes	Yes	Yes	Yes		Yes	Yes										Yes		Yes	Yes	Yes		Yes						Yes	Yes	Yes	Yes	Yes	Yes	Yes	Yes	Yes	Yes	Yes	Yes
GCF_900622585.1	Klebsiella variicola	35	Yes	Yes		Yes	Yes	Yes	Yes	Yes	Yes	Yes	Yes		Yes	Yes										Yes		Yes	Yes	Yes		Yes						Yes	Yes	Yes	Yes	Yes	Yes	Yes	Yes	Yes	Yes	Yes	Yes
GCF_900622595.1	Klebsiella variicola	35	Yes	Yes		Yes	Yes	Yes	Yes	Yes	Yes	Yes	Yes		Yes	Yes										Yes		Yes	Yes	Yes		Yes						Yes	Yes	Yes	Yes	Yes	Yes	Yes	Yes	Yes	Yes	Yes	Yes
GCF_900622625.1	Klebsiella variicola	35	Yes	Yes		Yes	Yes	Yes	Yes	Yes	Yes	Yes	Yes		Yes	Yes										Yes		Yes	Yes	Yes		Yes						Yes	Yes	Yes	Yes	Yes	Yes	Yes	Yes	Yes	Yes	Yes	Yes
GCF_000025465.1	Klebsiella variicola At-22	35	Yes	Yes		Yes	Yes	Yes	Yes	Yes	Yes	Yes	Yes		Yes	Yes										Yes		Yes	Yes	Yes		Yes						Yes	Yes	Yes	Yes	Yes	Yes	Yes	Yes	Yes	Yes	Yes	Yes
GCF_001658025.1	Kosakonia oryzae	35	Yes	Yes		Yes	Yes	Yes	Yes	Yes	Yes	Yes	Yes		Yes	Yes										Yes		Yes	Yes	Yes		Yes						Yes	Yes	Yes	Yes	Yes	Yes	Yes	Yes	Yes	Yes	Yes	Yes
GCF_001887675.1	Kosakonia radicincitans	35	Yes	Yes		Yes	Yes	Yes	Yes	Yes	Yes	Yes	Yes		Yes	Yes										Yes		Yes	Yes	Yes		Yes						Yes	Yes	Yes	Yes	Yes	Yes	Yes	Yes	Yes	Yes	Yes	Yes
GCF_001683395.1	Kosakonia sacchari	35	Yes	Yes		Yes	Yes	Yes	Yes	Yes	Yes	Yes	Yes		Yes	Yes										Yes		Yes	Yes	Yes		Yes						Yes	Yes	Yes	Yes	Yes	Yes	Yes	Yes	Yes	Yes	Yes	Yes
GCF_000300455.3	Kosakonia sacchari SP1	35	Yes	Yes		Yes	Yes	Yes	Yes	Yes	Yes	Yes	Yes		Yes	Yes										Yes		Yes	Yes	Yes		Yes						Yes	Yes	Yes	Yes	Yes	Yes	Yes	Yes	Yes	Yes	Yes	Yes
GCF_003925915.1	Metakosakonia sp. MRY16-398	35	Yes	Yes		Yes	Yes	Yes	Yes	Yes	Yes	Yes	Yes		Yes	Yes										Yes		Yes	Yes	Yes		Yes						Yes	Yes	Yes	Yes	Yes	Yes	Yes	Yes	Yes	Yes	Yes	Yes
GCF_002278075.1	Paraburkholderia aromaticivorans	35	Yes		Yes		Yes			Yes			Yes		Yes	Yes		Yes	Yes	Yes	Yes			Yes	Yes	Yes		Yes	Yes	Yes		Yes	Yes		Yes		Yes		Yes	Yes	Yes		Yes	Yes	Yes	Yes	Yes	Yes
GCF_000961515.1	Paraburkholderia fungorum	35	Yes				Yes						Yes		Yes	Yes	Yes	Yes	Yes	Yes	Yes	Yes		Yes	Yes	Yes		Yes	Yes	Yes		Yes	Yes		Yes		Yes		Yes	Yes	Yes		Yes	Yes	Yes	Yes	Yes	Yes
GCF_000020125.1	Paraburkholderia phytofirmans PsJN	35	Yes		Yes		Yes					Yes	Yes		Yes	Yes		Yes	Yes		Yes	Yes		Yes	Yes	Yes		Yes	Yes	Yes		Yes	Yes		Yes		Yes		Yes	Yes	Yes		Yes	Yes	Yes	Yes	Yes	Yes
GCF_000756045.1	Paraburkholderia xenovorans LB400	35	Yes		Yes		Yes					Yes	Yes		Yes	Yes		Yes	Yes		Yes	Yes		Yes	Yes	Yes		Yes	Yes	Yes		Yes	Yes		Yes		Yes		Yes	Yes	Yes		Yes	Yes	Yes	Yes	Yes	Yes
GCF_000013645.1	Paraburkholderia xenovorans LB400	35	Yes		Yes		Yes					Yes	Yes		Yes	Yes		Yes	Yes		Yes	Yes		Yes	Yes	Yes		Yes	Yes	Yes		Yes	Yes		Yes		Yes		Yes	Yes	Yes		Yes	Yes	Yes	Yes	Yes	Yes
GCF_003073275.1	Phytobacter sp. SCO41	35	Yes	Yes		Yes	Yes	Yes	Yes	Yes	Yes	Yes	Yes		Yes	Yes										Yes		Yes	Yes	Yes		Yes						Yes	Yes	Yes	Yes	Yes	Yes	Yes	Yes	Yes	Yes	Yes	Yes
GCF_001022135.1	Phytobacter ursingii	35	Yes	Yes		Yes	Yes	Yes	Yes	Yes	Yes	Yes	Yes		Yes	Yes										Yes		Yes	Yes	Yes		Yes						Yes	Yes	Yes	Yes	Yes	Yes	Yes	Yes	Yes	Yes	Yes	Yes
GCF_000757785.1	Pluralibacter gergoviae	35	Yes	Yes		Yes	Yes	Yes	Yes	Yes	Yes	Yes	Yes		Yes	Yes										Yes		Yes	Yes	Yes		Yes						Yes	Yes	Yes	Yes	Yes	Yes	Yes	Yes	Yes	Yes	Yes	Yes
GCF_003019925.1	Pluralibacter gergoviae	35	Yes	Yes		Yes	Yes	Yes	Yes	Yes	Yes	Yes	Yes		Yes	Yes										Yes		Yes	Yes	Yes		Yes						Yes	Yes	Yes	Yes	Yes	Yes	Yes	Yes	Yes	Yes	Yes	Yes
GCF_000783815.2	Salmonella enterica	35	Yes	Yes		Yes	Yes	Yes	Yes	Yes	Yes	Yes	Yes		Yes	Yes										Yes		Yes	Yes	Yes		Yes						Yes	Yes	Yes	Yes	Yes	Yes	Yes	Yes	Yes	Yes	Yes	Yes
GCF_001558355.2	Salmonella enterica	35	Yes	Yes		Yes	Yes	Yes	Yes	Yes	Yes	Yes	Yes		Yes	Yes										Yes		Yes	Yes	Yes		Yes						Yes	Yes	Yes	Yes	Yes	Yes	Yes	Yes	Yes	Yes	Yes	Yes
GCF_001647755.1	Salmonella enterica	35	Yes	Yes		Yes	Yes	Yes	Yes	Yes	Yes	Yes	Yes		Yes	Yes										Yes		Yes	Yes	Yes		Yes						Yes	Yes	Yes	Yes	Yes	Yes	Yes	Yes	Yes	Yes	Yes	Yes
GCF_001705055.1	Salmonella enterica	35	Yes	Yes		Yes	Yes	Yes	Yes	Yes	Yes	Yes	Yes		Yes	Yes										Yes		Yes	Yes	Yes		Yes						Yes	Yes	Yes	Yes	Yes	Yes	Yes	Yes	Yes	Yes	Yes	Yes
GCF_002119485.1	Salmonella enterica	35	Yes	Yes		Yes	Yes	Yes	Yes	Yes	Yes	Yes	Yes		Yes	Yes										Yes		Yes	Yes	Yes		Yes						Yes	Yes	Yes	Yes	Yes	Yes	Yes	Yes	Yes	Yes	Yes	Yes
GCF_002208965.1	Salmonella enterica	35	Yes	Yes		Yes	Yes	Yes	Yes	Yes	Yes	Yes	Yes		Yes	Yes										Yes		Yes	Yes	Yes		Yes						Yes	Yes	Yes	Yes	Yes	Yes	Yes	Yes	Yes	Yes	Yes	Yes
GCF_002209205.2	Salmonella enterica	35	Yes	Yes		Yes	Yes	Yes	Yes	Yes	Yes	Yes	Yes		Yes	Yes										Yes		Yes	Yes	Yes		Yes						Yes	Yes	Yes	Yes	Yes	Yes	Yes	Yes	Yes	Yes	Yes	Yes
GCF_002313085.1	Salmonella enterica	35	Yes	Yes		Yes	Yes	Yes	Yes	Yes	Yes	Yes	Yes		Yes	Yes										Yes		Yes	Yes	Yes		Yes						Yes	Yes	Yes	Yes	Yes	Yes	Yes	Yes	Yes	Yes	Yes	Yes
GCF_002313105.1	Salmonella enterica	35	Yes	Yes		Yes	Yes	Yes	Yes	Yes	Yes	Yes	Yes		Yes	Yes										Yes		Yes	Yes	Yes		Yes						Yes	Yes	Yes	Yes	Yes	Yes	Yes	Yes	Yes	Yes	Yes	Yes
GCF_002741925.1	Salmonella enterica	35	Yes	Yes		Yes	Yes	Yes	Yes	Yes	Yes	Yes	Yes		Yes	Yes										Yes		Yes	Yes	Yes		Yes						Yes	Yes	Yes	Yes	Yes	Yes	Yes	Yes	Yes	Yes	Yes	Yes
GCF_002900325.1	Salmonella enterica	35	Yes	Yes		Yes	Yes	Yes	Yes	Yes	Yes	Yes	Yes		Yes	Yes										Yes		Yes	Yes	Yes		Yes						Yes	Yes	Yes	Yes	Yes	Yes	Yes	Yes	Yes	Yes	Yes	Yes
GCF_002946675.1	Salmonella enterica	35	Yes	Yes		Yes	Yes	Yes	Yes	Yes	Yes	Yes	Yes		Yes	Yes										Yes		Yes	Yes	Yes		Yes						Yes	Yes	Yes	Yes	Yes	Yes	Yes	Yes	Yes	Yes	Yes	Yes
GCF_002984035.1	Salmonella enterica	35	Yes	Yes		Yes	Yes	Yes	Yes	Yes	Yes	Yes	Yes		Yes	Yes										Yes		Yes	Yes	Yes		Yes						Yes	Yes	Yes	Yes	Yes	Yes	Yes	Yes	Yes	Yes	Yes	Yes
GCF_003030105.1	Salmonella enterica	35	Yes	Yes		Yes	Yes	Yes	Yes	Yes	Yes		Yes		Yes	Yes										Yes		Yes	Yes	Yes		Yes					Yes	Yes	Yes	Yes	Yes	Yes	Yes	Yes	Yes	Yes	Yes	Yes	Yes
GCF_003030125.1	Salmonella enterica	35	Yes	Yes		Yes	Yes	Yes	Yes	Yes	Yes	Yes	Yes		Yes	Yes										Yes		Yes	Yes	Yes		Yes						Yes	Yes	Yes	Yes	Yes	Yes	Yes	Yes	Yes	Yes	Yes	Yes
GCF_003073535.1	Salmonella enterica	35	Yes	Yes		Yes	Yes	Yes	Yes	Yes	Yes	Yes	Yes		Yes	Yes										Yes		Yes	Yes	Yes		Yes						Yes	Yes	Yes	Yes	Yes	Yes	Yes	Yes	Yes	Yes	Yes	Yes
GCF_003073555.1	Salmonella enterica	35	Yes	Yes		Yes	Yes	Yes	Yes	Yes	Yes	Yes	Yes		Yes	Yes										Yes		Yes	Yes	Yes		Yes						Yes	Yes	Yes	Yes	Yes	Yes	Yes	Yes	Yes	Yes	Yes	Yes
GCF_003073595.1	Salmonella enterica	35	Yes	Yes		Yes	Yes	Yes	Yes	Yes	Yes	Yes	Yes		Yes	Yes										Yes		Yes	Yes	Yes		Yes						Yes	Yes	Yes	Yes	Yes	Yes	Yes	Yes	Yes	Yes	Yes	Yes
GCF_003177235.1	Salmonella enterica	35	Yes	Yes		Yes	Yes	Yes	Yes	Yes	Yes	Yes	Yes		Yes	Yes										Yes		Yes	Yes	Yes		Yes						Yes	Yes	Yes	Yes	Yes	Yes	Yes	Yes	Yes	Yes	Yes	Yes
GCF_003177255.1	Salmonella enterica	35	Yes	Yes		Yes	Yes	Yes	Yes	Yes	Yes	Yes	Yes		Yes	Yes										Yes		Yes	Yes	Yes		Yes						Yes	Yes	Yes	Yes	Yes	Yes	Yes	Yes	Yes	Yes	Yes	Yes
GCF_003181075.1	Salmonella enterica	35	Yes	Yes		Yes	Yes	Yes	Yes	Yes	Yes	Yes	Yes		Yes	Yes										Yes		Yes	Yes	Yes		Yes						Yes	Yes	Yes	Yes	Yes	Yes	Yes	Yes	Yes	Yes	Yes	Yes
GCF_003181155.1	Salmonella enterica	35	Yes	Yes		Yes	Yes	Yes	Yes	Yes	Yes	Yes	Yes		Yes	Yes										Yes		Yes	Yes	Yes		Yes						Yes	Yes	Yes	Yes	Yes	Yes	Yes	Yes	Yes	Yes	Yes	Yes
GCF_003312565.1	Salmonella enterica	35	Yes	Yes		Yes	Yes	Yes	Yes	Yes	Yes	Yes	Yes		Yes	Yes										Yes		Yes	Yes	Yes		Yes						Yes	Yes	Yes	Yes	Yes	Yes	Yes	Yes	Yes	Yes	Yes	Yes
GCF_003324915.1	Salmonella enterica	35	Yes	Yes		Yes	Yes	Yes	Yes	Yes	Yes	Yes	Yes		Yes	Yes										Yes		Yes	Yes	Yes		Yes						Yes	Yes	Yes	Yes	Yes	Yes	Yes	Yes	Yes	Yes	Yes	Yes
GCF_003324935.1	Salmonella enterica	35	Yes	Yes		Yes	Yes	Yes	Yes	Yes	Yes	Yes	Yes		Yes	Yes										Yes		Yes	Yes	Yes		Yes						Yes	Yes	Yes	Yes	Yes	Yes	Yes	Yes	Yes	Yes	Yes	Yes
GCF_003324955.1	Salmonella enterica	35	Yes	Yes		Yes	Yes	Yes	Yes	Yes	Yes	Yes	Yes		Yes	Yes										Yes		Yes	Yes	Yes		Yes						Yes	Yes	Yes	Yes	Yes	Yes	Yes	Yes	Yes	Yes	Yes	Yes
GCF_003324975.1	Salmonella enterica	35	Yes	Yes		Yes	Yes	Yes	Yes	Yes	Yes	Yes	Yes		Yes	Yes										Yes		Yes	Yes	Yes		Yes						Yes	Yes	Yes	Yes	Yes	Yes	Yes	Yes	Yes	Yes	Yes	Yes
GCF_003324995.1	Salmonella enterica	35	Yes	Yes		Yes	Yes	Yes	Yes	Yes	Yes	Yes	Yes		Yes	Yes										Yes		Yes	Yes	Yes		Yes						Yes	Yes	Yes	Yes	Yes	Yes	Yes	Yes	Yes	Yes	Yes	Yes
GCF_003325015.1	Salmonella enterica	35	Yes	Yes		Yes	Yes	Yes	Yes	Yes	Yes	Yes	Yes		Yes	Yes										Yes		Yes	Yes	Yes		Yes						Yes	Yes	Yes	Yes	Yes	Yes	Yes	Yes	Yes	Yes	Yes	Yes
GCF_003325035.1	Salmonella enterica	35	Yes	Yes		Yes	Yes	Yes	Yes	Yes	Yes	Yes	Yes		Yes	Yes										Yes		Yes	Yes	Yes		Yes						Yes	Yes	Yes	Yes	Yes	Yes	Yes	Yes	Yes	Yes	Yes	Yes
GCF_003325075.1	Salmonella enterica	35	Yes	Yes		Yes	Yes	Yes	Yes	Yes	Yes	Yes	Yes		Yes	Yes										Yes		Yes	Yes	Yes		Yes						Yes	Yes	Yes	Yes	Yes	Yes	Yes	Yes	Yes	Yes	Yes	Yes
GCF_003325095.1	Salmonella enterica	35	Yes	Yes		Yes	Yes	Yes	Yes	Yes	Yes	Yes	Yes		Yes	Yes										Yes		Yes	Yes	Yes		Yes						Yes	Yes	Yes	Yes	Yes	Yes	Yes	Yes	Yes	Yes	Yes	Yes
GCF_003325155.1	Salmonella enterica	35	Yes	Yes		Yes	Yes	Yes	Yes	Yes	Yes	Yes	Yes		Yes	Yes										Yes		Yes	Yes	Yes		Yes						Yes	Yes	Yes	Yes	Yes	Yes	Yes	Yes	Yes	Yes	Yes	Yes
GCF_003325195.1	Salmonella enterica	35	Yes	Yes		Yes	Yes	Yes	Yes	Yes	Yes	Yes	Yes		Yes	Yes										Yes		Yes	Yes	Yes		Yes						Yes	Yes	Yes	Yes	Yes	Yes	Yes	Yes	Yes	Yes	Yes	Yes
GCF_003325255.1	Salmonella enterica	35	Yes	Yes		Yes	Yes	Yes	Yes	Yes	Yes	Yes	Yes		Yes	Yes										Yes		Yes	Yes	Yes		Yes						Yes	Yes	Yes	Yes	Yes	Yes	Yes	Yes	Yes	Yes	Yes	Yes
GCF_003325275.1	Salmonella enterica	35	Yes	Yes		Yes	Yes	Yes	Yes	Yes	Yes	Yes	Yes		Yes	Yes										Yes		Yes	Yes	Yes		Yes						Yes	Yes	Yes	Yes	Yes	Yes	Yes	Yes	Yes	Yes	Yes	Yes
GCF_003515965.1	Salmonella enterica	35	Yes	Yes		Yes	Yes	Yes	Yes	Yes	Yes	Yes	Yes		Yes	Yes										Yes		Yes	Yes	Yes		Yes						Yes	Yes	Yes	Yes	Yes	Yes	Yes	Yes	Yes	Yes	Yes	Yes
GCF_003864035.1	Salmonella enterica	35	Yes	Yes		Yes	Yes	Yes	Yes	Yes	Yes	Yes	Yes		Yes	Yes										Yes		Yes	Yes	Yes		Yes						Yes	Yes	Yes	Yes	Yes	Yes	Yes	Yes	Yes	Yes	Yes	Yes
GCF_003864055.1	Salmonella enterica	35	Yes	Yes		Yes	Yes	Yes	Yes	Yes	Yes	Yes	Yes		Yes	Yes										Yes		Yes	Yes	Yes		Yes						Yes	Yes	Yes	Yes	Yes	Yes	Yes	Yes	Yes	Yes	Yes	Yes
GCF_003999215.1	Salmonella enterica	35	Yes	Yes		Yes	Yes	Yes	Yes	Yes	Yes	Yes	Yes		Yes	Yes										Yes		Yes	Yes	Yes		Yes						Yes	Yes	Yes	Yes	Yes	Yes	Yes	Yes	Yes	Yes	Yes	Yes
GCF_004135835.1	Salmonella enterica	35	Yes	Yes		Yes	Yes	Yes	Yes	Yes	Yes	Yes	Yes		Yes	Yes										Yes		Yes	Yes	Yes		Yes						Yes	Yes	Yes	Yes	Yes	Yes	Yes	Yes	Yes	Yes	Yes	Yes
GCF_900475895.1	Salmonella enterica	35	Yes	Yes		Yes	Yes	Yes	Yes	Yes	Yes	Yes	Yes		Yes	Yes										Yes		Yes	Yes	Yes		Yes						Yes	Yes	Yes	Yes	Yes	Yes	Yes	Yes	Yes	Yes	Yes	Yes
GCF_000756465.1	Salmonella enterica subsp. arizonae serovar 62:z36:- str. RKS2983	35	Yes	Yes		Yes	Yes	Yes	Yes	Yes	Yes	Yes	Yes		Yes	Yes										Yes		Yes	Yes	Yes		Yes						Yes	Yes	Yes	Yes	Yes	Yes	Yes	Yes	Yes	Yes	Yes	Yes
GCF_000018625.1	Salmonella enterica subsp. arizonae serovar 62:z4,z23:-	35	Yes	Yes		Yes	Yes	Yes	Yes	Yes	Yes	Yes	Yes		Yes	Yes										Yes		Yes	Yes	Yes		Yes						Yes	Yes	Yes	Yes	Yes	Yes	Yes	Yes	Yes	Yes	Yes	Yes
GCF_001628755.1	Salmonella enterica subsp. diarizonae	35	Yes	Yes		Yes	Yes	Yes	Yes	Yes	Yes	Yes	Yes		Yes	Yes										Yes		Yes	Yes	Yes		Yes						Yes	Yes	Yes	Yes	Yes	Yes	Yes	Yes	Yes	Yes	Yes	Yes
GCF_001629755.1	Salmonella enterica subsp. diarizonae	35	Yes	Yes		Yes	Yes	Yes	Yes	Yes	Yes	Yes	Yes		Yes	Yes										Yes		Yes	Yes	Yes		Yes						Yes	Yes	Yes	Yes	Yes	Yes	Yes	Yes	Yes	Yes	Yes	Yes
GCF_001629775.1	Salmonella enterica subsp. diarizonae	35	Yes	Yes		Yes	Yes	Yes	Yes	Yes	Yes	Yes	Yes		Yes	Yes										Yes		Yes	Yes	Yes		Yes						Yes	Yes	Yes	Yes	Yes	Yes	Yes	Yes	Yes	Yes	Yes	Yes
GCF_002794415.1	Salmonella enterica subsp. diarizonae	35	Yes	Yes		Yes	Yes	Yes	Yes	Yes	Yes	Yes	Yes		Yes	Yes										Yes		Yes	Yes	Yes		Yes						Yes	Yes	Yes	Yes	Yes	Yes	Yes	Yes	Yes	Yes	Yes	Yes
GCF_900478155.1	Salmonella enterica subsp. diarizonae	35	Yes	Yes		Yes	Yes	Yes	Yes	Yes	Yes	Yes	Yes		Yes	Yes										Yes		Yes	Yes	Yes		Yes						Yes	Yes	Yes	Yes	Yes	Yes	Yes	Yes	Yes	Yes	Yes	Yes
GCF_002211965.1	Salmonella enterica subsp. diarizonae serovar 50:k:z str. MZ0080	35	Yes	Yes		Yes	Yes	Yes	Yes	Yes	Yes	Yes	Yes		Yes	Yes										Yes		Yes	Yes	Yes		Yes						Yes	Yes	Yes	Yes	Yes	Yes	Yes	Yes	Yes	Yes	Yes	Yes
GCF_002211825.1	Salmonella enterica subsp. diarizonae serovar 65:c:z str. SA20044251	35	Yes	Yes		Yes	Yes	Yes	Yes	Yes	Yes	Yes	Yes		Yes	Yes										Yes		Yes	Yes	Yes		Yes						Yes	Yes	Yes	Yes	Yes	Yes	Yes	Yes	Yes	Yes	Yes	Yes
GCF_001188125.2	Salmonella enterica subsp. enterica	35	Yes	Yes		Yes	Yes	Yes	Yes	Yes	Yes	Yes	Yes		Yes	Yes										Yes		Yes	Yes	Yes		Yes						Yes	Yes	Yes	Yes	Yes	Yes	Yes	Yes	Yes	Yes	Yes	Yes
GCF_002128365.1	Salmonella enterica subsp. enterica	35	Yes	Yes		Yes	Yes	Yes	Yes	Yes	Yes	Yes	Yes		Yes	Yes										Yes		Yes	Yes	Yes		Yes						Yes	Yes	Yes	Yes	Yes	Yes	Yes	Yes	Yes	Yes	Yes	Yes
GCF_002128385.1	Salmonella enterica subsp. enterica	35	Yes	Yes		Yes	Yes	Yes	Yes	Yes	Yes	Yes	Yes		Yes	Yes										Yes		Yes	Yes	Yes		Yes						Yes	Yes	Yes	Yes	Yes	Yes	Yes	Yes	Yes	Yes	Yes	Yes
GCF_002163995.1	Salmonella enterica subsp. enterica	35	Yes	Yes		Yes	Yes	Yes	Yes	Yes	Yes	Yes	Yes		Yes	Yes										Yes		Yes	Yes	Yes		Yes						Yes	Yes	Yes	Yes	Yes	Yes	Yes	Yes	Yes	Yes	Yes	Yes
GCF_002201855.1	Salmonella enterica subsp. enterica	35	Yes	Yes		Yes	Yes	Yes	Yes	Yes	Yes	Yes	Yes		Yes	Yes										Yes		Yes	Yes	Yes		Yes						Yes	Yes	Yes	Yes	Yes	Yes	Yes	Yes	Yes	Yes	Yes	Yes
GCF_002238275.1	Salmonella enterica subsp. enterica	35	Yes	Yes		Yes	Yes	Yes	Yes	Yes	Yes	Yes	Yes		Yes	Yes										Yes		Yes	Yes	Yes		Yes						Yes	Yes	Yes	Yes	Yes	Yes	Yes	Yes	Yes	Yes	Yes	Yes
GCF_002504105.1	Salmonella enterica subsp. enterica	35	Yes	Yes		Yes	Yes	Yes	Yes	Yes	Yes	Yes	Yes		Yes	Yes										Yes		Yes	Yes	Yes		Yes						Yes	Yes	Yes	Yes	Yes	Yes	Yes	Yes	Yes	Yes	Yes	Yes
GCF_002504125.1	Salmonella enterica subsp. enterica	35	Yes	Yes		Yes	Yes	Yes	Yes	Yes	Yes	Yes	Yes		Yes	Yes										Yes		Yes	Yes	Yes		Yes						Yes	Yes	Yes	Yes	Yes	Yes	Yes	Yes	Yes	Yes	Yes	Yes
GCF_002983965.1	Salmonella enterica subsp. enterica	35	Yes	Yes		Yes	Yes	Yes	Yes	Yes	Yes	Yes	Yes		Yes	Yes										Yes		Yes	Yes	Yes		Yes						Yes	Yes	Yes	Yes	Yes	Yes	Yes	Yes	Yes	Yes	Yes	Yes
GCF_002984285.1	Salmonella enterica subsp. enterica	35	Yes	Yes		Yes	Yes	Yes	Yes	Yes	Yes	Yes	Yes		Yes	Yes										Yes		Yes	Yes	Yes		Yes						Yes	Yes	Yes	Yes	Yes	Yes	Yes	Yes	Yes	Yes	Yes	Yes
GCF_002999175.1	Salmonella enterica subsp. enterica	35	Yes	Yes		Yes	Yes	Yes	Yes	Yes	Yes	Yes	Yes		Yes	Yes										Yes		Yes	Yes	Yes		Yes						Yes	Yes	Yes	Yes	Yes	Yes	Yes	Yes	Yes	Yes	Yes	Yes
GCF_003324775.1	Salmonella enterica subsp. enterica	35	Yes	Yes		Yes	Yes	Yes	Yes	Yes	Yes	Yes	Yes		Yes	Yes										Yes		Yes	Yes	Yes		Yes						Yes	Yes	Yes	Yes	Yes	Yes	Yes	Yes	Yes	Yes	Yes	Yes
GCF_003324795.1	Salmonella enterica subsp. enterica	35	Yes	Yes		Yes	Yes	Yes	Yes	Yes	Yes	Yes	Yes		Yes	Yes										Yes		Yes	Yes	Yes		Yes						Yes	Yes	Yes	Yes	Yes	Yes	Yes	Yes	Yes	Yes	Yes	Yes
GCF_003324815.1	Salmonella enterica subsp. enterica	35	Yes	Yes		Yes	Yes	Yes	Yes	Yes	Yes	Yes	Yes		Yes	Yes										Yes		Yes	Yes	Yes		Yes						Yes	Yes	Yes	Yes	Yes	Yes	Yes	Yes	Yes	Yes	Yes	Yes
GCF_003324835.1	Salmonella enterica subsp. enterica	35	Yes	Yes		Yes	Yes	Yes	Yes	Yes	Yes	Yes	Yes		Yes	Yes										Yes		Yes	Yes	Yes		Yes						Yes	Yes	Yes	Yes	Yes	Yes	Yes	Yes	Yes	Yes	Yes	Yes
GCF_003324855.1	Salmonella enterica subsp. enterica	35	Yes	Yes		Yes	Yes	Yes	Yes	Yes	Yes	Yes	Yes		Yes	Yes										Yes		Yes	Yes	Yes		Yes						Yes	Yes	Yes	Yes	Yes	Yes	Yes	Yes	Yes	Yes	Yes	Yes
GCF_003324875.1	Salmonella enterica subsp. enterica	35	Yes	Yes		Yes	Yes	Yes	Yes	Yes	Yes	Yes	Yes		Yes	Yes										Yes		Yes	Yes	Yes		Yes						Yes	Yes	Yes	Yes	Yes	Yes	Yes	Yes	Yes	Yes	Yes	Yes
GCF_003325335.1	Salmonella enterica subsp. enterica	35	Yes	Yes		Yes	Yes	Yes	Yes	Yes	Yes	Yes	Yes		Yes	Yes										Yes		Yes	Yes	Yes		Yes						Yes	Yes	Yes	Yes	Yes	Yes	Yes	Yes	Yes	Yes	Yes	Yes
GCF_003347075.1	Salmonella enterica subsp. enterica	35	Yes	Yes		Yes	Yes	Yes	Yes	Yes	Yes	Yes	Yes		Yes	Yes										Yes		Yes	Yes	Yes		Yes						Yes	Yes	Yes	Yes	Yes	Yes	Yes	Yes	Yes	Yes	Yes	Yes
GCF_003429425.1	Salmonella enterica subsp. enterica	35	Yes	Yes		Yes	Yes	Yes	Yes	Yes	Yes	Yes	Yes		Yes	Yes										Yes		Yes	Yes	Yes		Yes						Yes	Yes	Yes	Yes	Yes	Yes	Yes	Yes	Yes	Yes	Yes	Yes
GCF_003641265.1	Salmonella enterica subsp. enterica	35	Yes	Yes		Yes	Yes	Yes	Yes	Yes	Yes	Yes	Yes		Yes	Yes										Yes		Yes	Yes	Yes		Yes						Yes	Yes	Yes	Yes	Yes	Yes	Yes	Yes	Yes	Yes	Yes	Yes
GCF_003641285.1	Salmonella enterica subsp. enterica	35	Yes	Yes		Yes	Yes	Yes	Yes	Yes	Yes	Yes	Yes		Yes	Yes										Yes		Yes	Yes	Yes		Yes						Yes	Yes	Yes	Yes	Yes	Yes	Yes	Yes	Yes	Yes	Yes	Yes
GCF_003641305.1	Salmonella enterica subsp. enterica	35	Yes	Yes		Yes	Yes	Yes	Yes	Yes	Yes	Yes	Yes		Yes	Yes										Yes		Yes	Yes	Yes		Yes						Yes	Yes	Yes	Yes	Yes	Yes	Yes	Yes	Yes	Yes	Yes	Yes
GCF_003641325.1	Salmonella enterica subsp. enterica	35	Yes	Yes		Yes	Yes	Yes	Yes	Yes	Yes	Yes	Yes		Yes	Yes										Yes		Yes	Yes	Yes		Yes						Yes	Yes	Yes	Yes	Yes	Yes	Yes	Yes	Yes	Yes	Yes	Yes
GCF_004124035.1	Salmonella enterica subsp. enterica	35	Yes	Yes		Yes	Yes	Yes	Yes	Yes	Yes	Yes	Yes		Yes	Yes										Yes		Yes	Yes	Yes		Yes						Yes	Yes	Yes	Yes	Yes	Yes	Yes	Yes	Yes	Yes	Yes	Yes
GCF_004124055.1	Salmonella enterica subsp. enterica	35	Yes	Yes		Yes	Yes	Yes	Yes	Yes	Yes	Yes	Yes		Yes	Yes										Yes		Yes	Yes	Yes		Yes						Yes	Yes	Yes	Yes	Yes	Yes	Yes	Yes	Yes	Yes	Yes	Yes
GCF_004124095.1	Salmonella enterica subsp. enterica	35	Yes	Yes		Yes	Yes	Yes	Yes	Yes	Yes	Yes	Yes		Yes	Yes										Yes		Yes	Yes	Yes		Yes						Yes	Yes	Yes	Yes	Yes	Yes	Yes	Yes	Yes	Yes	Yes	Yes
GCF_004124155.1	Salmonella enterica subsp. enterica	35	Yes	Yes		Yes	Yes	Yes	Yes	Yes	Yes	Yes	Yes		Yes	Yes										Yes		Yes	Yes	Yes		Yes						Yes	Yes	Yes	Yes	Yes	Yes	Yes	Yes	Yes	Yes	Yes	Yes
GCF_004124175.1	Salmonella enterica subsp. enterica	35	Yes	Yes		Yes	Yes	Yes	Yes	Yes	Yes	Yes	Yes		Yes	Yes										Yes		Yes	Yes	Yes		Yes						Yes	Yes	Yes	Yes	Yes	Yes	Yes	Yes	Yes	Yes	Yes	Yes
GCF_004124195.1	Salmonella enterica subsp. enterica	35	Yes	Yes		Yes	Yes	Yes	Yes	Yes	Yes	Yes	Yes		Yes	Yes										Yes		Yes	Yes	Yes		Yes						Yes	Yes	Yes	Yes	Yes	Yes	Yes	Yes	Yes	Yes	Yes	Yes
GCF_004124215.1	Salmonella enterica subsp. enterica	35	Yes	Yes		Yes	Yes	Yes	Yes	Yes	Yes	Yes	Yes		Yes	Yes										Yes		Yes	Yes	Yes		Yes						Yes	Yes	Yes	Yes	Yes	Yes	Yes	Yes	Yes	Yes	Yes	Yes
GCF_900477895.1	Salmonella enterica subsp. enterica	35	Yes	Yes		Yes	Yes	Yes	Yes	Yes	Yes	Yes	Yes		Yes	Yes										Yes		Yes	Yes	Yes		Yes						Yes	Yes	Yes	Yes	Yes	Yes	Yes	Yes	Yes	Yes	Yes	Yes
GCF_900477905.1	Salmonella enterica subsp. enterica	35	Yes	Yes		Yes	Yes	Yes	Yes	Yes	Yes	Yes	Yes		Yes	Yes										Yes		Yes	Yes	Yes		Yes						Yes	Yes	Yes	Yes	Yes	Yes	Yes	Yes	Yes	Yes	Yes	Yes
GCF_900636155.1	Salmonella enterica subsp. enterica	35	Yes	Yes		Yes	Yes	Yes	Yes	Yes	Yes	Yes	Yes		Yes	Yes										Yes		Yes	Yes	Yes		Yes						Yes	Yes	Yes	Yes	Yes	Yes	Yes	Yes	Yes	Yes	Yes	Yes
GCF_000430165.1	Salmonella enterica subsp. enterica serovar 4,[5],12:i:- str. 08-1736	35	Yes	Yes		Yes	Yes	Yes	Yes	Yes	Yes	Yes	Yes		Yes	Yes										Yes		Yes	Yes	Yes		Yes						Yes	Yes	Yes	Yes	Yes	Yes	Yes	Yes	Yes	Yes	Yes	Yes
GCF_000487915.2	Salmonella enterica subsp. enterica serovar Abaetetuba str. ATCC 35640	35	Yes	Yes		Yes	Yes	Yes	Yes	Yes	Yes	Yes	Yes		Yes	Yes										Yes		Yes	Yes	Yes		Yes						Yes	Yes	Yes	Yes	Yes	Yes	Yes	Yes	Yes	Yes	Yes	Yes
GCF_900477885.1	Salmonella enterica subsp. enterica serovar Aberdeen	35	Yes	Yes		Yes	Yes	Yes	Yes	Yes	Yes	Yes	Yes		Yes	Yes										Yes		Yes	Yes	Yes		Yes						Yes	Yes	Yes	Yes	Yes	Yes	Yes	Yes	Yes	Yes	Yes	Yes
GCF_000487615.2	Salmonella enterica subsp. enterica serovar Abony str. 0014	35	Yes	Yes		Yes	Yes	Yes	Yes	Yes	Yes	Yes	Yes		Yes	Yes										Yes		Yes	Yes	Yes		Yes						Yes	Yes	Yes	Yes	Yes	Yes	Yes	Yes	Yes	Yes	Yes	Yes
GCF_000503845.1	Salmonella enterica subsp. enterica serovar Agona str. 24249	35	Yes	Yes		Yes	Yes	Yes	Yes	Yes	Yes	Yes	Yes		Yes	Yes										Yes		Yes	Yes	Yes		Yes						Yes	Yes	Yes	Yes	Yes	Yes	Yes	Yes	Yes	Yes	Yes	Yes
GCF_000494385.2	Salmonella enterica subsp. enterica serovar Agona str. 392869-2	35	Yes	Yes		Yes	Yes	Yes	Yes	Yes	Yes	Yes	Yes		Yes	Yes										Yes		Yes	Yes	Yes		Yes						Yes	Yes	Yes	Yes	Yes	Yes	Yes	Yes	Yes	Yes	Yes	Yes
GCF_000484195.2	Salmonella enterica subsp. enterica serovar Agona str. 460004 2-1	35	Yes	Yes		Yes	Yes	Yes	Yes	Yes	Yes	Yes	Yes		Yes	Yes										Yes		Yes	Yes	Yes		Yes						Yes	Yes	Yes	Yes	Yes	Yes	Yes	Yes	Yes	Yes	Yes	Yes
GCF_000020885.1	Salmonella enterica subsp. enterica serovar Agona str. SL483	35	Yes	Yes		Yes	Yes	Yes	Yes	Yes	Yes	Yes	Yes		Yes	Yes										Yes		Yes	Yes	Yes		Yes						Yes	Yes	Yes	Yes	Yes	Yes	Yes	Yes	Yes	Yes	Yes	Yes
GCF_000487515.2	Salmonella enterica subsp. enterica serovar Albany str. ATCC 51960	35	Yes	Yes		Yes	Yes	Yes	Yes	Yes	Yes	Yes	Yes		Yes	Yes										Yes		Yes	Yes	Yes		Yes						Yes	Yes	Yes	Yes	Yes	Yes	Yes	Yes	Yes	Yes	Yes	Yes
GCF_001447095.1	Salmonella enterica subsp. enterica serovar Anatum	35	Yes	Yes		Yes	Yes	Yes	Yes	Yes	Yes	Yes	Yes		Yes	Yes										Yes		Yes	Yes	Yes		Yes						Yes	Yes	Yes	Yes	Yes	Yes	Yes	Yes	Yes	Yes	Yes	Yes
GCF_001447115.1	Salmonella enterica subsp. enterica serovar Anatum	35	Yes	Yes		Yes	Yes	Yes	Yes	Yes	Yes	Yes	Yes		Yes	Yes										Yes		Yes	Yes	Yes		Yes						Yes	Yes	Yes	Yes	Yes	Yes	Yes	Yes	Yes	Yes	Yes	Yes
GCF_003231095.1	Salmonella enterica subsp. enterica serovar Anatum	35	Yes	Yes		Yes	Yes	Yes	Yes	Yes	Yes	Yes	Yes		Yes	Yes										Yes		Yes	Yes	Yes		Yes						Yes	Yes	Yes	Yes	Yes	Yes	Yes	Yes	Yes	Yes	Yes	Yes
GCF_003710125.1	Salmonella enterica subsp. enterica serovar Anatum	35	Yes	Yes		Yes	Yes	Yes	Yes	Yes	Yes	Yes	Yes		Yes	Yes										Yes		Yes	Yes	Yes		Yes						Yes	Yes	Yes	Yes	Yes	Yes	Yes	Yes	Yes	Yes	Yes	Yes
GCF_000487575.2	Salmonella enterica subsp. enterica serovar Anatum str. ATCC BAA-1592	35	Yes	Yes		Yes	Yes	Yes	Yes	Yes	Yes	Yes	Yes		Yes	Yes										Yes		Yes	Yes	Yes		Yes						Yes	Yes	Yes	Yes	Yes	Yes	Yes	Yes	Yes	Yes	Yes	Yes
GCF_000940895.2	Salmonella enterica subsp. enterica serovar Anatum str. CDC 06-0532	35	Yes	Yes		Yes	Yes	Yes	Yes	Yes	Yes	Yes	Yes		Yes	Yes										Yes		Yes	Yes	Yes		Yes						Yes	Yes	Yes	Yes	Yes	Yes	Yes	Yes	Yes	Yes	Yes	Yes
GCF_000963535.2	Salmonella enterica subsp. enterica serovar Anatum str. USDA-ARS-USMARC-1175	35	Yes	Yes		Yes	Yes	Yes	Yes	Yes	Yes	Yes	Yes		Yes	Yes										Yes		Yes	Yes	Yes		Yes						Yes	Yes	Yes	Yes	Yes	Yes	Yes	Yes	Yes	Yes	Yes	Yes
GCF_001620225.1	Salmonella enterica subsp. enterica serovar Anatum str. USDA-ARS-USMARC-1676	35	Yes	Yes		Yes	Yes	Yes	Yes	Yes	Yes	Yes	Yes		Yes	Yes										Yes		Yes	Yes	Yes		Yes						Yes	Yes	Yes	Yes	Yes	Yes	Yes	Yes	Yes	Yes	Yes	Yes
GCF_001623545.2	Salmonella enterica subsp. enterica serovar Anatum str. USDA-ARS-USMARC-1677	35	Yes	Yes		Yes	Yes	Yes	Yes	Yes	Yes	Yes	Yes		Yes	Yes										Yes		Yes	Yes	Yes		Yes						Yes	Yes	Yes	Yes	Yes	Yes	Yes	Yes	Yes	Yes	Yes	Yes
GCF_001620205.2	Salmonella enterica subsp. enterica serovar Anatum str. USDA-ARS-USMARC-1727	35	Yes	Yes		Yes	Yes	Yes	Yes	Yes	Yes	Yes	Yes		Yes	Yes										Yes		Yes	Yes	Yes		Yes						Yes	Yes	Yes	Yes	Yes	Yes	Yes	Yes	Yes	Yes	Yes	Yes
GCF_001623585.1	Salmonella enterica subsp. enterica serovar Anatum str. USDA-ARS-USMARC-1728	35	Yes	Yes		Yes	Yes	Yes	Yes	Yes	Yes	Yes	Yes		Yes	Yes										Yes		Yes	Yes	Yes		Yes						Yes	Yes	Yes	Yes	Yes	Yes	Yes	Yes	Yes	Yes	Yes	Yes
GCF_001620135.2	Salmonella enterica subsp. enterica serovar Anatum str. USDA-ARS-USMARC-1765	35	Yes	Yes		Yes	Yes	Yes	Yes	Yes	Yes	Yes	Yes		Yes	Yes										Yes		Yes	Yes	Yes		Yes						Yes	Yes	Yes	Yes	Yes	Yes	Yes	Yes	Yes	Yes	Yes	Yes
GCF_001623625.1	Salmonella enterica subsp. enterica serovar Anatum str. USDA-ARS-USMARC-1766	35	Yes	Yes		Yes	Yes	Yes	Yes	Yes	Yes	Yes	Yes		Yes	Yes										Yes		Yes	Yes	Yes		Yes						Yes	Yes	Yes	Yes	Yes	Yes	Yes	Yes	Yes	Yes	Yes	Yes
GCF_001623665.2	Salmonella enterica subsp. enterica serovar Anatum str. USDA-ARS-USMARC-1781	35	Yes	Yes		Yes	Yes	Yes	Yes	Yes	Yes	Yes	Yes		Yes	Yes										Yes		Yes	Yes	Yes		Yes						Yes	Yes	Yes	Yes	Yes	Yes	Yes	Yes	Yes	Yes	Yes	Yes
GCF_001620155.1	Salmonella enterica subsp. enterica serovar Anatum str. USDA-ARS-USMARC-1783	35	Yes	Yes		Yes	Yes	Yes	Yes	Yes	Yes	Yes	Yes		Yes	Yes										Yes		Yes	Yes	Yes		Yes						Yes	Yes	Yes	Yes	Yes	Yes	Yes	Yes	Yes	Yes	Yes	Yes
GCF_001956735.1	Salmonella enterica subsp. enterica serovar Antsalova str. S01-0511	35	Yes	Yes		Yes	Yes	Yes	Yes	Yes	Yes	Yes	Yes		Yes	Yes										Yes		Yes	Yes	Yes		Yes						Yes	Yes	Yes	Yes	Yes	Yes	Yes	Yes	Yes	Yes	Yes	Yes
GCF_001975305.1	Salmonella enterica subsp. enterica serovar Bardo	35	Yes	Yes		Yes	Yes	Yes	Yes	Yes	Yes	Yes	Yes		Yes	Yes										Yes		Yes	Yes	Yes		Yes						Yes	Yes	Yes	Yes	Yes	Yes	Yes	Yes	Yes	Yes	Yes	Yes
GCF_000439415.1	Salmonella enterica subsp. enterica serovar Bareilly str. CFSAN000189	35	Yes	Yes		Yes	Yes	Yes	Yes	Yes	Yes	Yes	Yes		Yes	Yes										Yes		Yes	Yes	Yes		Yes						Yes	Yes	Yes	Yes	Yes	Yes	Yes	Yes	Yes	Yes	Yes	Yes
GCF_003627015.1	Salmonella enterica subsp. enterica serovar Bareilly str. CFSAN000191	35	Yes	Yes		Yes	Yes	Yes	Yes	Yes	Yes	Yes	Yes		Yes	Yes										Yes		Yes	Yes	Yes		Yes						Yes	Yes	Yes	Yes	Yes	Yes	Yes	Yes	Yes	Yes	Yes	Yes
GCF_001975325.1	Salmonella enterica subsp. enterica serovar Bergen str. ST350	35	Yes	Yes		Yes	Yes	Yes	Yes	Yes	Yes	Yes	Yes		Yes	Yes										Yes		Yes	Yes	Yes		Yes						Yes	Yes	Yes	Yes	Yes	Yes	Yes	Yes	Yes	Yes	Yes	Yes
GCF_001975265.1	Salmonella enterica subsp. enterica serovar Blegdam str. S-1824	35	Yes	Yes		Yes	Yes	Yes	Yes	Yes	Yes	Yes	Yes		Yes	Yes										Yes		Yes	Yes	Yes		Yes						Yes	Yes	Yes	Yes	Yes	Yes	Yes	Yes	Yes	Yes	Yes	Yes
GCF_001975345.1	Salmonella enterica subsp. enterica serovar Borreze str. SA20041063	35	Yes	Yes		Yes	Yes	Yes	Yes	Yes	Yes	Yes	Yes		Yes	Yes										Yes		Yes	Yes	Yes		Yes						Yes	Yes	Yes	Yes	Yes	Yes	Yes	Yes	Yes	Yes	Yes	Yes
GCF_002234775.1	Salmonella enterica subsp. enterica serovar Braenderup	35	Yes	Yes		Yes	Yes	Yes	Yes	Yes	Yes	Yes	Yes		Yes	Yes										Yes		Yes	Yes	Yes		Yes						Yes	Yes	Yes	Yes	Yes	Yes	Yes	Yes	Yes	Yes	Yes	Yes
GCF_900478205.1	Salmonella enterica subsp. enterica serovar Bredeney	35	Yes	Yes		Yes	Yes	Yes	Yes	Yes	Yes	Yes	Yes		Yes	Yes										Yes		Yes	Yes	Yes		Yes						Yes	Yes	Yes	Yes	Yes	Yes	Yes	Yes	Yes	Yes	Yes	Yes
GCF_000487775.1	Salmonella enterica subsp. enterica serovar Bredeney str. CFSAN001080	35	Yes	Yes		Yes	Yes	Yes	Yes	Yes	Yes	Yes	Yes		Yes	Yes										Yes		Yes	Yes	Yes		Yes						Yes	Yes	Yes	Yes	Yes	Yes	Yes	Yes	Yes	Yes	Yes	Yes
GCF_001941405.1	Salmonella enterica subsp. enterica serovar Cerro	35	Yes	Yes		Yes	Yes	Yes	Yes	Yes	Yes	Yes	Yes		Yes	Yes										Yes		Yes	Yes	Yes		Yes						Yes	Yes	Yes	Yes	Yes	Yes	Yes	Yes	Yes	Yes	Yes	Yes
GCF_000505365.2	Salmonella enterica subsp. enterica serovar Cerro str. CFSAN001588	35	Yes	Yes		Yes	Yes	Yes	Yes	Yes	Yes	Yes	Yes		Yes	Yes										Yes		Yes	Yes	Yes		Yes						Yes	Yes	Yes	Yes	Yes	Yes	Yes	Yes	Yes	Yes	Yes	Yes
GCF_000487255.2	Salmonella enterica subsp. enterica serovar Chester str. ATCC 11997	35	Yes	Yes		Yes	Yes	Yes	Yes	Yes	Yes	Yes	Yes		Yes	Yes										Yes		Yes	Yes	Yes		Yes						Yes	Yes	Yes	Yes	Yes	Yes	Yes	Yes	Yes	Yes	Yes	Yes
GCF_000742815.1	Salmonella enterica subsp. enterica serovar Choleraesuis	35	Yes	Yes		Yes	Yes	Yes	Yes	Yes	Yes	Yes	Yes		Yes	Yes										Yes		Yes	Yes	Yes		Yes						Yes	Yes	Yes	Yes	Yes	Yes	Yes	Yes	Yes	Yes	Yes	Yes
GCF_000487295.3	Salmonella enterica subsp. enterica serovar Choleraesuis str. ATCC 10708	35	Yes	Yes		Yes	Yes	Yes	Yes	Yes	Yes	Yes	Yes		Yes	Yes										Yes		Yes	Yes	Yes		Yes						Yes	Yes	Yes	Yes	Yes	Yes	Yes	Yes	Yes	Yes	Yes	Yes
GCF_000008105.1	Salmonella enterica subsp. enterica serovar Choleraesuis str. SC-B67	35	Yes	Yes		Yes	Yes	Yes	Yes	Yes	Yes	Yes	Yes		Yes	Yes										Yes		Yes	Yes	Yes		Yes						Yes	Yes	Yes	Yes	Yes	Yes	Yes	Yes	Yes	Yes	Yes	Yes
GCF_001975245.1	Salmonella enterica subsp. enterica serovar Crossness str. 1422-74	35	Yes	Yes		Yes	Yes	Yes	Yes	Yes	Yes	Yes	Yes		Yes	Yes										Yes		Yes	Yes	Yes		Yes						Yes	Yes	Yes	Yes	Yes	Yes	Yes	Yes	Yes	Yes	Yes	Yes
GCF_000430125.1	Salmonella enterica subsp. enterica serovar Cubana str. CFSAN002050	35	Yes	Yes		Yes	Yes	Yes	Yes	Yes	Yes	Yes	Yes		Yes	Yes										Yes		Yes	Yes	Yes		Yes						Yes	Yes	Yes	Yes	Yes	Yes	Yes	Yes	Yes	Yes	Yes	Yes
GCF_002234755.2	Salmonella enterica subsp. enterica serovar Derby	35	Yes	Yes		Yes	Yes	Yes	Yes	Yes	Yes	Yes	Yes		Yes	Yes										Yes		Yes	Yes	Yes		Yes						Yes	Yes	Yes	Yes	Yes	Yes	Yes	Yes	Yes	Yes	Yes	Yes
GCF_002946375.1	Salmonella enterica subsp. enterica serovar Derby	35	Yes	Yes		Yes	Yes	Yes	Yes	Yes	Yes	Yes	Yes		Yes	Yes										Yes		Yes	Yes	Yes		Yes						Yes	Yes	Yes	Yes	Yes	Yes	Yes	Yes	Yes	Yes	Yes	Yes
GCF_001975365.1	Salmonella enterica subsp. enterica serovar Djakarta str. S-1087	35	Yes	Yes		Yes	Yes	Yes	Yes	Yes	Yes	Yes	Yes		Yes	Yes										Yes		Yes	Yes	Yes		Yes						Yes	Yes	Yes	Yes	Yes	Yes	Yes	Yes	Yes	Yes	Yes	Yes
GCF_003589785.1	Salmonella enterica subsp. enterica serovar Dublin	35	Yes	Yes		Yes	Yes	Yes	Yes	Yes	Yes	Yes	Yes		Yes	Yes										Yes		Yes	Yes	Yes		Yes						Yes	Yes	Yes	Yes	Yes	Yes	Yes	Yes	Yes	Yes	Yes	Yes
GCF_003589805.1	Salmonella enterica subsp. enterica serovar Dublin	35	Yes	Yes		Yes	Yes	Yes	Yes	Yes	Yes	Yes	Yes		Yes	Yes										Yes		Yes	Yes	Yes		Yes						Yes	Yes	Yes	Yes	Yes	Yes	Yes	Yes	Yes	Yes	Yes	Yes
GCF_003589845.1	Salmonella enterica subsp. enterica serovar Dublin	35	Yes	Yes		Yes	Yes	Yes	Yes	Yes	Yes	Yes	Yes		Yes	Yes										Yes		Yes	Yes	Yes		Yes						Yes	Yes	Yes	Yes	Yes	Yes	Yes	Yes	Yes	Yes	Yes	Yes
GCF_003590755.1	Salmonella enterica subsp. enterica serovar Dublin	35	Yes	Yes		Yes	Yes	Yes	Yes	Yes	Yes	Yes	Yes		Yes	Yes										Yes		Yes	Yes	Yes		Yes						Yes	Yes	Yes	Yes	Yes	Yes	Yes	Yes	Yes	Yes	Yes	Yes
GCF_003595645.1	Salmonella enterica subsp. enterica serovar Dublin	35	Yes	Yes		Yes	Yes	Yes	Yes	Yes	Yes	Yes	Yes		Yes	Yes										Yes		Yes	Yes	Yes		Yes						Yes	Yes	Yes	Yes	Yes	Yes	Yes	Yes	Yes	Yes	Yes	Yes
GCF_003595725.1	Salmonella enterica subsp. enterica serovar Dublin	35	Yes	Yes		Yes	Yes	Yes	Yes	Yes	Yes	Yes	Yes		Yes	Yes										Yes		Yes	Yes	Yes		Yes						Yes	Yes	Yes	Yes	Yes	Yes	Yes	Yes	Yes	Yes	Yes	Yes
GCF_001953035.1	Salmonella enterica subsp. enterica serovar Dublin str. ATCC 39184	35	Yes	Yes		Yes	Yes	Yes	Yes	Yes	Yes	Yes	Yes		Yes	Yes										Yes		Yes	Yes	Yes		Yes						Yes	Yes	Yes	Yes	Yes	Yes	Yes	Yes	Yes	Yes	Yes	Yes
GCF_000020925.1	Salmonella enterica subsp. enterica serovar Dublin str. CT_02021853	35	Yes	Yes		Yes	Yes	Yes	Yes	Yes	Yes	Yes	Yes		Yes	Yes										Yes		Yes	Yes	Yes		Yes						Yes	Yes	Yes	Yes	Yes	Yes	Yes	Yes	Yes	Yes	Yes	Yes
GCF_000612325.1	Salmonella enterica subsp. enterica serovar Enteritidis	35	Yes	Yes		Yes	Yes	Yes	Yes	Yes	Yes	Yes	Yes		Yes	Yes										Yes		Yes	Yes	Yes		Yes						Yes	Yes	Yes	Yes	Yes	Yes	Yes	Yes	Yes	Yes	Yes	Yes
GCF_000750215.1	Salmonella enterica subsp. enterica serovar Enteritidis	35	Yes	Yes		Yes	Yes	Yes	Yes	Yes	Yes	Yes	Yes		Yes	Yes										Yes		Yes	Yes	Yes		Yes						Yes	Yes	Yes	Yes	Yes	Yes	Yes	Yes	Yes	Yes	Yes	Yes
GCF_000750295.1	Salmonella enterica subsp. enterica serovar Enteritidis	35	Yes	Yes		Yes	Yes	Yes	Yes	Yes	Yes	Yes	Yes		Yes	Yes										Yes		Yes	Yes	Yes		Yes						Yes	Yes	Yes	Yes	Yes	Yes	Yes	Yes	Yes	Yes	Yes	Yes
GCF_000750335.1	Salmonella enterica subsp. enterica serovar Enteritidis	35	Yes	Yes		Yes	Yes	Yes	Yes	Yes	Yes	Yes	Yes		Yes	Yes										Yes		Yes	Yes	Yes		Yes						Yes	Yes	Yes	Yes	Yes	Yes	Yes	Yes	Yes	Yes	Yes	Yes
GCF_000750375.1	Salmonella enterica subsp. enterica serovar Enteritidis	35	Yes	Yes		Yes	Yes	Yes	Yes	Yes	Yes	Yes	Yes		Yes	Yes										Yes		Yes	Yes	Yes		Yes						Yes	Yes	Yes	Yes	Yes	Yes	Yes	Yes	Yes	Yes	Yes	Yes
GCF_000750395.2	Salmonella enterica subsp. enterica serovar Enteritidis	35	Yes	Yes		Yes	Yes	Yes	Yes	Yes	Yes	Yes	Yes		Yes	Yes										Yes		Yes	Yes	Yes		Yes						Yes	Yes	Yes	Yes	Yes	Yes	Yes	Yes	Yes	Yes	Yes	Yes
GCF_000750415.2	Salmonella enterica subsp. enterica serovar Enteritidis	35	Yes	Yes		Yes	Yes	Yes	Yes	Yes	Yes	Yes	Yes		Yes	Yes										Yes		Yes	Yes	Yes		Yes						Yes	Yes	Yes	Yes	Yes	Yes	Yes	Yes	Yes	Yes	Yes	Yes
GCF_000750435.1	Salmonella enterica subsp. enterica serovar Enteritidis	35	Yes	Yes		Yes	Yes	Yes	Yes	Yes	Yes	Yes	Yes		Yes	Yes										Yes		Yes	Yes	Yes		Yes						Yes	Yes	Yes	Yes	Yes	Yes	Yes	Yes	Yes	Yes	Yes	Yes
GCF_000750455.1	Salmonella enterica subsp. enterica serovar Enteritidis	35	Yes	Yes		Yes	Yes	Yes	Yes	Yes	Yes	Yes	Yes		Yes	Yes										Yes		Yes	Yes	Yes		Yes						Yes	Yes	Yes	Yes	Yes	Yes	Yes	Yes	Yes	Yes	Yes	Yes
GCF_000750475.1	Salmonella enterica subsp. enterica serovar Enteritidis	35	Yes	Yes		Yes	Yes	Yes	Yes	Yes	Yes	Yes	Yes		Yes	Yes										Yes		Yes	Yes	Yes		Yes						Yes	Yes	Yes	Yes	Yes	Yes	Yes	Yes	Yes	Yes	Yes	Yes
GCF_000750495.1	Salmonella enterica subsp. enterica serovar Enteritidis	35	Yes	Yes		Yes	Yes	Yes	Yes	Yes	Yes	Yes	Yes		Yes	Yes										Yes		Yes	Yes	Yes		Yes						Yes	Yes	Yes	Yes	Yes	Yes	Yes	Yes	Yes	Yes	Yes	Yes
GCF_000754375.1	Salmonella enterica subsp. enterica serovar Enteritidis	35	Yes	Yes		Yes	Yes	Yes	Yes	Yes	Yes	Yes	Yes		Yes	Yes										Yes		Yes	Yes	Yes		Yes						Yes	Yes	Yes	Yes	Yes	Yes	Yes	Yes	Yes	Yes	Yes	Yes
GCF_001185215.1	Salmonella enterica subsp. enterica serovar Enteritidis	35	Yes	Yes		Yes	Yes	Yes	Yes	Yes	Yes	Yes	Yes		Yes	Yes										Yes		Yes	Yes	Yes		Yes						Yes	Yes	Yes	Yes	Yes	Yes	Yes	Yes	Yes	Yes	Yes	Yes
GCF_001305235.1	Salmonella enterica subsp. enterica serovar Enteritidis	35	Yes	Yes		Yes	Yes	Yes	Yes	Yes	Yes	Yes	Yes		Yes	Yes										Yes		Yes	Yes	Yes		Yes						Yes	Yes	Yes	Yes	Yes	Yes	Yes	Yes	Yes	Yes	Yes	Yes
GCF_001484025.1	Salmonella enterica subsp. enterica serovar Enteritidis	35	Yes	Yes		Yes	Yes	Yes	Yes	Yes	Yes	Yes	Yes		Yes	Yes										Yes		Yes	Yes	Yes		Yes						Yes	Yes	Yes	Yes	Yes	Yes	Yes	Yes	Yes	Yes	Yes	Yes
GCF_001647045.1	Salmonella enterica subsp. enterica serovar Enteritidis	35	Yes	Yes		Yes	Yes	Yes	Yes	Yes	Yes	Yes	Yes		Yes	Yes										Yes		Yes	Yes	Yes		Yes						Yes	Yes	Yes	Yes	Yes	Yes	Yes	Yes	Yes	Yes	Yes	Yes
GCF_001973275.2	Salmonella enterica subsp. enterica serovar Enteritidis	35	Yes	Yes		Yes	Yes	Yes	Yes	Yes	Yes	Yes	Yes		Yes	Yes										Yes		Yes	Yes	Yes		Yes						Yes	Yes	Yes	Yes	Yes	Yes	Yes	Yes	Yes	Yes	Yes	Yes
GCF_002220345.1	Salmonella enterica subsp. enterica serovar Enteritidis	35	Yes	Yes		Yes	Yes	Yes	Yes	Yes	Yes	Yes	Yes		Yes	Yes										Yes		Yes	Yes	Yes		Yes						Yes	Yes	Yes	Yes	Yes	Yes	Yes	Yes	Yes	Yes	Yes	Yes
GCF_002760915.1	Salmonella enterica subsp. enterica serovar Enteritidis	35	Yes	Yes		Yes	Yes	Yes	Yes	Yes	Yes	Yes	Yes		Yes	Yes										Yes		Yes	Yes	Yes		Yes						Yes	Yes	Yes	Yes	Yes	Yes	Yes	Yes	Yes	Yes	Yes	Yes
GCF_002760935.1	Salmonella enterica subsp. enterica serovar Enteritidis	35	Yes	Yes		Yes	Yes	Yes	Yes	Yes	Yes	Yes	Yes		Yes	Yes										Yes		Yes	Yes	Yes		Yes						Yes	Yes	Yes	Yes	Yes	Yes	Yes	Yes	Yes	Yes	Yes	Yes
GCF_002760955.1	Salmonella enterica subsp. enterica serovar Enteritidis	35	Yes	Yes		Yes	Yes	Yes	Yes	Yes	Yes	Yes	Yes		Yes	Yes										Yes		Yes	Yes	Yes		Yes						Yes	Yes	Yes	Yes	Yes	Yes	Yes	Yes	Yes	Yes	Yes	Yes
GCF_002760975.1	Salmonella enterica subsp. enterica serovar Enteritidis	35	Yes	Yes		Yes	Yes	Yes	Yes	Yes	Yes	Yes	Yes		Yes	Yes										Yes		Yes	Yes	Yes		Yes						Yes	Yes	Yes	Yes	Yes	Yes	Yes	Yes	Yes	Yes	Yes	Yes
GCF_002760995.1	Salmonella enterica subsp. enterica serovar Enteritidis	35	Yes	Yes		Yes	Yes	Yes	Yes	Yes	Yes	Yes	Yes		Yes	Yes										Yes		Yes	Yes	Yes		Yes						Yes	Yes	Yes	Yes	Yes	Yes	Yes	Yes	Yes	Yes	Yes	Yes
GCF_002761015.1	Salmonella enterica subsp. enterica serovar Enteritidis	35	Yes	Yes		Yes	Yes	Yes	Yes	Yes	Yes	Yes	Yes		Yes	Yes										Yes		Yes	Yes	Yes		Yes						Yes	Yes	Yes	Yes	Yes	Yes	Yes	Yes	Yes	Yes	Yes	Yes
GCF_002761035.1	Salmonella enterica subsp. enterica serovar Enteritidis	35	Yes	Yes		Yes	Yes	Yes	Yes	Yes	Yes	Yes	Yes		Yes	Yes										Yes		Yes	Yes	Yes		Yes						Yes	Yes	Yes	Yes	Yes	Yes	Yes	Yes	Yes	Yes	Yes	Yes
GCF_002761055.1	Salmonella enterica subsp. enterica serovar Enteritidis	35	Yes	Yes		Yes	Yes	Yes	Yes	Yes	Yes	Yes	Yes		Yes	Yes										Yes		Yes	Yes	Yes		Yes						Yes	Yes	Yes	Yes	Yes	Yes	Yes	Yes	Yes	Yes	Yes	Yes
GCF_002761075.1	Salmonella enterica subsp. enterica serovar Enteritidis	35	Yes	Yes		Yes	Yes	Yes	Yes	Yes	Yes	Yes	Yes		Yes	Yes										Yes		Yes	Yes	Yes		Yes						Yes	Yes	Yes	Yes	Yes	Yes	Yes	Yes	Yes	Yes	Yes	Yes
GCF_002761095.1	Salmonella enterica subsp. enterica serovar Enteritidis	35	Yes	Yes		Yes	Yes	Yes	Yes	Yes	Yes	Yes	Yes		Yes	Yes										Yes		Yes	Yes	Yes		Yes						Yes	Yes	Yes	Yes	Yes	Yes	Yes	Yes	Yes	Yes	Yes	Yes
GCF_002761115.1	Salmonella enterica subsp. enterica serovar Enteritidis	35	Yes	Yes		Yes	Yes	Yes	Yes	Yes	Yes	Yes	Yes		Yes	Yes										Yes		Yes	Yes	Yes		Yes						Yes	Yes	Yes	Yes	Yes	Yes	Yes	Yes	Yes	Yes	Yes	Yes
GCF_002761135.1	Salmonella enterica subsp. enterica serovar Enteritidis	35	Yes	Yes		Yes	Yes	Yes	Yes	Yes	Yes	Yes	Yes		Yes	Yes										Yes		Yes	Yes	Yes		Yes						Yes	Yes	Yes	Yes	Yes	Yes	Yes	Yes	Yes	Yes	Yes	Yes
GCF_002761155.1	Salmonella enterica subsp. enterica serovar Enteritidis	35	Yes	Yes		Yes	Yes	Yes	Yes	Yes	Yes	Yes	Yes		Yes	Yes										Yes		Yes	Yes	Yes		Yes						Yes	Yes	Yes	Yes	Yes	Yes	Yes	Yes	Yes	Yes	Yes	Yes
GCF_002763415.1	Salmonella enterica subsp. enterica serovar Enteritidis	35	Yes	Yes		Yes	Yes	Yes	Yes	Yes	Yes	Yes	Yes		Yes	Yes										Yes		Yes	Yes	Yes		Yes						Yes	Yes	Yes	Yes	Yes	Yes	Yes	Yes	Yes	Yes	Yes	Yes
GCF_002813975.1	Salmonella enterica subsp. enterica serovar Enteritidis	35	Yes	Yes		Yes	Yes	Yes	Yes	Yes	Yes	Yes	Yes		Yes	Yes										Yes		Yes	Yes	Yes		Yes						Yes	Yes	Yes	Yes	Yes	Yes	Yes	Yes	Yes	Yes	Yes	Yes
GCF_002813995.1	Salmonella enterica subsp. enterica serovar Enteritidis	35	Yes	Yes		Yes	Yes	Yes	Yes	Yes	Yes	Yes	Yes		Yes	Yes										Yes		Yes	Yes	Yes		Yes						Yes	Yes	Yes	Yes	Yes	Yes	Yes	Yes	Yes	Yes	Yes	Yes
GCF_002982095.1	Salmonella enterica subsp. enterica serovar Enteritidis	35	Yes	Yes		Yes	Yes	Yes	Yes	Yes	Yes	Yes	Yes		Yes	Yes										Yes		Yes	Yes	Yes		Yes						Yes	Yes	Yes	Yes	Yes	Yes	Yes	Yes	Yes	Yes	Yes	Yes
GCF_003031995.1	Salmonella enterica subsp. enterica serovar Enteritidis	35	Yes	Yes		Yes	Yes	Yes	Yes	Yes	Yes	Yes	Yes		Yes	Yes										Yes		Yes	Yes	Yes		Yes						Yes	Yes	Yes	Yes	Yes	Yes	Yes	Yes	Yes	Yes	Yes	Yes
GCF_003032035.1	Salmonella enterica subsp. enterica serovar Enteritidis	35	Yes	Yes		Yes	Yes	Yes	Yes	Yes	Yes	Yes	Yes		Yes	Yes										Yes		Yes	Yes	Yes		Yes						Yes	Yes	Yes	Yes	Yes	Yes	Yes	Yes	Yes	Yes	Yes	Yes
GCF_003184325.1	Salmonella enterica subsp. enterica serovar Enteritidis	35	Yes	Yes		Yes	Yes	Yes	Yes	Yes	Yes	Yes	Yes		Yes	Yes										Yes		Yes	Yes	Yes		Yes						Yes	Yes	Yes	Yes	Yes	Yes	Yes	Yes	Yes	Yes	Yes	Yes
GCF_003429365.1	Salmonella enterica subsp. enterica serovar Enteritidis	35	Yes	Yes		Yes	Yes	Yes	Yes	Yes	Yes	Yes	Yes		Yes	Yes										Yes		Yes	Yes	Yes		Yes						Yes	Yes	Yes	Yes	Yes	Yes	Yes	Yes	Yes	Yes	Yes	Yes
GCF_003691385.1	Salmonella enterica subsp. enterica serovar Enteritidis	35	Yes	Yes		Yes	Yes	Yes	Yes	Yes	Yes	Yes	Yes		Yes	Yes										Yes		Yes	Yes	Yes		Yes						Yes	Yes	Yes	Yes	Yes	Yes	Yes	Yes	Yes	Yes	Yes	Yes
GCF_003710165.1	Salmonella enterica subsp. enterica serovar Enteritidis	35	Yes	Yes		Yes	Yes	Yes	Yes	Yes	Yes	Yes	Yes		Yes	Yes										Yes		Yes	Yes	Yes		Yes						Yes	Yes	Yes	Yes	Yes	Yes	Yes	Yes	Yes	Yes	Yes	Yes
GCF_000335875.2	Salmonella enterica subsp. enterica serovar Enteritidis str. 18569	35	Yes	Yes		Yes	Yes	Yes	Yes	Yes	Yes	Yes	Yes		Yes	Yes										Yes		Yes	Yes	Yes		Yes						Yes	Yes	Yes	Yes	Yes	Yes	Yes	Yes	Yes	Yes	Yes	Yes
GCF_000280315.2	Salmonella enterica subsp. enterica serovar Enteritidis str. 77-1427	35	Yes	Yes		Yes	Yes	Yes	Yes	Yes	Yes	Yes	Yes		Yes	Yes										Yes		Yes	Yes	Yes		Yes						Yes	Yes	Yes	Yes	Yes	Yes	Yes	Yes	Yes	Yes	Yes	Yes
GCF_000329365.2	Salmonella enterica subsp. enterica serovar Enteritidis str. CDC_2010K_0968	35	Yes	Yes		Yes	Yes	Yes	Yes	Yes	Yes	Yes	Yes		Yes	Yes										Yes		Yes	Yes	Yes		Yes						Yes	Yes	Yes	Yes	Yes	Yes	Yes	Yes	Yes	Yes	Yes	Yes
GCF_000626275.2	Salmonella enterica subsp. enterica serovar Enteritidis str. EC20090641	35	Yes	Yes		Yes	Yes	Yes	Yes	Yes	Yes	Yes	Yes		Yes	Yes										Yes		Yes	Yes	Yes		Yes						Yes	Yes	Yes	Yes	Yes	Yes	Yes	Yes	Yes	Yes	Yes	Yes
GCF_000626255.1	Salmonella enterica subsp. enterica serovar Enteritidis str. EC20090698	35	Yes	Yes		Yes	Yes	Yes	Yes	Yes	Yes	Yes	Yes		Yes	Yes										Yes		Yes	Yes	Yes		Yes						Yes	Yes	Yes	Yes	Yes	Yes	Yes	Yes	Yes	Yes	Yes	Yes
GCF_000626695.2	Salmonella enterica subsp. enterica serovar Enteritidis str. EC20100325	35	Yes	Yes		Yes	Yes	Yes	Yes	Yes	Yes	Yes	Yes		Yes	Yes										Yes		Yes	Yes	Yes		Yes						Yes	Yes	Yes	Yes	Yes	Yes	Yes	Yes	Yes	Yes	Yes	Yes
GCF_000626235.1	Salmonella enterica subsp. enterica serovar Enteritidis str. EC20110221	35	Yes	Yes		Yes	Yes	Yes	Yes	Yes	Yes	Yes	Yes		Yes	Yes										Yes		Yes	Yes	Yes		Yes						Yes	Yes	Yes	Yes	Yes	Yes	Yes	Yes	Yes	Yes	Yes	Yes
GCF_000626175.1	Salmonella enterica subsp. enterica serovar Enteritidis str. EC20110354	35	Yes	Yes		Yes	Yes	Yes	Yes	Yes	Yes	Yes	Yes		Yes	Yes										Yes		Yes	Yes	Yes		Yes						Yes	Yes	Yes	Yes	Yes	Yes	Yes	Yes	Yes	Yes	Yes	Yes
GCF_000626295.1	Salmonella enterica subsp. enterica serovar Enteritidis str. EC20110355	35	Yes	Yes		Yes	Yes	Yes	Yes	Yes	Yes	Yes	Yes		Yes	Yes										Yes		Yes	Yes	Yes		Yes						Yes	Yes	Yes	Yes	Yes	Yes	Yes	Yes	Yes	Yes	Yes	Yes
GCF_000623375.1	Salmonella enterica subsp. enterica serovar Enteritidis str. EC20110356	35	Yes	Yes		Yes	Yes	Yes	Yes	Yes	Yes	Yes	Yes		Yes	Yes										Yes		Yes	Yes	Yes		Yes						Yes	Yes	Yes	Yes	Yes	Yes	Yes	Yes	Yes	Yes	Yes	Yes
GCF_000623355.1	Salmonella enterica subsp. enterica serovar Enteritidis str. EC20110357	35	Yes	Yes		Yes	Yes	Yes	Yes	Yes	Yes	Yes	Yes		Yes	Yes										Yes		Yes	Yes	Yes		Yes						Yes	Yes	Yes	Yes	Yes	Yes	Yes	Yes	Yes	Yes	Yes	Yes
GCF_000623335.1	Salmonella enterica subsp. enterica serovar Enteritidis str. EC20110358	35	Yes	Yes		Yes	Yes	Yes	Yes	Yes	Yes	Yes	Yes		Yes	Yes										Yes		Yes	Yes	Yes		Yes						Yes	Yes	Yes	Yes	Yes	Yes	Yes	Yes	Yes	Yes	Yes	Yes
GCF_000623315.1	Salmonella enterica subsp. enterica serovar Enteritidis str. EC20110359	35	Yes	Yes		Yes	Yes	Yes	Yes	Yes	Yes	Yes	Yes		Yes	Yes										Yes		Yes	Yes	Yes		Yes						Yes	Yes	Yes	Yes	Yes	Yes	Yes	Yes	Yes	Yes	Yes	Yes
GCF_000623295.1	Salmonella enterica subsp. enterica serovar Enteritidis str. EC20110360	35	Yes	Yes		Yes	Yes	Yes	Yes	Yes	Yes	Yes	Yes		Yes	Yes										Yes		Yes	Yes	Yes		Yes						Yes	Yes	Yes	Yes	Yes	Yes	Yes	Yes	Yes	Yes	Yes	Yes
GCF_000623275.1	Salmonella enterica subsp. enterica serovar Enteritidis str. EC20110361	35	Yes	Yes		Yes	Yes	Yes	Yes	Yes	Yes	Yes	Yes		Yes	Yes										Yes		Yes	Yes	Yes		Yes						Yes	Yes	Yes	Yes	Yes	Yes	Yes	Yes	Yes	Yes	Yes	Yes
GCF_000626375.1	Salmonella enterica subsp. enterica serovar Enteritidis str. EC20111095	35	Yes	Yes		Yes	Yes	Yes	Yes	Yes	Yes	Yes	Yes		Yes	Yes										Yes		Yes	Yes	Yes		Yes						Yes	Yes	Yes	Yes	Yes	Yes	Yes	Yes	Yes	Yes	Yes	Yes
GCF_000626355.1	Salmonella enterica subsp. enterica serovar Enteritidis str. EC20111174	35	Yes	Yes		Yes	Yes	Yes	Yes	Yes	Yes	Yes	Yes		Yes	Yes										Yes		Yes	Yes	Yes		Yes						Yes	Yes	Yes	Yes	Yes	Yes	Yes	Yes	Yes	Yes	Yes	Yes
GCF_000626335.1	Salmonella enterica subsp. enterica serovar Enteritidis str. EC20111175	35	Yes	Yes		Yes	Yes	Yes	Yes	Yes	Yes	Yes	Yes		Yes	Yes										Yes		Yes	Yes	Yes		Yes						Yes	Yes	Yes	Yes	Yes	Yes	Yes	Yes	Yes	Yes	Yes	Yes
GCF_000624395.2	Salmonella enterica subsp. enterica serovar Enteritidis str. EC20120002	35	Yes	Yes		Yes	Yes	Yes	Yes	Yes	Yes	Yes	Yes		Yes	Yes										Yes		Yes	Yes	Yes		Yes						Yes	Yes	Yes	Yes	Yes	Yes	Yes	Yes	Yes	Yes	Yes	Yes
GCF_000623195.2	Salmonella enterica subsp. enterica serovar Enteritidis str. EC20120005	35	Yes	Yes		Yes	Yes	Yes	Yes	Yes	Yes	Yes	Yes		Yes	Yes										Yes		Yes	Yes	Yes		Yes						Yes	Yes	Yes	Yes	Yes	Yes	Yes	Yes	Yes	Yes	Yes	Yes
GCF_000626195.1	Salmonella enterica subsp. enterica serovar Enteritidis str. EC20120008	35	Yes	Yes		Yes	Yes	Yes	Yes	Yes	Yes	Yes	Yes		Yes	Yes										Yes		Yes	Yes	Yes		Yes						Yes	Yes	Yes	Yes	Yes	Yes	Yes	Yes	Yes	Yes	Yes	Yes
GCF_000626095.2	Salmonella enterica subsp. enterica serovar Enteritidis str. EC20120200	35	Yes	Yes		Yes	Yes	Yes	Yes	Yes	Yes	Yes	Yes		Yes	Yes										Yes		Yes	Yes	Yes		Yes						Yes	Yes	Yes	Yes	Yes	Yes	Yes	Yes	Yes	Yes	Yes	Yes
GCF_000623055.1	Salmonella enterica subsp. enterica serovar Enteritidis str. EC20121175	35	Yes	Yes		Yes	Yes	Yes	Yes	Yes	Yes	Yes	Yes		Yes	Yes										Yes		Yes	Yes	Yes		Yes						Yes	Yes	Yes	Yes	Yes	Yes	Yes	Yes	Yes	Yes	Yes	Yes
GCF_000624175.1	Salmonella enterica subsp. enterica serovar Enteritidis str. EC20121177	35	Yes	Yes		Yes	Yes	Yes	Yes	Yes	Yes	Yes	Yes		Yes	Yes										Yes		Yes	Yes	Yes		Yes						Yes	Yes	Yes	Yes	Yes	Yes	Yes	Yes	Yes	Yes	Yes	Yes
GCF_000623095.1	Salmonella enterica subsp. enterica serovar Enteritidis str. EC20121178	35	Yes	Yes		Yes	Yes	Yes	Yes	Yes	Yes	Yes	Yes		Yes	Yes										Yes		Yes	Yes	Yes		Yes						Yes	Yes	Yes	Yes	Yes	Yes	Yes	Yes	Yes	Yes	Yes	Yes
GCF_000623115.2	Salmonella enterica subsp. enterica serovar Enteritidis str. EC20121179	35	Yes	Yes		Yes	Yes	Yes	Yes	Yes	Yes	Yes	Yes		Yes	Yes										Yes		Yes	Yes	Yes		Yes						Yes	Yes	Yes	Yes	Yes	Yes	Yes	Yes	Yes	Yes	Yes	Yes
GCF_000623135.1	Salmonella enterica subsp. enterica serovar Enteritidis str. EC20121180	35	Yes	Yes		Yes	Yes	Yes	Yes	Yes	Yes	Yes	Yes		Yes	Yes										Yes		Yes	Yes	Yes		Yes						Yes	Yes	Yes	Yes	Yes	Yes	Yes	Yes	Yes	Yes	Yes	Yes
GCF_000009505.1	Salmonella enterica subsp. enterica serovar Enteritidis str. P125109	35	Yes	Yes		Yes	Yes	Yes	Yes	Yes	Yes	Yes	Yes		Yes	Yes										Yes		Yes	Yes	Yes		Yes						Yes	Yes	Yes	Yes	Yes	Yes	Yes	Yes	Yes	Yes	Yes	Yes
GCF_003184425.1	Salmonella enterica subsp. enterica serovar Enteritidis str. RM2968	35	Yes	Yes		Yes	Yes	Yes	Yes	Yes	Yes	Yes	Yes		Yes	Yes										Yes		Yes	Yes	Yes		Yes						Yes	Yes	Yes	Yes	Yes	Yes	Yes	Yes	Yes	Yes	Yes	Yes
GCF_000623615.2	Salmonella enterica subsp. enterica serovar Enteritidis str. SA19960848	35	Yes	Yes		Yes	Yes	Yes	Yes	Yes	Yes	Yes	Yes		Yes	Yes										Yes		Yes	Yes	Yes		Yes						Yes	Yes	Yes	Yes	Yes	Yes	Yes	Yes	Yes	Yes	Yes	Yes
GCF_000623655.2	Salmonella enterica subsp. enterica serovar Enteritidis str. SA19970510	35	Yes	Yes		Yes	Yes	Yes	Yes	Yes	Yes	Yes	Yes		Yes	Yes										Yes		Yes	Yes	Yes		Yes						Yes	Yes	Yes	Yes	Yes	Yes	Yes	Yes	Yes	Yes	Yes	Yes
GCF_000623675.2	Salmonella enterica subsp. enterica serovar Enteritidis str. SA19970769	35	Yes	Yes		Yes	Yes	Yes	Yes	Yes	Yes	Yes	Yes		Yes	Yes										Yes		Yes	Yes	Yes		Yes						Yes	Yes	Yes	Yes	Yes	Yes	Yes	Yes	Yes	Yes	Yes	Yes
GCF_000623715.2	Salmonella enterica subsp. enterica serovar Enteritidis str. SA19980677	35	Yes	Yes		Yes	Yes	Yes	Yes	Yes	Yes	Yes	Yes		Yes	Yes										Yes		Yes	Yes	Yes		Yes						Yes	Yes	Yes	Yes	Yes	Yes	Yes	Yes	Yes	Yes	Yes	Yes
GCF_000623735.2	Salmonella enterica subsp. enterica serovar Enteritidis str. SA19981522	35	Yes	Yes		Yes	Yes	Yes	Yes	Yes	Yes	Yes	Yes		Yes	Yes										Yes		Yes	Yes	Yes		Yes						Yes	Yes	Yes	Yes	Yes	Yes	Yes	Yes	Yes	Yes	Yes	Yes
GCF_000623395.2	Salmonella enterica subsp. enterica serovar Enteritidis str. SA19981857	35	Yes	Yes		Yes	Yes	Yes	Yes	Yes	Yes	Yes	Yes		Yes	Yes										Yes		Yes	Yes	Yes		Yes						Yes	Yes	Yes	Yes	Yes	Yes	Yes	Yes	Yes	Yes	Yes	Yes
GCF_000623455.2	Salmonella enterica subsp. enterica serovar Enteritidis str. SA19992322	35	Yes	Yes		Yes	Yes	Yes	Yes	Yes	Yes	Yes	Yes		Yes	Yes										Yes		Yes	Yes	Yes		Yes						Yes	Yes	Yes	Yes	Yes	Yes	Yes	Yes	Yes	Yes	Yes	Yes
GCF_000623475.1	Salmonella enterica subsp. enterica serovar Enteritidis str. SA19994216	35	Yes	Yes		Yes	Yes	Yes	Yes	Yes	Yes	Yes	Yes		Yes	Yes										Yes		Yes	Yes	Yes		Yes						Yes	Yes	Yes	Yes	Yes	Yes	Yes	Yes	Yes	Yes	Yes	Yes
GCF_000625855.1	Salmonella enterica subsp. enterica serovar Enteritidis str. SA20082034	35	Yes	Yes		Yes	Yes	Yes	Yes	Yes	Yes	Yes	Yes		Yes	Yes										Yes		Yes	Yes	Yes		Yes						Yes	Yes	Yes	Yes	Yes	Yes	Yes	Yes	Yes	Yes	Yes	Yes
GCF_000624055.2	Salmonella enterica subsp. enterica serovar Enteritidis str. SA20094352	35	Yes	Yes		Yes	Yes	Yes	Yes	Yes	Yes	Yes	Yes		Yes	Yes										Yes		Yes	Yes	Yes		Yes						Yes	Yes	Yes	Yes	Yes	Yes	Yes	Yes	Yes	Yes	Yes	Yes
GCF_003590695.1	Salmonella enterica subsp. enterica serovar Fresno	35	Yes	Yes		Yes	Yes	Yes	Yes	Yes	Yes	Yes	Yes		Yes	Yes										Yes		Yes	Yes	Yes		Yes						Yes	Yes	Yes	Yes	Yes	Yes	Yes	Yes	Yes	Yes	Yes	Yes
GCF_000462995.1	Salmonella enterica subsp. enterica serovar Gallinarum/pullorum str. CDC1983-67	35	Yes	Yes		Yes	Yes	Yes	Yes	Yes	Yes	Yes	Yes		Yes	Yes										Yes		Yes	Yes	Yes		Yes						Yes	Yes	Yes	Yes	Yes	Yes	Yes	Yes	Yes	Yes	Yes	Yes
GCF_002741885.1	Salmonella enterica subsp. enterica serovar Gaminara	35	Yes	Yes		Yes	Yes	Yes	Yes	Yes	Yes	Yes	Yes		Yes	Yes										Yes		Yes	Yes	Yes		Yes						Yes	Yes	Yes	Yes	Yes	Yes	Yes	Yes	Yes	Yes	Yes	Yes
GCF_001448665.2	Salmonella enterica subsp. enterica serovar Gaminara str. SA20063285	35	Yes	Yes		Yes	Yes	Yes	Yes	Yes	Yes	Yes	Yes		Yes	Yes										Yes		Yes	Yes	Yes		Yes						Yes	Yes	Yes	Yes	Yes	Yes	Yes	Yes	Yes	Yes	Yes	Yes
GCF_002863765.1	Salmonella enterica subsp. enterica serovar Give	35	Yes	Yes		Yes	Yes	Yes	Yes	Yes	Yes	Yes	Yes		Yes	Yes										Yes		Yes	Yes	Yes		Yes						Yes	Yes	Yes	Yes	Yes	Yes	Yes	Yes	Yes	Yes	Yes	Yes
GCF_900477925.1	Salmonella enterica subsp. enterica serovar Give	35	Yes	Yes		Yes	Yes	Yes	Yes	Yes	Yes	Yes	Yes		Yes	Yes										Yes		Yes	Yes	Yes		Yes						Yes	Yes	Yes	Yes	Yes	Yes	Yes	Yes	Yes	Yes	Yes	Yes
GCF_002777175.1	Salmonella enterica subsp. enterica serovar Hayindogo	35	Yes	Yes		Yes	Yes	Yes	Yes	Yes	Yes	Yes	Yes		Yes	Yes										Yes		Yes	Yes	Yes		Yes						Yes	Yes	Yes	Yes	Yes	Yes	Yes	Yes	Yes	Yes	Yes	Yes
GCF_001441205.1	Salmonella enterica subsp. enterica serovar Heidelberg	35	Yes	Yes		Yes	Yes	Yes	Yes	Yes	Yes	Yes	Yes		Yes	Yes										Yes		Yes	Yes	Yes		Yes						Yes	Yes	Yes	Yes	Yes	Yes	Yes	Yes	Yes	Yes	Yes	Yes
GCF_001441225.1	Salmonella enterica subsp. enterica serovar Heidelberg	35	Yes	Yes		Yes	Yes	Yes	Yes	Yes	Yes	Yes	Yes		Yes	Yes										Yes		Yes	Yes	Yes		Yes						Yes	Yes	Yes	Yes	Yes	Yes	Yes	Yes	Yes	Yes	Yes	Yes
GCF_001441245.1	Salmonella enterica subsp. enterica serovar Heidelberg	35	Yes	Yes		Yes	Yes	Yes	Yes	Yes	Yes	Yes	Yes		Yes	Yes										Yes		Yes	Yes	Yes		Yes						Yes	Yes	Yes	Yes	Yes	Yes	Yes	Yes	Yes	Yes	Yes	Yes
GCF_001689935.1	Salmonella enterica subsp. enterica serovar Heidelberg	35	Yes	Yes		Yes	Yes	Yes	Yes	Yes	Yes	Yes	Yes		Yes	Yes										Yes		Yes	Yes	Yes		Yes						Yes	Yes	Yes	Yes	Yes	Yes	Yes	Yes	Yes	Yes	Yes	Yes
GCF_001690005.1	Salmonella enterica subsp. enterica serovar Heidelberg	35	Yes	Yes		Yes	Yes	Yes	Yes	Yes	Yes	Yes	Yes		Yes	Yes										Yes		Yes	Yes	Yes		Yes						Yes	Yes	Yes	Yes	Yes	Yes	Yes	Yes	Yes	Yes	Yes	Yes
GCF_001690035.1	Salmonella enterica subsp. enterica serovar Heidelberg	35	Yes	Yes		Yes	Yes	Yes	Yes	Yes	Yes	Yes	Yes		Yes	Yes										Yes		Yes	Yes	Yes		Yes						Yes	Yes	Yes	Yes	Yes	Yes	Yes	Yes	Yes	Yes	Yes	Yes
GCF_001690055.1	Salmonella enterica subsp. enterica serovar Heidelberg	35	Yes	Yes		Yes	Yes	Yes	Yes	Yes	Yes	Yes	Yes		Yes	Yes										Yes		Yes	Yes	Yes		Yes						Yes	Yes	Yes	Yes	Yes	Yes	Yes	Yes	Yes	Yes	Yes	Yes
GCF_001690075.1	Salmonella enterica subsp. enterica serovar Heidelberg	35	Yes	Yes		Yes	Yes	Yes	Yes	Yes	Yes	Yes	Yes		Yes	Yes										Yes		Yes	Yes	Yes		Yes						Yes	Yes	Yes	Yes	Yes	Yes	Yes	Yes	Yes	Yes	Yes	Yes
GCF_001690095.1	Salmonella enterica subsp. enterica serovar Heidelberg	35	Yes	Yes		Yes	Yes	Yes	Yes	Yes	Yes	Yes	Yes		Yes	Yes										Yes		Yes	Yes	Yes		Yes						Yes	Yes	Yes	Yes	Yes	Yes	Yes	Yes	Yes	Yes	Yes	Yes
GCF_001690115.1	Salmonella enterica subsp. enterica serovar Heidelberg	35	Yes	Yes		Yes	Yes	Yes	Yes	Yes	Yes	Yes	Yes		Yes	Yes										Yes		Yes	Yes	Yes		Yes						Yes	Yes	Yes	Yes	Yes	Yes	Yes	Yes	Yes	Yes	Yes	Yes
GCF_001690135.1	Salmonella enterica subsp. enterica serovar Heidelberg	35	Yes	Yes		Yes	Yes	Yes	Yes	Yes	Yes	Yes	Yes		Yes	Yes										Yes		Yes	Yes	Yes		Yes						Yes	Yes	Yes	Yes	Yes	Yes	Yes	Yes	Yes	Yes	Yes	Yes
GCF_001692495.1	Salmonella enterica subsp. enterica serovar Heidelberg	35	Yes	Yes		Yes	Yes	Yes	Yes	Yes	Yes	Yes	Yes		Yes	Yes										Yes		Yes	Yes	Yes		Yes						Yes	Yes	Yes	Yes	Yes	Yes	Yes	Yes	Yes	Yes	Yes	Yes
GCF_001692515.1	Salmonella enterica subsp. enterica serovar Heidelberg	35	Yes	Yes		Yes	Yes	Yes	Yes	Yes	Yes	Yes	Yes		Yes	Yes										Yes		Yes	Yes	Yes		Yes						Yes	Yes	Yes	Yes	Yes	Yes	Yes	Yes	Yes	Yes	Yes	Yes
GCF_001692535.1	Salmonella enterica subsp. enterica serovar Heidelberg	35	Yes	Yes		Yes	Yes	Yes	Yes	Yes	Yes	Yes	Yes		Yes	Yes										Yes		Yes	Yes	Yes		Yes						Yes	Yes	Yes	Yes	Yes	Yes	Yes	Yes	Yes	Yes	Yes	Yes
GCF_001692555.1	Salmonella enterica subsp. enterica serovar Heidelberg	35	Yes	Yes		Yes	Yes	Yes	Yes	Yes	Yes	Yes	Yes		Yes	Yes										Yes		Yes	Yes	Yes		Yes						Yes	Yes	Yes	Yes	Yes	Yes	Yes	Yes	Yes	Yes	Yes	Yes
GCF_001692575.1	Salmonella enterica subsp. enterica serovar Heidelberg	35	Yes	Yes		Yes	Yes	Yes	Yes	Yes	Yes	Yes	Yes		Yes	Yes										Yes		Yes	Yes	Yes		Yes						Yes	Yes	Yes	Yes	Yes	Yes	Yes	Yes	Yes	Yes	Yes	Yes
GCF_001692595.1	Salmonella enterica subsp. enterica serovar Heidelberg	35	Yes	Yes		Yes	Yes	Yes	Yes	Yes	Yes	Yes	Yes		Yes	Yes										Yes		Yes	Yes	Yes		Yes						Yes	Yes	Yes	Yes	Yes	Yes	Yes	Yes	Yes	Yes	Yes	Yes
GCF_001692615.1	Salmonella enterica subsp. enterica serovar Heidelberg	35	Yes	Yes		Yes	Yes	Yes	Yes	Yes	Yes	Yes	Yes		Yes	Yes										Yes		Yes	Yes	Yes		Yes						Yes	Yes	Yes	Yes	Yes	Yes	Yes	Yes	Yes	Yes	Yes	Yes
GCF_001692635.1	Salmonella enterica subsp. enterica serovar Heidelberg	35	Yes	Yes		Yes	Yes	Yes	Yes	Yes	Yes	Yes	Yes		Yes	Yes										Yes		Yes	Yes	Yes		Yes						Yes	Yes	Yes	Yes	Yes	Yes	Yes	Yes	Yes	Yes	Yes	Yes
GCF_001692655.1	Salmonella enterica subsp. enterica serovar Heidelberg	35	Yes	Yes		Yes	Yes	Yes	Yes	Yes	Yes	Yes	Yes		Yes	Yes										Yes		Yes	Yes	Yes		Yes						Yes	Yes	Yes	Yes	Yes	Yes	Yes	Yes	Yes	Yes	Yes	Yes
GCF_003971525.1	Salmonella enterica subsp. enterica serovar Heidelberg	35	Yes	Yes		Yes	Yes	Yes	Yes	Yes	Yes	Yes	Yes		Yes	Yes										Yes		Yes	Yes	Yes		Yes						Yes	Yes	Yes	Yes	Yes	Yes	Yes	Yes	Yes	Yes	Yes	Yes
GCF_003986635.1	Salmonella enterica subsp. enterica serovar Heidelberg	35	Yes	Yes		Yes	Yes	Yes	Yes	Yes	Yes	Yes	Yes		Yes	Yes										Yes		Yes	Yes	Yes		Yes						Yes	Yes	Yes	Yes	Yes	Yes	Yes	Yes	Yes	Yes	Yes	Yes
GCF_000430105.1	Salmonella enterica subsp. enterica serovar Heidelberg str. 41578	35	Yes	Yes		Yes	Yes	Yes	Yes	Yes	Yes	Yes	Yes		Yes	Yes										Yes		Yes	Yes	Yes		Yes						Yes	Yes	Yes	Yes	Yes	Yes	Yes	Yes	Yes	Yes	Yes	Yes
GCF_000258365.1	Salmonella enterica subsp. enterica serovar Heidelberg str. B182	35	Yes	Yes		Yes	Yes	Yes	Yes	Yes	Yes	Yes	Yes		Yes	Yes										Yes		Yes	Yes	Yes		Yes						Yes	Yes	Yes	Yes	Yes	Yes	Yes	Yes	Yes	Yes	Yes	Yes
GCF_000505705.1	Salmonella enterica subsp. enterica serovar Heidelberg str. CFSAN002064	35	Yes	Yes		Yes	Yes	Yes	Yes	Yes	Yes	Yes	Yes		Yes	Yes										Yes		Yes	Yes	Yes		Yes						Yes	Yes	Yes	Yes	Yes	Yes	Yes	Yes	Yes	Yes	Yes	Yes
GCF_000430085.2	Salmonella enterica subsp. enterica serovar Heidelberg str. CFSAN002069	35	Yes	Yes		Yes	Yes	Yes	Yes	Yes	Yes	Yes	Yes		Yes	Yes										Yes		Yes	Yes	Yes		Yes						Yes	Yes	Yes	Yes	Yes	Yes	Yes	Yes	Yes	Yes	Yes	Yes
GCF_000486045.2	Salmonella enterica subsp. enterica serovar Heidelberg str. SARA35	35	Yes	Yes		Yes	Yes	Yes	Yes	Yes	Yes	Yes	Yes		Yes	Yes										Yes		Yes	Yes	Yes		Yes						Yes	Yes	Yes	Yes	Yes	Yes	Yes	Yes	Yes	Yes	Yes	Yes
GCF_000020705.1	Salmonella enterica subsp. enterica serovar Heidelberg str. SL476	35	Yes	Yes		Yes	Yes	Yes	Yes	Yes	Yes	Yes	Yes		Yes	Yes										Yes		Yes	Yes	Yes		Yes						Yes	Yes	Yes	Yes	Yes	Yes	Yes	Yes	Yes	Yes	Yes	Yes
GCF_001975385.1	Salmonella enterica subsp. enterica serovar Hillingdon str. N1529-D3	35	Yes	Yes		Yes	Yes	Yes	Yes	Yes	Yes	Yes	Yes		Yes	Yes										Yes		Yes	Yes	Yes		Yes						Yes	Yes	Yes	Yes	Yes	Yes	Yes	Yes	Yes	Yes	Yes	Yes
GCF_001448705.2	Salmonella enterica subsp. enterica serovar Hvittingfoss str. SA20014981	35	Yes	Yes		Yes	Yes	Yes	Yes	Yes	Yes	Yes	Yes		Yes	Yes										Yes		Yes	Yes	Yes		Yes						Yes	Yes	Yes	Yes	Yes	Yes	Yes	Yes	Yes	Yes	Yes	Yes
GCF_002224405.1	Salmonella enterica subsp. enterica serovar Indiana	35	Yes	Yes		Yes	Yes	Yes	Yes	Yes	Yes	Yes	Yes		Yes	Yes										Yes		Yes	Yes	Yes		Yes						Yes	Yes	Yes	Yes	Yes	Yes	Yes	Yes	Yes	Yes	Yes	Yes
GCF_000953495.1	Salmonella enterica subsp. enterica serovar Infantis	35	Yes	Yes		Yes	Yes	Yes	Yes	Yes	Yes	Yes	Yes		Yes	Yes										Yes		Yes	Yes	Yes		Yes						Yes	Yes	Yes	Yes	Yes	Yes	Yes	Yes	Yes	Yes	Yes	Yes
GCF_001931555.1	Salmonella enterica subsp. enterica serovar Infantis	35	Yes	Yes		Yes	Yes	Yes	Yes	Yes	Yes	Yes	Yes		Yes	Yes										Yes		Yes	Yes	Yes		Yes						Yes	Yes	Yes	Yes	Yes	Yes	Yes	Yes	Yes	Yes	Yes	Yes
GCF_001931575.1	Salmonella enterica subsp. enterica serovar Infantis	35	Yes	Yes		Yes	Yes	Yes	Yes	Yes	Yes	Yes	Yes		Yes	Yes										Yes		Yes	Yes	Yes		Yes						Yes	Yes	Yes	Yes	Yes	Yes	Yes	Yes	Yes	Yes	Yes	Yes
GCF_001931595.1	Salmonella enterica subsp. enterica serovar Infantis	35	Yes	Yes		Yes	Yes	Yes	Yes	Yes	Yes	Yes	Yes		Yes	Yes										Yes		Yes	Yes	Yes		Yes						Yes	Yes	Yes	Yes	Yes	Yes	Yes	Yes	Yes	Yes	Yes	Yes
GCF_001931615.1	Salmonella enterica subsp. enterica serovar Infantis	35	Yes	Yes		Yes	Yes	Yes	Yes	Yes	Yes	Yes	Yes		Yes	Yes										Yes		Yes	Yes	Yes		Yes						Yes	Yes	Yes	Yes	Yes	Yes	Yes	Yes	Yes	Yes	Yes	Yes
GCF_002863785.1	Salmonella enterica subsp. enterica serovar Infantis	35	Yes	Yes		Yes	Yes	Yes	Yes	Yes	Yes	Yes	Yes		Yes	Yes										Yes		Yes	Yes	Yes		Yes						Yes	Yes	Yes	Yes	Yes	Yes	Yes	Yes	Yes	Yes	Yes	Yes
GCF_900478235.1	Salmonella enterica subsp. enterica serovar Infantis	35	Yes	Yes		Yes	Yes	Yes	Yes	Yes	Yes	Yes	Yes		Yes	Yes										Yes		Yes	Yes	Yes		Yes						Yes	Yes	Yes	Yes	Yes	Yes	Yes	Yes	Yes	Yes	Yes	Yes
GCF_000487155.2	Salmonella enterica subsp. enterica serovar Inverness str. ATCC 10720	35	Yes	Yes		Yes	Yes	Yes	Yes	Yes	Yes	Yes	Yes		Yes	Yes										Yes		Yes	Yes	Yes		Yes						Yes	Yes	Yes	Yes	Yes	Yes	Yes	Yes	Yes	Yes	Yes	Yes
GCF_900086565.1	Salmonella enterica subsp. enterica serovar Java	35	Yes	Yes		Yes	Yes	Yes	Yes	Yes	Yes	Yes	Yes		Yes	Yes										Yes		Yes	Yes	Yes		Yes						Yes	Yes	Yes	Yes	Yes	Yes	Yes	Yes	Yes	Yes	Yes	Yes
GCF_000341425.1	Salmonella enterica subsp. enterica serovar Javiana str. CFSAN001992	35	Yes	Yes		Yes	Yes	Yes	Yes	Yes	Yes	Yes	Yes		Yes	Yes										Yes		Yes	Yes	Yes		Yes						Yes	Yes	Yes	Yes	Yes	Yes	Yes	Yes	Yes	Yes	Yes	Yes
GCF_001975405.1	Salmonella enterica subsp. enterica serovar Johannesburg str. ST203	35	Yes	Yes		Yes	Yes	Yes	Yes	Yes	Yes	Yes	Yes		Yes	Yes										Yes		Yes	Yes	Yes		Yes						Yes	Yes	Yes	Yes	Yes	Yes	Yes	Yes	Yes	Yes	Yes	Yes
GCF_002952975.1	Salmonella enterica subsp. enterica serovar Kentucky	35	Yes	Yes		Yes	Yes	Yes	Yes	Yes	Yes	Yes	Yes		Yes	Yes										Yes		Yes	Yes	Yes		Yes						Yes	Yes	Yes	Yes	Yes	Yes	Yes	Yes	Yes	Yes	Yes	Yes
GCF_001448485.2	Salmonella enterica subsp. enterica serovar Kentucky str. SA20030505	35	Yes	Yes		Yes	Yes	Yes	Yes	Yes	Yes	Yes	Yes		Yes	Yes										Yes		Yes	Yes	Yes		Yes						Yes	Yes	Yes	Yes	Yes	Yes	Yes	Yes	Yes	Yes	Yes	Yes
GCF_001975425.1	Salmonella enterica subsp. enterica serovar Koessen str. S-1501	35	Yes	Yes		Yes	Yes	Yes	Yes	Yes	Yes	Yes	Yes		Yes	Yes										Yes		Yes	Yes	Yes		Yes						Yes	Yes	Yes	Yes	Yes	Yes	Yes	Yes	Yes	Yes	Yes	Yes
GCF_001975445.1	Salmonella enterica subsp. enterica serovar Krefeld str. SA20030536	35	Yes	Yes		Yes	Yes	Yes	Yes	Yes	Yes	Yes	Yes		Yes	Yes										Yes		Yes	Yes	Yes		Yes						Yes	Yes	Yes	Yes	Yes	Yes	Yes	Yes	Yes	Yes	Yes	Yes
GCF_001975515.1	Salmonella enterica subsp. enterica serovar Manchester str. ST278	35	Yes	Yes		Yes	Yes	Yes	Yes	Yes	Yes	Yes	Yes		Yes	Yes										Yes		Yes	Yes	Yes		Yes						Yes	Yes	Yes	Yes	Yes	Yes	Yes	Yes	Yes	Yes	Yes	Yes
GCF_002234795.1	Salmonella enterica subsp. enterica serovar Manhattan	35	Yes	Yes		Yes	Yes	Yes	Yes	Yes	Yes	Yes	Yes		Yes	Yes										Yes		Yes	Yes	Yes		Yes						Yes	Yes	Yes	Yes	Yes	Yes	Yes	Yes	Yes	Yes	Yes	Yes
GCF_002234515.1	Salmonella enterica subsp. enterica serovar Mbandaka	35	Yes	Yes		Yes	Yes	Yes	Yes	Yes	Yes	Yes	Yes		Yes	Yes										Yes		Yes	Yes	Yes		Yes						Yes	Yes	Yes	Yes	Yes	Yes	Yes	Yes	Yes	Yes	Yes	Yes
GCF_003710205.1	Salmonella enterica subsp. enterica serovar Mbandaka	35	Yes	Yes		Yes	Yes	Yes	Yes	Yes	Yes	Yes	Yes		Yes	Yes										Yes		Yes	Yes	Yes		Yes						Yes	Yes	Yes	Yes	Yes	Yes	Yes	Yes	Yes	Yes	Yes	Yes
GCF_000486915.2	Salmonella enterica subsp. enterica serovar Mbandaka str. ATCC 51958	35	Yes	Yes		Yes	Yes	Yes	Yes	Yes	Yes	Yes	Yes		Yes	Yes										Yes		Yes	Yes	Yes		Yes						Yes	Yes	Yes	Yes	Yes	Yes	Yes	Yes	Yes	Yes	Yes	Yes
GCF_003994575.1	Salmonella enterica subsp. enterica serovar Mikawasima	35	Yes	Yes		Yes	Yes	Yes	Yes	Yes	Yes	Yes	Yes		Yes	Yes										Yes		Yes	Yes	Yes		Yes					Yes		Yes	Yes	Yes	Yes	Yes	Yes	Yes	Yes	Yes	Yes	Yes
GCF_001448785.2	Salmonella enterica subsp. enterica serovar Milwaukee str. SA19950795	35	Yes	Yes		Yes	Yes	Yes	Yes	Yes	Yes	Yes	Yes		Yes	Yes										Yes		Yes	Yes	Yes		Yes						Yes	Yes	Yes	Yes	Yes	Yes	Yes	Yes	Yes	Yes	Yes	Yes
GCF_002196535.1	Salmonella enterica subsp. enterica serovar Minnesota	35	Yes	Yes		Yes	Yes	Yes	Yes	Yes	Yes	Yes	Yes		Yes	Yes										Yes		Yes	Yes	Yes		Yes						Yes	Yes	Yes	Yes	Yes	Yes	Yes	Yes	Yes	Yes	Yes	Yes
GCF_000486855.2	Salmonella enterica subsp. enterica serovar Minnesota str. ATCC 49284	35	Yes	Yes		Yes	Yes	Yes	Yes	Yes	Yes	Yes	Yes		Yes	Yes										Yes		Yes	Yes	Yes		Yes						Yes	Yes	Yes	Yes	Yes	Yes	Yes	Yes	Yes	Yes	Yes	Yes
GCF_003130605.1	Salmonella enterica subsp. enterica serovar Montevideo	35	Yes	Yes		Yes	Yes	Yes	Yes	Yes	Yes	Yes	Yes		Yes	Yes										Yes		Yes	Yes	Yes		Yes						Yes	Yes	Yes	Yes	Yes	Yes	Yes	Yes	Yes	Yes	Yes	Yes
GCF_000188955.2	Salmonella enterica subsp. enterica serovar Montevideo str. 507440-20	35	Yes	Yes		Yes	Yes	Yes	Yes	Yes	Yes	Yes	Yes		Yes	Yes										Yes		Yes	Yes	Yes		Yes						Yes	Yes	Yes	Yes	Yes	Yes	Yes	Yes	Yes	Yes	Yes	Yes
GCF_003073575.1	Salmonella enterica subsp. enterica serovar Montevideo str. 531954	35	Yes	Yes		Yes	Yes	Yes	Yes	Yes	Yes	Yes	Yes		Yes	Yes										Yes		Yes	Yes	Yes		Yes						Yes	Yes	Yes	Yes	Yes	Yes	Yes	Yes	Yes	Yes	Yes	Yes
GCF_002761415.1	Salmonella enterica subsp. enterica serovar Montevideo str. CDC 07-0954	35	Yes	Yes		Yes	Yes	Yes	Yes	Yes	Yes	Yes	Yes		Yes	Yes										Yes		Yes	Yes	Yes		Yes						Yes	Yes	Yes	Yes	Yes	Yes	Yes	Yes	Yes	Yes	Yes	Yes
GCF_002761435.1	Salmonella enterica subsp. enterica serovar Montevideo str. CDC 08-1942	35	Yes	Yes		Yes	Yes	Yes	Yes	Yes	Yes	Yes	Yes		Yes	Yes										Yes		Yes	Yes	Yes		Yes						Yes	Yes	Yes	Yes	Yes	Yes	Yes	Yes	Yes	Yes	Yes	Yes
GCF_003054535.1	Salmonella enterica subsp. enterica serovar Montevideo str. CDC 2009K-0792	35	Yes	Yes		Yes	Yes	Yes	Yes	Yes	Yes	Yes	Yes		Yes	Yes										Yes		Yes	Yes	Yes		Yes						Yes	Yes	Yes	Yes	Yes	Yes	Yes	Yes	Yes	Yes	Yes	Yes
GCF_003071485.1	Salmonella enterica subsp. enterica serovar Montevideo str. CDC 2010K-0257	35	Yes	Yes		Yes	Yes	Yes	Yes	Yes	Yes	Yes	Yes		Yes	Yes										Yes		Yes	Yes	Yes		Yes					Yes	Yes	Yes	Yes	Yes	Yes	Yes	Yes	Yes	Yes	Yes	Yes	Yes
GCF_002761455.1	Salmonella enterica subsp. enterica serovar Montevideo str. CDC 2011K-1674	35	Yes	Yes		Yes	Yes	Yes	Yes	Yes	Yes	Yes	Yes		Yes	Yes										Yes		Yes	Yes	Yes		Yes						Yes	Yes	Yes	Yes	Yes	Yes	Yes	Yes	Yes	Yes	Yes	Yes
GCF_002761475.1	Salmonella enterica subsp. enterica serovar Montevideo str. CDC 2012K-1544	35	Yes	Yes		Yes	Yes	Yes	Yes	Yes	Yes	Yes	Yes		Yes	Yes										Yes		Yes	Yes	Yes		Yes						Yes	Yes	Yes	Yes	Yes	Yes	Yes	Yes	Yes	Yes	Yes	Yes
GCF_002761495.1	Salmonella enterica subsp. enterica serovar Montevideo str. CDC 2013K-0218	35	Yes	Yes		Yes	Yes	Yes	Yes	Yes	Yes	Yes	Yes		Yes	Yes										Yes		Yes	Yes	Yes		Yes						Yes	Yes	Yes	Yes	Yes	Yes	Yes	Yes	Yes	Yes	Yes	Yes
GCF_000973665.2	Salmonella enterica subsp. enterica serovar Montevideo str. CDC 86-0391	35	Yes	Yes		Yes	Yes	Yes	Yes	Yes	Yes	Yes	Yes		Yes	Yes										Yes		Yes	Yes	Yes		Yes						Yes	Yes	Yes	Yes	Yes	Yes	Yes	Yes	Yes	Yes	Yes	Yes
GCF_002761335.1	Salmonella enterica subsp. enterica serovar Montevideo str. USDA-ARS-USMARC-1900	35	Yes	Yes		Yes	Yes	Yes	Yes	Yes	Yes	Yes	Yes		Yes	Yes										Yes		Yes	Yes	Yes		Yes						Yes	Yes	Yes	Yes	Yes	Yes	Yes	Yes	Yes	Yes	Yes	Yes
GCF_002761355.1	Salmonella enterica subsp. enterica serovar Montevideo str. USDA-ARS-USMARC-1901	35	Yes	Yes		Yes	Yes	Yes	Yes	Yes	Yes	Yes	Yes		Yes	Yes										Yes		Yes	Yes	Yes		Yes						Yes	Yes	Yes	Yes	Yes	Yes	Yes	Yes	Yes	Yes	Yes	Yes
GCF_000940975.1	Salmonella enterica subsp. enterica serovar Montevideo str. USDA-ARS-USMARC-1903	35	Yes	Yes		Yes	Yes	Yes	Yes	Yes	Yes	Yes	Yes		Yes	Yes										Yes		Yes	Yes	Yes		Yes						Yes	Yes	Yes	Yes	Yes	Yes	Yes	Yes	Yes	Yes	Yes	Yes
GCF_002761375.1	Salmonella enterica subsp. enterica serovar Montevideo str. USDA-ARS-USMARC-1904	35	Yes	Yes		Yes	Yes	Yes	Yes	Yes	Yes	Yes	Yes		Yes	Yes										Yes		Yes	Yes	Yes		Yes						Yes	Yes	Yes	Yes	Yes	Yes	Yes	Yes	Yes	Yes	Yes	Yes
GCF_002761395.1	Salmonella enterica subsp. enterica serovar Montevideo str. USDA-ARS-USMARC-1912	35	Yes	Yes		Yes	Yes	Yes	Yes	Yes	Yes	Yes	Yes		Yes	Yes										Yes		Yes	Yes	Yes		Yes						Yes	Yes	Yes	Yes	Yes	Yes	Yes	Yes	Yes	Yes	Yes	Yes
GCF_001975555.1	Salmonella enterica subsp. enterica serovar Moscow str. S-1843	35	Yes	Yes		Yes	Yes	Yes	Yes	Yes	Yes	Yes	Yes		Yes	Yes										Yes		Yes	Yes	Yes		Yes						Yes	Yes	Yes	Yes	Yes	Yes	Yes	Yes	Yes	Yes	Yes	Yes
GCF_000487035.2	Salmonella enterica subsp. enterica serovar Muenster str. 0315	35	Yes	Yes		Yes	Yes	Yes	Yes	Yes	Yes	Yes	Yes		Yes	Yes										Yes		Yes	Yes	Yes		Yes						Yes	Yes	Yes	Yes	Yes	Yes	Yes	Yes	Yes	Yes	Yes	Yes
GCF_000487015.2	Salmonella enterica subsp. enterica serovar Muenster str. 420	35	Yes	Yes		Yes	Yes	Yes	Yes	Yes	Yes	Yes	Yes		Yes	Yes										Yes		Yes	Yes	Yes		Yes						Yes	Yes	Yes	Yes	Yes	Yes	Yes	Yes	Yes	Yes	Yes	Yes
GCF_001890165.1	Salmonella enterica subsp. enterica serovar Newport	35	Yes	Yes		Yes	Yes	Yes	Yes	Yes	Yes	Yes	Yes		Yes	Yes										Yes		Yes	Yes	Yes		Yes						Yes	Yes	Yes	Yes	Yes	Yes	Yes	Yes	Yes	Yes	Yes	Yes
GCF_001890185.1	Salmonella enterica subsp. enterica serovar Newport	35	Yes	Yes		Yes	Yes	Yes	Yes	Yes	Yes	Yes	Yes		Yes	Yes										Yes		Yes	Yes	Yes		Yes						Yes	Yes	Yes	Yes	Yes	Yes	Yes	Yes	Yes	Yes	Yes	Yes
GCF_001890445.1	Salmonella enterica subsp. enterica serovar Newport	35	Yes	Yes		Yes	Yes	Yes	Yes	Yes	Yes	Yes	Yes		Yes	Yes										Yes		Yes	Yes	Yes		Yes						Yes	Yes	Yes	Yes	Yes	Yes	Yes	Yes	Yes	Yes	Yes	Yes
GCF_004136035.1	Salmonella enterica subsp. enterica serovar Newport str. CDC 2009K-1331	35	Yes	Yes		Yes	Yes	Yes	Yes	Yes	Yes	Yes	Yes		Yes	Yes										Yes		Yes	Yes	Yes		Yes						Yes	Yes	Yes	Yes	Yes	Yes	Yes	Yes	Yes	Yes	Yes	Yes
GCF_000973685.2	Salmonella enterica subsp. enterica serovar Newport str. CDC 2010K-2159	35	Yes	Yes		Yes	Yes	Yes	Yes	Yes	Yes	Yes	Yes		Yes	Yes										Yes		Yes	Yes	Yes		Yes						Yes	Yes	Yes	Yes	Yes	Yes	Yes	Yes	Yes	Yes	Yes	Yes
GCF_004136115.1	Salmonella enterica subsp. enterica serovar Newport str. CDC 2012K-0663	35	Yes	Yes		Yes	Yes	Yes	Yes	Yes	Yes	Yes	Yes		Yes	Yes										Yes		Yes	Yes	Yes		Yes						Yes	Yes	Yes	Yes	Yes	Yes	Yes	Yes	Yes	Yes	Yes	Yes
GCF_004136175.1	Salmonella enterica subsp. enterica serovar Newport str. CDC 2012K-0938	35	Yes	Yes		Yes	Yes	Yes	Yes	Yes	Yes	Yes	Yes		Yes	Yes										Yes		Yes	Yes	Yes		Yes						Yes	Yes	Yes	Yes	Yes	Yes	Yes	Yes	Yes	Yes	Yes	Yes
GCF_000272715.4	Salmonella enterica subsp. enterica serovar Newport str. CVM 21550	35	Yes	Yes		Yes	Yes	Yes	Yes	Yes	Yes	Yes	Yes		Yes	Yes										Yes		Yes	Yes	Yes		Yes						Yes	Yes	Yes	Yes	Yes	Yes	Yes	Yes	Yes	Yes	Yes	Yes
GCF_000272735.4	Salmonella enterica subsp. enterica serovar Newport str. CVM 22513	35	Yes	Yes		Yes	Yes	Yes	Yes	Yes	Yes	Yes	Yes		Yes	Yes										Yes		Yes	Yes	Yes		Yes						Yes	Yes	Yes	Yes	Yes	Yes	Yes	Yes	Yes	Yes	Yes	Yes
GCF_000272835.4	Salmonella enterica subsp. enterica serovar Newport str. CVM N1543	35	Yes	Yes		Yes	Yes	Yes	Yes	Yes	Yes	Yes	Yes		Yes	Yes										Yes		Yes	Yes	Yes		Yes						Yes	Yes	Yes	Yes	Yes	Yes	Yes	Yes	Yes	Yes	Yes	Yes
GCF_000272815.2	Salmonella enterica subsp. enterica serovar Newport str. CVM N18486	35	Yes	Yes		Yes	Yes	Yes	Yes	Yes	Yes	Yes	Yes		Yes	Yes										Yes		Yes	Yes	Yes		Yes						Yes	Yes	Yes	Yes	Yes	Yes	Yes	Yes	Yes	Yes	Yes	Yes
GCF_000271905.2	Salmonella enterica subsp. enterica serovar Newport str. Levine 15	35	Yes	Yes		Yes	Yes	Yes	Yes	Yes	Yes	Yes	Yes		Yes	Yes										Yes		Yes	Yes	Yes		Yes						Yes	Yes	Yes	Yes	Yes	Yes	Yes	Yes	Yes	Yes	Yes	Yes
GCF_004136075.1	Salmonella enterica subsp. enterica serovar Newport str. USDA-ARS-USMARC-1925	35	Yes	Yes		Yes	Yes	Yes	Yes	Yes	Yes	Yes	Yes		Yes	Yes										Yes		Yes	Yes	Yes		Yes						Yes	Yes	Yes	Yes	Yes	Yes	Yes	Yes	Yes	Yes	Yes	Yes
GCF_004136095.1	Salmonella enterica subsp. enterica serovar Newport str. USDA-ARS-USMARC-1926	35	Yes	Yes		Yes	Yes	Yes	Yes	Yes	Yes	Yes	Yes		Yes	Yes										Yes		Yes	Yes	Yes		Yes						Yes	Yes	Yes	Yes	Yes	Yes	Yes	Yes	Yes	Yes	Yes	Yes
GCF_000940935.2	Salmonella enterica subsp. enterica serovar Newport str. USDA-ARS-USMARC-1927	35	Yes	Yes		Yes	Yes	Yes	Yes	Yes	Yes	Yes	Yes		Yes	Yes										Yes		Yes	Yes	Yes		Yes						Yes	Yes	Yes	Yes	Yes	Yes	Yes	Yes	Yes	Yes	Yes	Yes
GCF_004136155.1	Salmonella enterica subsp. enterica serovar Newport str. USDA-ARS-USMARC-1929	35	Yes	Yes		Yes	Yes	Yes	Yes	Yes	Yes	Yes	Yes		Yes	Yes										Yes		Yes	Yes	Yes		Yes						Yes	Yes	Yes	Yes	Yes	Yes	Yes	Yes	Yes	Yes	Yes	Yes
GCF_000442415.1	Salmonella enterica subsp. enterica serovar Newport str. USMARC-S3124.1	35	Yes	Yes		Yes	Yes	Yes	Yes	Yes	Yes	Yes	Yes		Yes	Yes										Yes		Yes	Yes	Yes		Yes						Yes	Yes	Yes	Yes	Yes	Yes	Yes	Yes	Yes	Yes	Yes	Yes
GCF_000483715.2	Salmonella enterica subsp. enterica serovar Newport str. WA_14882	35	Yes	Yes		Yes	Yes	Yes	Yes	Yes	Yes	Yes	Yes		Yes	Yes										Yes		Yes	Yes	Yes		Yes						Yes	Yes	Yes	Yes	Yes	Yes	Yes	Yes	Yes	Yes	Yes	Yes
GCF_001975605.1	Salmonella enterica subsp. enterica serovar Nitra	35	Yes	Yes		Yes	Yes	Yes	Yes	Yes	Yes	Yes	Yes		Yes	Yes										Yes		Yes	Yes	Yes		Yes						Yes	Yes	Yes	Yes	Yes	Yes	Yes	Yes	Yes	Yes	Yes	Yes
GCF_002208255.1	Salmonella enterica subsp. enterica serovar Onderstepoort str. SA20060086	35	Yes	Yes		Yes	Yes	Yes	Yes	Yes	Yes	Yes	Yes		Yes	Yes										Yes		Yes	Yes	Yes		Yes						Yes	Yes	Yes	Yes	Yes	Yes	Yes	Yes	Yes	Yes	Yes	Yes
GCF_003710145.1	Salmonella enterica subsp. enterica serovar Oranienburg	35	Yes	Yes		Yes	Yes	Yes	Yes	Yes	Yes	Yes	Yes		Yes	Yes										Yes		Yes	Yes	Yes		Yes						Yes	Yes	Yes	Yes	Yes	Yes	Yes	Yes	Yes	Yes	Yes	Yes
GCF_000486815.2	Salmonella enterica subsp. enterica serovar Oranienburg str. 0250	35	Yes	Yes		Yes	Yes	Yes	Yes	Yes	Yes	Yes	Yes		Yes	Yes										Yes		Yes	Yes	Yes		Yes						Yes	Yes	Yes	Yes	Yes	Yes	Yes	Yes	Yes	Yes	Yes	Yes
GCF_002211565.1	Salmonella enterica subsp. enterica serovar Ouakam str. SA20034636	35	Yes	Yes		Yes	Yes	Yes	Yes	Yes	Yes	Yes	Yes		Yes	Yes										Yes		Yes	Yes	Yes		Yes						Yes	Yes	Yes	Yes	Yes	Yes	Yes	Yes	Yes	Yes	Yes	Yes
GCF_000486765.2	Salmonella enterica subsp. enterica serovar Panama str. ATCC 7378	35	Yes	Yes		Yes	Yes	Yes	Yes	Yes	Yes	Yes	Yes		Yes	Yes										Yes		Yes	Yes	Yes		Yes						Yes	Yes	Yes	Yes	Yes	Yes	Yes	Yes	Yes	Yes	Yes	Yes
GCF_000018705.1	Salmonella enterica subsp. enterica serovar Paratyphi B str. SPB7	35	Yes	Yes		Yes	Yes	Yes	Yes	Yes	Yes	Yes	Yes		Yes	Yes										Yes		Yes	Yes	Yes		Yes						Yes	Yes	Yes	Yes	Yes	Yes	Yes	Yes	Yes	Yes	Yes	Yes
GCF_000018385.1	Salmonella enterica subsp. enterica serovar Paratyphi C str. RKS4594	35	Yes	Yes		Yes	Yes	Yes	Yes	Yes	Yes	Yes	Yes		Yes	Yes										Yes		Yes	Yes	Yes		Yes						Yes	Yes	Yes	Yes	Yes	Yes	Yes	Yes	Yes	Yes	Yes	Yes
GCF_000240905.2	Salmonella enterica subsp. enterica serovar Pomona str. ATCC 10729	35	Yes	Yes		Yes	Yes	Yes	Yes	Yes	Yes	Yes	Yes		Yes	Yes										Yes		Yes	Yes	Yes		Yes						Yes	Yes	Yes	Yes	Yes	Yes	Yes	Yes	Yes	Yes	Yes	Yes
GCF_000493295.2	Salmonella enterica subsp. enterica serovar Poona str. ATCC BAA-1673	35	Yes	Yes		Yes	Yes	Yes	Yes	Yes	Yes	Yes	Yes		Yes	Yes										Yes		Yes	Yes	Yes		Yes						Yes	Yes	Yes	Yes	Yes	Yes	Yes	Yes	Yes	Yes	Yes	Yes
GCF_000330485.2	Salmonella enterica subsp. enterica serovar Pullorum str. ATCC 9120	35	Yes	Yes		Yes	Yes	Yes	Yes	Yes	Yes	Yes	Yes		Yes	Yes										Yes		Yes	Yes	Yes		Yes						Yes	Yes	Yes	Yes	Yes	Yes	Yes	Yes	Yes	Yes	Yes	Yes
GCF_002208315.1	Salmonella enterica subsp. enterica serovar Quebec str. S-1267	35	Yes	Yes		Yes	Yes	Yes	Yes	Yes	Yes	Yes	Yes		Yes	Yes										Yes		Yes	Yes	Yes		Yes						Yes	Yes	Yes	Yes	Yes	Yes	Yes	Yes	Yes	Yes	Yes	Yes
GCF_000486585.2	Salmonella enterica subsp. enterica serovar Rubislaw str. ATCC 10717	35	Yes	Yes		Yes	Yes	Yes	Yes	Yes	Yes	Yes	Yes		Yes	Yes										Yes		Yes	Yes	Yes		Yes						Yes	Yes	Yes	Yes	Yes	Yes	Yes	Yes	Yes	Yes	Yes	Yes
GCF_001952995.1	Salmonella enterica subsp. enterica serovar Saintpaul	35	Yes	Yes		Yes	Yes	Yes	Yes	Yes	Yes	Yes	Yes		Yes	Yes										Yes		Yes	Yes	Yes		Yes						Yes	Yes	Yes	Yes	Yes	Yes	Yes	Yes	Yes	Yes	Yes	Yes
GCF_001953675.1	Salmonella enterica subsp. enterica serovar Saintpaul	35	Yes	Yes		Yes	Yes	Yes	Yes	Yes	Yes	Yes	Yes		Yes	Yes										Yes		Yes	Yes	Yes		Yes						Yes	Yes	Yes	Yes	Yes	Yes	Yes	Yes	Yes	Yes	Yes	Yes
GCF_001953695.1	Salmonella enterica subsp. enterica serovar Saintpaul	35	Yes	Yes		Yes	Yes	Yes	Yes	Yes	Yes	Yes	Yes		Yes	Yes										Yes		Yes	Yes	Yes		Yes						Yes	Yes	Yes	Yes	Yes	Yes	Yes	Yes	Yes	Yes	Yes	Yes
GCF_002234735.2	Salmonella enterica subsp. enterica serovar Saintpaul	35	Yes	Yes		Yes	Yes	Yes	Yes	Yes	Yes	Yes	Yes		Yes	Yes										Yes		Yes	Yes	Yes		Yes						Yes	Yes	Yes	Yes	Yes	Yes	Yes	Yes	Yes	Yes	Yes	Yes
GCF_002290205.1	Salmonella enterica subsp. enterica serovar Saintpaul	35	Yes	Yes		Yes	Yes	Yes	Yes	Yes	Yes	Yes	Yes		Yes	Yes										Yes		Yes	Yes	Yes		Yes						Yes	Yes	Yes	Yes	Yes	Yes	Yes	Yes	Yes	Yes	Yes	Yes
GCF_002386325.1	Salmonella enterica subsp. enterica serovar Saintpaul	35	Yes	Yes		Yes	Yes	Yes	Yes	Yes	Yes	Yes	Yes		Yes	Yes										Yes		Yes	Yes	Yes		Yes						Yes	Yes	Yes	Yes	Yes	Yes	Yes	Yes	Yes	Yes	Yes	Yes
GCF_000486165.2	Salmonella enterica subsp. enterica serovar Saintpaul str. SARA26	35	Yes	Yes		Yes	Yes	Yes	Yes	Yes	Yes	Yes	Yes		Yes	Yes										Yes		Yes	Yes	Yes		Yes						Yes	Yes	Yes	Yes	Yes	Yes	Yes	Yes	Yes	Yes	Yes	Yes
GCF_000020745.1	Salmonella enterica subsp. enterica serovar Schwarzengrund str. CVM19633	35	Yes	Yes		Yes	Yes	Yes	Yes	Yes	Yes	Yes	Yes		Yes	Yes										Yes		Yes	Yes	Yes		Yes						Yes	Yes	Yes	Yes	Yes	Yes	Yes	Yes	Yes	Yes	Yes	Yes
GCF_001969425.1	Salmonella enterica subsp. enterica serovar Senftenberg	35	Yes	Yes		Yes	Yes	Yes	Yes	Yes	Yes	Yes	Yes		Yes	Yes										Yes		Yes	Yes	Yes		Yes						Yes	Yes	Yes	Yes	Yes	Yes	Yes	Yes	Yes	Yes	Yes	Yes
GCF_900478065.1	Salmonella enterica subsp. enterica serovar Senftenberg	35	Yes	Yes		Yes	Yes	Yes	Yes	Yes	Yes	Yes	Yes		Yes	Yes										Yes		Yes	Yes	Yes		Yes						Yes	Yes	Yes	Yes	Yes	Yes	Yes	Yes	Yes	Yes	Yes	Yes
GCF_003073495.1	Salmonella enterica subsp. enterica serovar Senftenberg str. 361154004	35	Yes	Yes		Yes	Yes	Yes	Yes	Yes	Yes	Yes	Yes		Yes	Yes										Yes		Yes	Yes	Yes		Yes						Yes	Yes	Yes	Yes	Yes	Yes	Yes	Yes	Yes	Yes	Yes	Yes
GCF_000486445.2	Salmonella enterica subsp. enterica serovar Sloterdijk str. ATCC 15791	35	Yes	Yes		Yes	Yes	Yes	Yes	Yes	Yes	Yes	Yes		Yes	Yes										Yes		Yes	Yes	Yes		Yes						Yes	Yes	Yes	Yes	Yes	Yes	Yes	Yes	Yes	Yes	Yes	Yes
GCF_900475965.1	Salmonella enterica subsp. enterica serovar Stanley	35	Yes	Yes		Yes	Yes	Yes	Yes	Yes	Yes	Yes	Yes		Yes	Yes										Yes		Yes	Yes	Yes		Yes						Yes	Yes	Yes	Yes	Yes	Yes	Yes	Yes	Yes	Yes	Yes	Yes
GCF_000487935.2	Salmonella enterica subsp. enterica serovar Stanleyville str. CFSAN000624	35	Yes	Yes		Yes	Yes	Yes	Yes	Yes	Yes	Yes	Yes		Yes	Yes										Yes		Yes	Yes	Yes		Yes					Yes	Yes	Yes	Yes	Yes	Yes	Yes	Yes	Yes	Yes	Yes	Yes	Yes
GCF_002741905.1	Salmonella enterica subsp. enterica serovar Tennessee	35	Yes	Yes		Yes	Yes	Yes	Yes	Yes	Yes	Yes	Yes		Yes	Yes										Yes		Yes	Yes	Yes		Yes						Yes	Yes	Yes	Yes	Yes	Yes	Yes	Yes	Yes	Yes	Yes	Yes
GCF_003031855.1	Salmonella enterica subsp. enterica serovar Tennessee	35	Yes	Yes		Yes	Yes	Yes	Yes	Yes	Yes	Yes	Yes		Yes	Yes										Yes		Yes	Yes	Yes		Yes						Yes	Yes	Yes	Yes	Yes	Yes	Yes	Yes	Yes	Yes	Yes	Yes
GCF_003031875.1	Salmonella enterica subsp. enterica serovar Tennessee	35	Yes	Yes		Yes	Yes	Yes	Yes	Yes	Yes	Yes	Yes		Yes	Yes										Yes		Yes	Yes	Yes		Yes						Yes	Yes	Yes	Yes	Yes	Yes	Yes	Yes	Yes	Yes	Yes	Yes
GCF_000486405.2	Salmonella enterica subsp. enterica serovar Tennessee str. TXSC_TXSC08-19	35	Yes	Yes		Yes	Yes	Yes	Yes	Yes	Yes	Yes	Yes		Yes	Yes										Yes		Yes	Yes	Yes		Yes						Yes	Yes	Yes	Yes	Yes	Yes	Yes	Yes	Yes	Yes	Yes	Yes
GCF_001305815.1	Salmonella enterica subsp. enterica serovar Thompson	35	Yes	Yes		Yes	Yes	Yes	Yes	Yes	Yes	Yes	Yes		Yes	Yes										Yes		Yes	Yes	Yes		Yes						Yes	Yes	Yes	Yes	Yes	Yes	Yes	Yes	Yes	Yes	Yes	Yes
GCF_001305835.1	Salmonella enterica subsp. enterica serovar Thompson	35	Yes	Yes		Yes	Yes	Yes	Yes	Yes	Yes	Yes	Yes		Yes	Yes										Yes		Yes	Yes	Yes		Yes						Yes	Yes	Yes	Yes	Yes	Yes	Yes	Yes	Yes	Yes	Yes	Yes
GCF_001953015.1	Salmonella enterica subsp. enterica serovar Thompson	35	Yes	Yes		Yes	Yes	Yes	Yes	Yes	Yes	Yes	Yes		Yes	Yes										Yes		Yes	Yes	Yes		Yes						Yes	Yes	Yes	Yes	Yes	Yes	Yes	Yes	Yes	Yes	Yes	Yes
GCF_003052785.2	Salmonella enterica subsp. enterica serovar Thompson	35	Yes	Yes		Yes	Yes	Yes	Yes	Yes	Yes	Yes	Yes		Yes	Yes										Yes		Yes	Yes	Yes		Yes						Yes	Yes	Yes	Yes	Yes	Yes	Yes	Yes	Yes	Yes	Yes	Yes
GCF_900475825.1	Salmonella enterica subsp. enterica serovar Thompson	35	Yes	Yes		Yes	Yes	Yes	Yes	Yes	Yes	Yes	Yes		Yes	Yes										Yes		Yes	Yes	Yes		Yes						Yes	Yes	Yes	Yes	Yes	Yes	Yes	Yes	Yes	Yes	Yes	Yes
GCF_000486365.2	Salmonella enterica subsp. enterica serovar Thompson str. ATCC 8391	35	Yes	Yes		Yes	Yes	Yes	Yes	Yes	Yes	Yes	Yes		Yes	Yes										Yes		Yes	Yes	Yes		Yes						Yes	Yes	Yes	Yes	Yes	Yes	Yes	Yes	Yes	Yes	Yes	Yes
GCF_000473275.1	Salmonella enterica subsp. enterica serovar Thompson str. RM6836	35	Yes	Yes		Yes	Yes	Yes	Yes	Yes	Yes	Yes	Yes		Yes	Yes										Yes		Yes	Yes	Yes		Yes						Yes	Yes	Yes	Yes	Yes	Yes	Yes	Yes	Yes	Yes	Yes	Yes
GCF_001157245.2	Salmonella enterica subsp. enterica serovar Typhi	35	Yes	Yes		Yes	Yes	Yes	Yes		Yes	Yes	Yes		Yes	Yes										Yes		Yes	Yes	Yes		Yes					Yes	Yes	Yes	Yes	Yes	Yes	Yes	Yes	Yes	Yes	Yes	Yes	Yes
GCF_003717075.1	Salmonella enterica subsp. enterica serovar Typhi	35	Yes	Yes		Yes	Yes	Yes	Yes	Yes	Yes	Yes	Yes		Yes	Yes										Yes		Yes	Yes	Yes		Yes					Yes	Yes	Yes	Yes	Yes	Yes		Yes	Yes	Yes	Yes	Yes	Yes
GCF_003717515.1	Salmonella enterica subsp. enterica serovar Typhi	35	Yes	Yes		Yes	Yes	Yes	Yes	Yes	Yes	Yes	Yes		Yes	Yes										Yes		Yes	Yes	Yes		Yes					Yes	Yes	Yes	Yes	Yes	Yes		Yes	Yes	Yes	Yes	Yes	Yes
GCF_003717655.1	Salmonella enterica subsp. enterica serovar Typhi	35	Yes	Yes		Yes	Yes	Yes	Yes	Yes	Yes	Yes	Yes		Yes	Yes										Yes		Yes	Yes	Yes		Yes					Yes	Yes	Yes	Yes	Yes	Yes		Yes	Yes	Yes	Yes	Yes	Yes
GCF_003717675.1	Salmonella enterica subsp. enterica serovar Typhi	35	Yes	Yes		Yes	Yes	Yes	Yes	Yes	Yes	Yes	Yes		Yes	Yes										Yes		Yes	Yes	Yes		Yes					Yes	Yes	Yes	Yes	Yes	Yes		Yes	Yes	Yes	Yes	Yes	Yes
GCF_003717755.1	Salmonella enterica subsp. enterica serovar Typhi	35	Yes	Yes		Yes	Yes	Yes	Yes	Yes	Yes	Yes	Yes		Yes	Yes										Yes		Yes	Yes	Yes		Yes					Yes	Yes	Yes	Yes	Yes	Yes		Yes	Yes	Yes	Yes	Yes	Yes
GCF_003717835.1	Salmonella enterica subsp. enterica serovar Typhi	35	Yes	Yes		Yes	Yes	Yes	Yes	Yes	Yes	Yes	Yes		Yes	Yes										Yes		Yes	Yes	Yes		Yes					Yes	Yes	Yes	Yes	Yes	Yes		Yes	Yes	Yes	Yes	Yes	Yes
GCF_003717875.1	Salmonella enterica subsp. enterica serovar Typhi	35	Yes	Yes		Yes	Yes	Yes	Yes	Yes	Yes	Yes	Yes		Yes	Yes										Yes		Yes	Yes	Yes		Yes					Yes	Yes	Yes	Yes	Yes	Yes		Yes	Yes	Yes	Yes	Yes	Yes
GCF_003717895.1	Salmonella enterica subsp. enterica serovar Typhi	35	Yes	Yes		Yes	Yes	Yes	Yes	Yes	Yes	Yes	Yes		Yes	Yes										Yes		Yes	Yes	Yes		Yes					Yes	Yes	Yes	Yes	Yes	Yes		Yes	Yes	Yes	Yes	Yes	Yes
GCF_003717975.1	Salmonella enterica subsp. enterica serovar Typhi	35	Yes	Yes		Yes	Yes	Yes	Yes	Yes	Yes	Yes	Yes		Yes	Yes										Yes		Yes	Yes	Yes		Yes					Yes	Yes	Yes	Yes	Yes	Yes		Yes	Yes	Yes	Yes	Yes	Yes
GCF_003717995.1	Salmonella enterica subsp. enterica serovar Typhi	35	Yes	Yes		Yes	Yes	Yes	Yes	Yes	Yes	Yes	Yes		Yes	Yes										Yes		Yes	Yes	Yes		Yes					Yes	Yes	Yes	Yes	Yes	Yes		Yes	Yes	Yes	Yes	Yes	Yes
GCF_003718035.1	Salmonella enterica subsp. enterica serovar Typhi	35	Yes	Yes		Yes	Yes	Yes	Yes	Yes	Yes	Yes	Yes		Yes	Yes										Yes		Yes	Yes	Yes		Yes					Yes	Yes	Yes	Yes	Yes	Yes		Yes	Yes	Yes	Yes	Yes	Yes
GCF_003718075.1	Salmonella enterica subsp. enterica serovar Typhi	35	Yes	Yes		Yes	Yes	Yes	Yes	Yes	Yes	Yes	Yes		Yes	Yes										Yes		Yes	Yes	Yes		Yes					Yes	Yes	Yes	Yes	Yes	Yes		Yes	Yes	Yes	Yes	Yes	Yes
GCF_003718115.1	Salmonella enterica subsp. enterica serovar Typhi	35	Yes	Yes		Yes	Yes	Yes	Yes	Yes	Yes	Yes	Yes		Yes	Yes										Yes		Yes	Yes	Yes		Yes					Yes	Yes	Yes	Yes	Yes	Yes		Yes	Yes	Yes	Yes	Yes	Yes
GCF_003718255.1	Salmonella enterica subsp. enterica serovar Typhi	35	Yes	Yes		Yes	Yes	Yes	Yes	Yes	Yes	Yes	Yes		Yes	Yes										Yes		Yes	Yes	Yes		Yes					Yes	Yes	Yes	Yes	Yes	Yes		Yes	Yes	Yes	Yes	Yes	Yes
GCF_003718355.1	Salmonella enterica subsp. enterica serovar Typhi	35	Yes	Yes		Yes	Yes	Yes	Yes	Yes	Yes	Yes	Yes		Yes	Yes										Yes		Yes	Yes	Yes		Yes					Yes	Yes	Yes	Yes	Yes	Yes		Yes	Yes	Yes	Yes	Yes	Yes
GCF_003718395.1	Salmonella enterica subsp. enterica serovar Typhi	35	Yes	Yes		Yes	Yes	Yes	Yes	Yes	Yes	Yes	Yes		Yes	Yes										Yes		Yes	Yes	Yes		Yes					Yes	Yes	Yes	Yes	Yes	Yes		Yes	Yes	Yes	Yes	Yes	Yes
GCF_003718455.1	Salmonella enterica subsp. enterica serovar Typhi	35	Yes	Yes		Yes	Yes	Yes	Yes	Yes	Yes	Yes	Yes		Yes	Yes										Yes		Yes	Yes	Yes		Yes					Yes	Yes	Yes	Yes	Yes	Yes		Yes	Yes	Yes	Yes	Yes	Yes
GCF_003718475.1	Salmonella enterica subsp. enterica serovar Typhi	35	Yes	Yes		Yes	Yes	Yes	Yes	Yes	Yes	Yes	Yes		Yes	Yes										Yes		Yes	Yes	Yes		Yes					Yes	Yes	Yes	Yes	Yes	Yes		Yes	Yes	Yes	Yes	Yes	Yes
GCF_003718535.1	Salmonella enterica subsp. enterica serovar Typhi	35	Yes	Yes		Yes	Yes	Yes	Yes	Yes	Yes	Yes	Yes		Yes	Yes										Yes		Yes	Yes	Yes		Yes					Yes	Yes	Yes	Yes	Yes	Yes		Yes	Yes	Yes	Yes	Yes	Yes
GCF_003718555.1	Salmonella enterica subsp. enterica serovar Typhi	35	Yes	Yes		Yes	Yes	Yes	Yes	Yes	Yes	Yes	Yes		Yes	Yes										Yes		Yes	Yes	Yes		Yes					Yes	Yes	Yes	Yes	Yes	Yes		Yes	Yes	Yes	Yes	Yes	Yes
GCF_003719555.1	Salmonella enterica subsp. enterica serovar Typhi	35	Yes	Yes		Yes	Yes	Yes	Yes	Yes	Yes	Yes	Yes		Yes	Yes										Yes		Yes	Yes	Yes		Yes					Yes	Yes	Yes	Yes	Yes	Yes		Yes	Yes	Yes	Yes	Yes	Yes
GCF_000715155.1	Salmonella enterica subsp. enterica serovar Typhimurium	35	Yes	Yes		Yes	Yes	Yes	Yes	Yes	Yes	Yes	Yes		Yes	Yes										Yes		Yes	Yes	Yes		Yes						Yes	Yes	Yes	Yes	Yes	Yes	Yes	Yes	Yes	Yes	Yes	Yes
GCF_000743055.1	Salmonella enterica subsp. enterica serovar Typhimurium	35	Yes	Yes		Yes	Yes	Yes	Yes	Yes	Yes	Yes	Yes		Yes	Yes										Yes		Yes	Yes	Yes		Yes						Yes	Yes	Yes	Yes	Yes	Yes	Yes	Yes	Yes	Yes	Yes	Yes
GCF_000993725.1	Salmonella enterica subsp. enterica serovar Typhimurium	35	Yes	Yes		Yes	Yes	Yes	Yes	Yes	Yes	Yes	Yes		Yes	Yes										Yes		Yes	Yes	Yes		Yes						Yes	Yes	Yes	Yes	Yes	Yes	Yes	Yes	Yes	Yes	Yes	Yes
GCF_001454965.1	Salmonella enterica subsp. enterica serovar Typhimurium	35	Yes	Yes		Yes	Yes	Yes	Yes	Yes	Yes	Yes	Yes		Yes	Yes										Yes		Yes	Yes	Yes		Yes						Yes	Yes	Yes	Yes	Yes	Yes	Yes	Yes	Yes	Yes	Yes	Yes
GCF_001540845.1	Salmonella enterica subsp. enterica serovar Typhimurium	35	Yes	Yes		Yes	Yes	Yes	Yes	Yes	Yes	Yes	Yes		Yes	Yes										Yes		Yes	Yes	Yes		Yes						Yes	Yes	Yes	Yes	Yes	Yes	Yes	Yes	Yes	Yes	Yes	Yes
GCF_001576255.1	Salmonella enterica subsp. enterica serovar Typhimurium	35	Yes	Yes		Yes	Yes	Yes	Yes	Yes	Yes	Yes	Yes		Yes	Yes										Yes		Yes	Yes	Yes		Yes						Yes	Yes	Yes	Yes	Yes	Yes	Yes	Yes	Yes	Yes	Yes	Yes
GCF_001576275.1	Salmonella enterica subsp. enterica serovar Typhimurium	35	Yes	Yes		Yes	Yes	Yes	Yes	Yes	Yes	Yes	Yes		Yes	Yes										Yes		Yes	Yes	Yes		Yes						Yes	Yes	Yes	Yes	Yes	Yes	Yes	Yes	Yes	Yes	Yes	Yes
GCF_001577505.1	Salmonella enterica subsp. enterica serovar Typhimurium	35	Yes	Yes		Yes	Yes	Yes	Yes	Yes	Yes	Yes	Yes		Yes	Yes										Yes		Yes	Yes	Yes		Yes						Yes	Yes	Yes	Yes	Yes	Yes	Yes	Yes	Yes	Yes	Yes	Yes
GCF_001617585.1	Salmonella enterica subsp. enterica serovar Typhimurium	35	Yes	Yes		Yes	Yes	Yes	Yes	Yes	Yes	Yes	Yes		Yes	Yes										Yes		Yes	Yes	Yes		Yes						Yes	Yes	Yes	Yes	Yes	Yes	Yes	Yes	Yes	Yes	Yes	Yes
GCF_001705365.1	Salmonella enterica subsp. enterica serovar Typhimurium	35	Yes	Yes		Yes	Yes	Yes	Yes	Yes	Yes	Yes	Yes		Yes	Yes										Yes		Yes	Yes	Yes		Yes						Yes	Yes	Yes	Yes	Yes	Yes	Yes	Yes	Yes	Yes	Yes	Yes
GCF_001729225.1	Salmonella enterica subsp. enterica serovar Typhimurium	35	Yes	Yes		Yes	Yes	Yes	Yes	Yes	Yes	Yes	Yes		Yes	Yes										Yes		Yes	Yes	Yes		Yes						Yes	Yes	Yes	Yes	Yes	Yes	Yes	Yes	Yes	Yes	Yes	Yes
GCF_001989635.1	Salmonella enterica subsp. enterica serovar Typhimurium	35	Yes	Yes		Yes	Yes	Yes	Yes	Yes	Yes	Yes	Yes		Yes	Yes										Yes		Yes	Yes	Yes		Yes						Yes	Yes	Yes	Yes	Yes	Yes	Yes	Yes	Yes	Yes	Yes	Yes
GCF_002009155.1	Salmonella enterica subsp. enterica serovar Typhimurium	35	Yes	Yes		Yes	Yes	Yes	Yes	Yes	Yes	Yes	Yes		Yes	Yes										Yes		Yes	Yes	Yes		Yes						Yes	Yes	Yes	Yes	Yes	Yes	Yes	Yes	Yes	Yes	Yes	Yes
GCF_002209225.1	Salmonella enterica subsp. enterica serovar Typhimurium	35	Yes	Yes		Yes	Yes	Yes	Yes	Yes	Yes	Yes	Yes		Yes	Yes										Yes		Yes	Yes	Yes		Yes						Yes	Yes	Yes	Yes	Yes	Yes	Yes	Yes	Yes	Yes	Yes	Yes
GCF_002210025.1	Salmonella enterica subsp. enterica serovar Typhimurium	35	Yes	Yes		Yes	Yes	Yes	Yes	Yes	Yes	Yes	Yes		Yes	Yes										Yes		Yes	Yes	Yes		Yes						Yes	Yes	Yes	Yes	Yes	Yes	Yes	Yes	Yes	Yes	Yes	Yes
GCF_002313125.1	Salmonella enterica subsp. enterica serovar Typhimurium	35	Yes	Yes		Yes	Yes	Yes	Yes	Yes	Yes	Yes	Yes		Yes	Yes										Yes		Yes	Yes	Yes		Yes						Yes	Yes	Yes	Yes	Yes	Yes	Yes	Yes	Yes	Yes	Yes	Yes
GCF_002762135.3	Salmonella enterica subsp. enterica serovar Typhimurium	35	Yes	Yes		Yes	Yes	Yes	Yes	Yes	Yes	Yes	Yes		Yes	Yes										Yes		Yes	Yes	Yes		Yes						Yes	Yes	Yes	Yes	Yes	Yes	Yes	Yes	Yes	Yes	Yes	Yes
GCF_002813935.1	Salmonella enterica subsp. enterica serovar Typhimurium	35	Yes	Yes		Yes	Yes	Yes	Yes	Yes	Yes	Yes	Yes		Yes	Yes										Yes		Yes	Yes	Yes		Yes						Yes	Yes	Yes	Yes	Yes	Yes	Yes	Yes	Yes	Yes	Yes	Yes
GCF_002947135.1	Salmonella enterica subsp. enterica serovar Typhimurium	35	Yes	Yes		Yes	Yes	Yes	Yes	Yes	Yes	Yes	Yes		Yes	Yes										Yes		Yes	Yes	Yes		Yes						Yes	Yes	Yes	Yes	Yes	Yes	Yes	Yes	Yes	Yes	Yes	Yes
GCF_003030285.1	Salmonella enterica subsp. enterica serovar Typhimurium	35	Yes	Yes		Yes	Yes	Yes	Yes	Yes	Yes	Yes	Yes		Yes	Yes										Yes		Yes	Yes	Yes		Yes						Yes	Yes	Yes	Yes	Yes	Yes	Yes	Yes	Yes	Yes	Yes	Yes
GCF_003031835.1	Salmonella enterica subsp. enterica serovar Typhimurium	35	Yes	Yes		Yes	Yes	Yes	Yes	Yes	Yes	Yes	Yes		Yes	Yes										Yes		Yes	Yes	Yes		Yes						Yes	Yes	Yes	Yes	Yes	Yes	Yes	Yes	Yes	Yes	Yes	Yes
GCF_003032015.1	Salmonella enterica subsp. enterica serovar Typhimurium	35	Yes	Yes		Yes	Yes	Yes	Yes	Yes	Yes	Yes	Yes		Yes	Yes										Yes		Yes	Yes	Yes		Yes						Yes	Yes	Yes	Yes	Yes	Yes	Yes	Yes	Yes	Yes	Yes	Yes
GCF_003194225.1	Salmonella enterica subsp. enterica serovar Typhimurium	35	Yes	Yes		Yes	Yes	Yes	Yes	Yes	Yes	Yes	Yes		Yes	Yes										Yes		Yes	Yes	Yes		Yes						Yes	Yes	Yes	Yes	Yes	Yes	Yes	Yes	Yes	Yes	Yes	Yes
GCF_003864015.1	Salmonella enterica subsp. enterica serovar Typhimurium	35	Yes	Yes		Yes	Yes	Yes	Yes	Yes	Yes	Yes	Yes		Yes	Yes										Yes		Yes	Yes	Yes		Yes						Yes	Yes	Yes	Yes	Yes	Yes	Yes	Yes	Yes	Yes	Yes	Yes
GCF_003994655.1	Salmonella enterica subsp. enterica serovar Typhimurium	35	Yes	Yes		Yes	Yes	Yes	Yes	Yes	Yes	Yes	Yes		Yes	Yes										Yes		Yes	Yes	Yes		Yes						Yes	Yes	Yes	Yes	Yes	Yes	Yes	Yes	Yes	Yes	Yes	Yes
GCF_900166885.1	Salmonella enterica subsp. enterica serovar Typhimurium	35	Yes	Yes		Yes	Yes	Yes	Yes	Yes	Yes	Yes	Yes		Yes	Yes										Yes		Yes	Yes	Yes		Yes						Yes	Yes	Yes	Yes	Yes	Yes	Yes	Yes	Yes	Yes	Yes	Yes
GCF_900184385.1	Salmonella enterica subsp. enterica serovar Typhimurium	35	Yes	Yes		Yes	Yes	Yes	Yes	Yes	Yes	Yes	Yes		Yes	Yes										Yes		Yes	Yes	Yes		Yes						Yes	Yes	Yes	Yes	Yes	Yes	Yes	Yes	Yes	Yes	Yes	Yes
GCF_900538085.1	Salmonella enterica subsp. enterica serovar Typhimurium	35	Yes	Yes		Yes	Yes	Yes	Yes	Yes	Yes	Yes	Yes		Yes	Yes										Yes		Yes	Yes	Yes		Yes						Yes	Yes	Yes	Yes	Yes	Yes	Yes	Yes	Yes	Yes	Yes	Yes
GCF_000022165.1	Salmonella enterica subsp. enterica serovar Typhimurium str. 14028S	35	Yes	Yes		Yes	Yes	Yes	Yes	Yes	Yes	Yes	Yes		Yes	Yes										Yes		Yes	Yes	Yes		Yes						Yes	Yes	Yes	Yes	Yes	Yes	Yes	Yes	Yes	Yes	Yes	Yes
GCF_000252875.1	Salmonella enterica subsp. enterica serovar Typhimurium str. 798	35	Yes	Yes		Yes	Yes	Yes	Yes	Yes	Yes	Yes	Yes		Yes	Yes										Yes		Yes	Yes	Yes		Yes						Yes	Yes	Yes	Yes	Yes	Yes	Yes	Yes	Yes	Yes	Yes	Yes
GCF_001623805.1	Salmonella enterica subsp. enterica serovar Typhimurium str. CDC 2009K-1640	35	Yes	Yes		Yes	Yes	Yes	Yes	Yes	Yes	Yes	Yes		Yes	Yes										Yes		Yes	Yes	Yes		Yes						Yes	Yes	Yes	Yes	Yes	Yes	Yes	Yes	Yes	Yes	Yes	Yes
GCF_001623775.1	Salmonella enterica subsp. enterica serovar Typhimurium str. CDC 2009K-2059	35	Yes	Yes		Yes	Yes	Yes	Yes	Yes	Yes	Yes	Yes		Yes	Yes										Yes		Yes	Yes	Yes		Yes						Yes	Yes	Yes	Yes	Yes	Yes	Yes	Yes	Yes	Yes	Yes	Yes
GCF_000973645.1	Salmonella enterica subsp. enterica serovar Typhimurium str. CDC 2011K-0870	35	Yes	Yes		Yes	Yes	Yes	Yes	Yes	Yes	Yes	Yes		Yes	Yes										Yes		Yes	Yes	Yes		Yes						Yes	Yes	Yes	Yes	Yes	Yes	Yes	Yes	Yes	Yes	Yes	Yes
GCF_001623685.1	Salmonella enterica subsp. enterica serovar Typhimurium str. CDC 2011K-1702	35	Yes	Yes		Yes	Yes	Yes	Yes	Yes	Yes	Yes	Yes		Yes	Yes										Yes		Yes	Yes	Yes		Yes						Yes	Yes	Yes	Yes	Yes	Yes	Yes	Yes	Yes	Yes	Yes	Yes
GCF_001623825.2	Salmonella enterica subsp. enterica serovar Typhimurium str. CDC H2662	35	Yes	Yes		Yes	Yes	Yes	Yes	Yes	Yes	Yes	Yes		Yes	Yes										Yes		Yes	Yes	Yes		Yes						Yes	Yes	Yes	Yes	Yes	Yes	Yes	Yes	Yes	Yes	Yes	Yes
GCF_000027025.1	Salmonella enterica subsp. enterica serovar Typhimurium str. D23580	35	Yes	Yes		Yes	Yes	Yes	Yes	Yes	Yes	Yes	Yes		Yes	Yes										Yes		Yes	Yes	Yes		Yes						Yes	Yes	Yes	Yes	Yes	Yes	Yes	Yes	Yes	Yes	Yes	Yes
GCF_000493675.1	Salmonella enterica subsp. enterica serovar Typhimurium str. DT104	35	Yes	Yes		Yes	Yes	Yes	Yes	Yes	Yes	Yes	Yes		Yes	Yes										Yes		Yes	Yes	Yes		Yes						Yes	Yes	Yes	Yes	Yes	Yes	Yes	Yes	Yes	Yes	Yes	Yes
GCF_000493535.2	Salmonella enterica subsp. enterica serovar Typhimurium str. DT2	35	Yes	Yes		Yes	Yes	Yes	Yes	Yes	Yes	Yes	Yes		Yes	Yes										Yes		Yes	Yes	Yes		Yes						Yes	Yes	Yes	Yes	Yes	Yes	Yes	Yes	Yes	Yes	Yes	Yes
GCF_000006945.2	Salmonella enterica subsp. enterica serovar Typhimurium str. LT2	35	Yes	Yes		Yes	Yes	Yes	Yes	Yes	Yes	Yes	Yes		Yes	Yes										Yes		Yes	Yes	Yes		Yes						Yes	Yes	Yes	Yes	Yes	Yes	Yes	Yes	Yes	Yes	Yes	Yes
GCF_000486345.2	Salmonella enterica subsp. enterica serovar Typhimurium str. SARA13	35	Yes	Yes		Yes	Yes	Yes	Yes	Yes	Yes	Yes	Yes		Yes	Yes										Yes		Yes	Yes	Yes		Yes						Yes	Yes	Yes	Yes	Yes	Yes	Yes	Yes	Yes	Yes	Yes	Yes
GCF_000210855.2	Salmonella enterica subsp. enterica serovar Typhimurium str. SL1344	35	Yes	Yes		Yes	Yes	Yes	Yes	Yes	Yes	Yes	Yes		Yes	Yes										Yes		Yes	Yes	Yes		Yes						Yes	Yes	Yes	Yes	Yes	Yes	Yes	Yes	Yes	Yes	Yes	Yes
GCF_000188735.1	Salmonella enterica subsp. enterica serovar Typhimurium str. ST4/74	35	Yes	Yes		Yes	Yes	Yes	Yes	Yes	Yes	Yes	Yes		Yes	Yes										Yes		Yes	Yes	Yes		Yes						Yes	Yes	Yes	Yes	Yes	Yes	Yes	Yes	Yes	Yes	Yes	Yes
GCF_000283735.1	Salmonella enterica subsp. enterica serovar Typhimurium str. T000240	35	Yes	Yes		Yes	Yes	Yes	Yes	Yes	Yes	Yes	Yes		Yes	Yes										Yes		Yes	Yes	Yes		Yes						Yes	Yes	Yes	Yes	Yes	Yes	Yes	Yes	Yes	Yes	Yes	Yes
GCF_000380325.1	Salmonella enterica subsp. enterica serovar Typhimurium str. U288	35	Yes	Yes		Yes	Yes	Yes	Yes	Yes	Yes	Yes	Yes		Yes	Yes										Yes		Yes	Yes	Yes		Yes						Yes	Yes	Yes	Yes	Yes	Yes	Yes	Yes	Yes	Yes	Yes	Yes
GCF_000213635.1	Salmonella enterica subsp. enterica serovar Typhimurium str. UK-1	35	Yes	Yes		Yes	Yes	Yes	Yes	Yes	Yes	Yes	Yes		Yes	Yes										Yes		Yes	Yes	Yes		Yes						Yes	Yes	Yes	Yes	Yes	Yes	Yes	Yes	Yes	Yes	Yes	Yes
GCF_001623725.1	Salmonella enterica subsp. enterica serovar Typhimurium str. USDA-ARS-USMARC-1808	35	Yes	Yes		Yes	Yes	Yes	Yes	Yes	Yes	Yes	Yes		Yes	Yes										Yes		Yes	Yes	Yes		Yes						Yes	Yes	Yes	Yes	Yes	Yes	Yes	Yes	Yes	Yes	Yes	Yes
GCF_001623745.2	Salmonella enterica subsp. enterica serovar Typhimurium str. USDA-ARS-USMARC-1810	35	Yes	Yes		Yes	Yes	Yes	Yes	Yes	Yes	Yes	Yes		Yes	Yes										Yes		Yes	Yes	Yes		Yes						Yes	Yes	Yes	Yes	Yes	Yes	Yes	Yes	Yes	Yes	Yes	Yes
GCF_001623705.1	Salmonella enterica subsp. enterica serovar Typhimurium str. USDA-ARS-USMARC-1880	35	Yes	Yes		Yes	Yes	Yes	Yes	Yes	Yes	Yes	Yes		Yes	Yes										Yes		Yes	Yes	Yes		Yes						Yes	Yes	Yes	Yes	Yes	Yes	Yes	Yes	Yes	Yes	Yes	Yes
GCF_001623765.2	Salmonella enterica subsp. enterica serovar Typhimurium str. USDA-ARS-USMARC-1898	35	Yes	Yes		Yes	Yes	Yes	Yes	Yes	Yes	Yes	Yes		Yes	Yes										Yes		Yes	Yes	Yes		Yes						Yes	Yes	Yes	Yes	Yes	Yes	Yes	Yes	Yes	Yes	Yes	Yes
GCF_000941015.2	Salmonella enterica subsp. enterica serovar Typhimurium str. USDA-ARS-USMARC-1899	35	Yes	Yes		Yes	Yes	Yes	Yes	Yes	Yes	Yes	Yes		Yes	Yes										Yes		Yes	Yes	Yes		Yes						Yes	Yes	Yes	Yes	Yes	Yes	Yes	Yes	Yes	Yes	Yes	Yes
GCF_003986655.1	Salmonella enterica subsp. enterica serovar Typhimurium var. 5-	35	Yes	Yes		Yes	Yes	Yes	Yes	Yes	Yes	Yes	Yes		Yes	Yes										Yes		Yes	Yes	Yes		Yes						Yes	Yes	Yes	Yes	Yes	Yes	Yes	Yes	Yes	Yes	Yes	Yes
GCF_003986675.1	Salmonella enterica subsp. enterica serovar Typhimurium var. 5-	35	Yes	Yes		Yes	Yes	Yes	Yes	Yes	Yes	Yes	Yes		Yes	Yes										Yes		Yes	Yes	Yes		Yes						Yes	Yes	Yes	Yes	Yes	Yes	Yes	Yes	Yes	Yes	Yes	Yes
GCF_003856755.1	Salmonella enterica subsp. enterica serovar Virchow	35	Yes	Yes		Yes	Yes	Yes	Yes	Yes	Yes	Yes	Yes		Yes	Yes										Yes		Yes	Yes	Yes		Yes						Yes	Yes	Yes	Yes	Yes	Yes	Yes	Yes	Yes	Yes	Yes	Yes
GCF_001975625.1	Salmonella enterica subsp. enterica serovar Wandsworth str. SA20092095	35	Yes	Yes		Yes	Yes	Yes	Yes	Yes	Yes	Yes	Yes		Yes	Yes										Yes		Yes	Yes	Yes		Yes						Yes	Yes	Yes	Yes	Yes	Yes	Yes	Yes	Yes	Yes	Yes	Yes
GCF_002211845.1	Salmonella enterica subsp. enterica serovar Waycross	35	Yes	Yes		Yes	Yes	Yes	Yes	Yes	Yes	Yes	Yes		Yes	Yes										Yes		Yes	Yes	Yes		Yes						Yes	Yes	Yes	Yes	Yes	Yes	Yes	Yes	Yes	Yes	Yes	Yes
GCF_001409135.1	Salmonella enterica subsp. enterica serovar Weltevreden	35	Yes	Yes		Yes	Yes	Yes	Yes	Yes	Yes	Yes	Yes		Yes	Yes										Yes		Yes	Yes	Yes		Yes						Yes	Yes	Yes	Yes	Yes	Yes	Yes	Yes	Yes	Yes	Yes	Yes
GCF_001409155.1	Salmonella enterica subsp. enterica serovar Weltevreden	35	Yes	Yes		Yes	Yes	Yes	Yes	Yes	Yes	Yes	Yes		Yes	Yes										Yes		Yes	Yes	Yes		Yes						Yes	Yes	Yes	Yes	Yes	Yes	Yes	Yes	Yes	Yes	Yes	Yes
GCF_001409175.1	Salmonella enterica subsp. enterica serovar Weltevreden	35	Yes	Yes		Yes	Yes	Yes	Yes	Yes	Yes	Yes	Yes		Yes	Yes										Yes		Yes	Yes	Yes		Yes						Yes	Yes	Yes	Yes	Yes	Yes	Yes	Yes	Yes	Yes	Yes	Yes
GCF_001409195.1	Salmonella enterica subsp. enterica serovar Weltevreden	35	Yes	Yes		Yes	Yes	Yes	Yes	Yes	Yes	Yes	Yes		Yes	Yes										Yes		Yes	Yes	Yes		Yes						Yes	Yes	Yes	Yes	Yes	Yes	Yes	Yes	Yes	Yes	Yes	Yes
GCF_001612515.1	Salmonella enterica subsp. enterica serovar Weltevreden str. 1655	35	Yes	Yes		Yes	Yes	Yes	Yes	Yes	Yes	Yes	Yes		Yes	Yes										Yes		Yes	Yes	Yes		Yes						Yes	Yes	Yes	Yes	Yes	Yes	Yes	Yes	Yes	Yes	Yes	Yes
GCF_001975645.1	Salmonella enterica subsp. enterica serovar Yovokome str. S-1850	35	Yes	Yes		Yes	Yes	Yes	Yes	Yes	Yes	Yes	Yes		Yes	Yes										Yes		Yes	Yes	Yes		Yes						Yes	Yes	Yes	Yes	Yes	Yes	Yes	Yes	Yes	Yes	Yes	Yes
GCF_900477985.1	Salmonella enterica subsp. salamae	35	Yes	Yes		Yes	Yes	Yes	Yes	Yes	Yes	Yes	Yes		Yes	Yes										Yes		Yes	Yes	Yes		Yes						Yes	Yes	Yes	Yes	Yes	Yes	Yes	Yes	Yes	Yes	Yes	Yes
GCF_900478225.1	Salmonella enterica subsp. salamae	35	Yes	Yes		Yes	Yes	Yes	Yes	Yes	Yes	Yes	Yes		Yes	Yes										Yes		Yes	Yes	Yes		Yes						Yes	Yes	Yes	Yes	Yes	Yes	Yes	Yes	Yes	Yes	Yes	Yes
GCF_003994635.1	Salmonella enterica subsp. salamae serovar 42:r:-	35	Yes	Yes		Yes	Yes	Yes	Yes	Yes	Yes	Yes	Yes		Yes	Yes										Yes		Yes	Yes	Yes		Yes						Yes	Yes	Yes	Yes	Yes	Yes	Yes	Yes	Yes	Yes	Yes	Yes
GCF_003994675.1	Salmonella enterica subsp. salamae serovar 42:r:-	35	Yes	Yes		Yes	Yes	Yes	Yes	Yes	Yes	Yes	Yes		Yes	Yes										Yes		Yes	Yes	Yes		Yes						Yes	Yes	Yes	Yes	Yes	Yes	Yes	Yes	Yes	Yes	Yes	Yes
GCF_002211865.1	Salmonella enterica subsp. salamae serovar 55:k:z39 str. 1315K	35	Yes	Yes		Yes	Yes	Yes	Yes	Yes	Yes	Yes	Yes		Yes	Yes										Yes		Yes	Yes	Yes		Yes						Yes	Yes	Yes	Yes	Yes	Yes	Yes	Yes	Yes	Yes	Yes	Yes
GCF_002234475.1	Salmonella enterica subsp. salamae serovar 57:z29:z42	35	Yes	Yes		Yes	Yes	Yes	Yes	Yes	Yes	Yes	Yes		Yes	Yes										Yes		Yes	Yes	Yes		Yes						Yes	Yes	Yes	Yes	Yes	Yes	Yes	Yes	Yes	Yes	Yes	Yes
GCF_900478195.1	Salmonella enterica subsp. salamae serovar Greenside	35	Yes	Yes		Yes	Yes	Yes	Yes	Yes	Yes	Yes	Yes		Yes	Yes										Yes		Yes	Yes	Yes		Yes						Yes	Yes	Yes	Yes	Yes	Yes	Yes	Yes	Yes	Yes	Yes	Yes
GCF_004010735.1	Salmonella sp. SSDFZ54	35	Yes	Yes		Yes	Yes	Yes	Yes	Yes	Yes	Yes	Yes		Yes	Yes										Yes		Yes	Yes	Yes		Yes						Yes	Yes	Yes	Yes	Yes	Yes	Yes	Yes	Yes	Yes	Yes	Yes
GCF_004010755.1	Salmonella sp. SSDFZ69	35	Yes	Yes		Yes	Yes	Yes	Yes	Yes	Yes	Yes	Yes		Yes	Yes										Yes		Yes	Yes	Yes		Yes						Yes	Yes	Yes	Yes	Yes	Yes	Yes	Yes	Yes	Yes	Yes	Yes
GCF_900636035.1	Shimwellia blattae	35	Yes	Yes		Yes	Yes	Yes	Yes	Yes	Yes	Yes	Yes		Yes	Yes										Yes		Yes	Yes	Yes		Yes						Yes	Yes	Yes	Yes	Yes	Yes	Yes	Yes	Yes	Yes	Yes	Yes
GCF_000262305.1	Shimwellia blattae DSM 4481 = NBRC 105725	35	Yes	Yes		Yes	Yes	Yes	Yes	Yes	Yes	Yes	Yes		Yes	Yes										Yes		Yes	Yes	Yes		Yes						Yes	Yes	Yes	Yes	Yes	Yes	Yes	Yes	Yes	Yes	Yes	Yes
GCF_002196515.1	Vibrio gazogenes	35	Yes	Yes		Yes	Yes	Yes	Yes	Yes	Yes	Yes	Yes		Yes	Yes										Yes		Yes	Yes	Yes		Yes			Yes				Yes	Yes	Yes	Yes	Yes	Yes	Yes	Yes	Yes	Yes	Yes
GCF_000953355.1	Xenorhabdus nematophila AN6/1	35	Yes	Yes		Yes	Yes	Yes	Yes	Yes	Yes	Yes	Yes		Yes	Yes										Yes		Yes	Yes	Yes		Yes					Yes	Yes	Yes	Yes	Yes	Yes		Yes	Yes	Yes	Yes	Yes	Yes
GCF_000834195.1	Yersinia enterocolitica	35	Yes	Yes		Yes	Yes	Yes	Yes	Yes	Yes	Yes	Yes		Yes	Yes										Yes		Yes	Yes	Yes		Yes						Yes	Yes	Yes	Yes	Yes	Yes	Yes	Yes	Yes	Yes	Yes	Yes
GCF_000817975.1	Azotobacter chroococcum NCIMB 8003	34	Yes				Yes			Yes					Yes	Yes	Yes	Yes	Yes	Yes	Yes			Yes		Yes		Yes	Yes	Yes		Yes			Yes		Yes		Yes	Yes	Yes	Yes	Yes	Yes	Yes	Yes	Yes	Yes	Yes
GCF_001484665.1	Burkholderia cenocepacia	34	Yes		Yes		Yes			Yes			Yes		Yes	Yes		Yes	Yes	Yes	Yes			Yes	Yes	Yes		Yes	Yes	Yes		Yes			Yes		Yes		Yes	Yes	Yes		Yes	Yes	Yes	Yes	Yes	Yes
GCF_001606135.1	Burkholderia cenocepacia	34	Yes		Yes		Yes			Yes			Yes		Yes	Yes		Yes	Yes	Yes	Yes			Yes	Yes	Yes		Yes	Yes	Yes		Yes			Yes		Yes		Yes	Yes	Yes		Yes	Yes	Yes	Yes	Yes	Yes
GCF_001718895.1	Burkholderia cenocepacia	34	Yes		Yes		Yes			Yes			Yes		Yes	Yes		Yes	Yes	Yes	Yes			Yes	Yes	Yes		Yes	Yes	Yes		Yes			Yes		Yes		Yes	Yes	Yes		Yes	Yes	Yes	Yes	Yes	Yes
GCF_001999885.1	Burkholderia cenocepacia	34	Yes		Yes		Yes			Yes			Yes		Yes	Yes		Yes	Yes	Yes	Yes			Yes	Yes	Yes		Yes	Yes	Yes		Yes			Yes		Yes		Yes	Yes	Yes		Yes	Yes	Yes	Yes	Yes	Yes
GCF_000236215.2	Burkholderia cenocepacia H111	34	Yes		Yes		Yes			Yes			Yes		Yes	Yes		Yes	Yes	Yes	Yes			Yes	Yes	Yes		Yes	Yes	Yes		Yes			Yes		Yes		Yes	Yes	Yes		Yes	Yes	Yes	Yes	Yes	Yes
GCF_000009485.1	Burkholderia cenocepacia J2315	34	Yes		Yes		Yes			Yes			Yes		Yes	Yes		Yes	Yes	Yes	Yes			Yes	Yes	Yes		Yes	Yes	Yes		Yes			Yes		Yes		Yes	Yes	Yes		Yes	Yes	Yes	Yes	Yes	Yes
GCF_000755805.1	Burkholderia cepacia	34	Yes		Yes		Yes			Yes			Yes		Yes	Yes		Yes	Yes	Yes	Yes			Yes	Yes	Yes		Yes	Yes	Yes		Yes			Yes		Yes		Yes	Yes	Yes		Yes	Yes	Yes	Yes	Yes	Yes
GCF_003613595.1	Burkholderia gladioli pv. gladioli	34	Yes				Yes			Yes			Yes		Yes	Yes	Yes	Yes	Yes	Yes	Yes				Yes	Yes		Yes	Yes	Yes		Yes	Yes		Yes		Yes		Yes	Yes	Yes		Yes	Yes	Yes	Yes	Yes	Yes
GCF_003330765.1	Burkholderia pyrrocinia	34	Yes		Yes		Yes			Yes			Yes		Yes	Yes		Yes	Yes	Yes	Yes			Yes	Yes	Yes		Yes	Yes	Yes		Yes			Yes		Yes		Yes	Yes	Yes		Yes	Yes	Yes	Yes	Yes	Yes
GCF_000176935.3	Burkholderia sp. CCGE1001	34	Yes		Yes		Yes			Yes		Yes	Yes		Yes	Yes			Yes		Yes			Yes	Yes	Yes		Yes	Yes	Yes		Yes	Yes		Yes		Yes		Yes	Yes	Yes		Yes	Yes	Yes	Yes	Yes	Yes
GCF_001523915.2	Burkholderia sp. LA-2-3-30-S1-D2	34	Yes		Yes		Yes			Yes			Yes		Yes	Yes		Yes	Yes	Yes	Yes			Yes	Yes	Yes		Yes	Yes	Yes		Yes			Yes		Yes		Yes	Yes	Yes		Yes	Yes	Yes	Yes	Yes	Yes
GCF_001634365.1	Burkholderia sp. OLGA172	34	Yes		Yes		Yes			Yes					Yes	Yes		Yes	Yes	Yes	Yes			Yes	Yes	Yes		Yes	Yes	Yes		Yes	Yes		Yes		Yes		Yes	Yes	Yes		Yes	Yes	Yes	Yes	Yes	Yes
GCF_001742165.1	Burkholderia stabilis	34	Yes		Yes		Yes			Yes			Yes		Yes	Yes		Yes	Yes	Yes	Yes			Yes	Yes	Yes		Yes	Yes	Yes		Yes			Yes		Yes		Yes	Yes	Yes		Yes	Yes	Yes	Yes	Yes	Yes
GCF_002786865.1	Citrobacter freundii	34	Yes	Yes		Yes	Yes	Yes	Yes	Yes	Yes	Yes	Yes		Yes	Yes										Yes		Yes	Yes	Yes		Yes						Yes	Yes	Yes	Yes	Yes		Yes	Yes	Yes	Yes	Yes	Yes
GCF_003665655.1	Citrobacter freundii	34	Yes	Yes		Yes	Yes	Yes	Yes	Yes	Yes	Yes	Yes		Yes	Yes										Yes		Yes	Yes	Yes		Yes						Yes	Yes	Yes	Yes	Yes	Yes		Yes	Yes	Yes	Yes	Yes
GCF_000027085.1	Citrobacter rodentium ICC168	34		Yes		Yes	Yes	Yes	Yes	Yes	Yes	Yes	Yes		Yes	Yes										Yes		Yes	Yes	Yes		Yes						Yes	Yes	Yes	Yes	Yes	Yes	Yes	Yes	Yes	Yes	Yes	Yes
GCF_900638065.1	Citrobacter youngae	34	Yes	Yes		Yes	Yes	Yes	Yes	Yes	Yes	Yes	Yes		Yes	Yes										Yes		Yes	Yes	Yes		Yes						Yes	Yes	Yes	Yes	Yes		Yes	Yes	Yes	Yes	Yes	Yes
GCF_000264765.2	Edwardsiella anguillarum ET080813	34	Yes	Yes		Yes	Yes	Yes	Yes	Yes	Yes	Yes	Yes		Yes	Yes												Yes	Yes	Yes		Yes					Yes	Yes	Yes	Yes	Yes	Yes	Yes		Yes	Yes	Yes	Yes	Yes
GCF_001761405.1	Edwardsiella hoshinae	34	Yes	Yes		Yes	Yes	Yes	Yes	Yes	Yes	Yes	Yes		Yes	Yes										Yes		Yes	Yes	Yes		Yes						Yes	Yes	Yes	Yes	Yes		Yes	Yes	Yes	Yes	Yes	Yes
GCF_003054425.1	Edwardsiella ictaluri	34	Yes	Yes		Yes	Yes	Yes	Yes	Yes	Yes	Yes	Yes		Yes	Yes												Yes	Yes	Yes		Yes					Yes	Yes	Yes	Yes	Yes	Yes	Yes		Yes	Yes	Yes	Yes	Yes
GCF_004153325.1	Edwardsiella piscicida	34	Yes	Yes		Yes	Yes	Yes	Yes	Yes	Yes	Yes	Yes		Yes	Yes												Yes	Yes	Yes		Yes					Yes	Yes	Yes	Yes	Yes	Yes	Yes		Yes	Yes	Yes	Yes	Yes
GCF_000348565.1	Edwardsiella piscicida C07-087	34	Yes	Yes		Yes	Yes	Yes	Yes	Yes	Yes	Yes	Yes		Yes	Yes										Yes		Yes	Yes	Yes		Yes						Yes	Yes	Yes	Yes	Yes	Yes		Yes	Yes	Yes	Yes	Yes
GCF_003354245.1	Edwardsiella tarda	34	Yes	Yes		Yes	Yes	Yes	Yes	Yes	Yes	Yes	Yes		Yes	Yes										Yes		Yes	Yes	Yes		Yes						Yes	Yes	Yes	Yes	Yes	Yes		Yes	Yes	Yes	Yes	Yes
GCF_000020865.1	Edwardsiella tarda EIB202	34	Yes	Yes		Yes	Yes	Yes	Yes	Yes	Yes	Yes	Yes		Yes	Yes										Yes		Yes	Yes	Yes		Yes						Yes	Yes	Yes	Yes	Yes	Yes		Yes	Yes	Yes	Yes	Yes
GCF_000146305.1	Edwardsiella tarda FL6-60	34	Yes	Yes		Yes	Yes	Yes	Yes	Yes	Yes	Yes	Yes		Yes	Yes										Yes		Yes	Yes	Yes		Yes						Yes	Yes	Yes	Yes	Yes	Yes		Yes	Yes	Yes	Yes	Yes
GCF_900636015.1	Escherichia coli	34	Yes	Yes		Yes	Yes	Yes	Yes	Yes		Yes	Yes		Yes	Yes										Yes		Yes	Yes	Yes		Yes						Yes	Yes	Yes	Yes	Yes	Yes	Yes	Yes	Yes	Yes	Yes	Yes
GCF_900635995.1	Klebsiella aerogenes	34	Yes	Yes		Yes	Yes	Yes	Yes	Yes	Yes	Yes	Yes		Yes	Yes										Yes		Yes	Yes	Yes		Yes						Yes	Yes	Yes	Yes	Yes		Yes	Yes	Yes	Yes	Yes	Yes
GCF_002984395.1	Klebsiella oxytoca	34	Yes	Yes		Yes	Yes	Yes	Yes	Yes	Yes	Yes	Yes		Yes	Yes										Yes		Yes	Yes	Yes		Yes						Yes	Yes	Yes	Yes	Yes		Yes	Yes	Yes	Yes	Yes	Yes
GCF_003073975.1	Klebsiella oxytoca	34	Yes	Yes		Yes	Yes	Yes	Yes	Yes	Yes	Yes	Yes		Yes	Yes										Yes		Yes	Yes	Yes		Yes						Yes	Yes	Yes	Yes	Yes		Yes	Yes	Yes	Yes	Yes	Yes
GCF_003812925.1	Klebsiella oxytoca	34	Yes	Yes		Yes	Yes	Yes	Yes	Yes	Yes	Yes	Yes		Yes	Yes										Yes		Yes	Yes	Yes		Yes						Yes	Yes	Yes	Yes	Yes		Yes	Yes	Yes	Yes	Yes	Yes
GCF_900635105.1	Klebsiella oxytoca	34	Yes	Yes		Yes	Yes	Yes	Yes	Yes	Yes	Yes	Yes		Yes	Yes										Yes		Yes	Yes	Yes		Yes						Yes	Yes	Yes	Yes	Yes		Yes	Yes	Yes	Yes	Yes	Yes
GCF_900636985.1	Klebsiella oxytoca	34	Yes	Yes		Yes	Yes	Yes	Yes	Yes	Yes	Yes	Yes		Yes	Yes										Yes		Yes	Yes	Yes		Yes						Yes	Yes	Yes	Yes	Yes		Yes	Yes	Yes	Yes	Yes	Yes
GCF_000739495.1	Klebsiella pneumoniae	34	Yes	Yes		Yes	Yes	Yes	Yes	Yes	Yes	Yes	Yes		Yes	Yes										Yes		Yes	Yes	Yes		Yes						Yes	Yes	Yes	Yes	Yes		Yes	Yes	Yes	Yes	Yes	Yes
GCF_000775955.1	Klebsiella pneumoniae	34	Yes	Yes		Yes	Yes	Yes	Yes	Yes	Yes	Yes	Yes		Yes	Yes										Yes		Yes	Yes	Yes		Yes						Yes	Yes	Yes	Yes	Yes		Yes	Yes	Yes	Yes	Yes	Yes
GCF_000814305.1	Klebsiella pneumoniae	34	Yes	Yes		Yes	Yes	Yes	Yes	Yes	Yes	Yes	Yes		Yes	Yes										Yes		Yes	Yes	Yes		Yes						Yes	Yes	Yes	Yes	Yes		Yes	Yes	Yes	Yes	Yes	Yes
GCF_000968155.1	Klebsiella pneumoniae	34	Yes	Yes		Yes	Yes	Yes	Yes	Yes	Yes	Yes	Yes		Yes	Yes										Yes		Yes	Yes	Yes		Yes						Yes	Yes	Yes	Yes	Yes		Yes	Yes	Yes	Yes	Yes	Yes
GCF_001022035.1	Klebsiella pneumoniae	34	Yes	Yes		Yes	Yes	Yes	Yes	Yes	Yes	Yes	Yes		Yes	Yes										Yes		Yes	Yes	Yes		Yes						Yes	Yes	Yes	Yes	Yes		Yes	Yes	Yes	Yes	Yes	Yes
GCF_001022235.1	Klebsiella pneumoniae	34	Yes	Yes		Yes	Yes	Yes	Yes	Yes	Yes	Yes	Yes		Yes	Yes										Yes		Yes	Yes	Yes		Yes						Yes	Yes	Yes	Yes	Yes		Yes	Yes	Yes	Yes	Yes	Yes
GCF_001456055.3	Klebsiella pneumoniae	34	Yes	Yes		Yes	Yes	Yes	Yes	Yes	Yes	Yes	Yes		Yes	Yes										Yes		Yes	Yes	Yes		Yes						Yes	Yes	Yes	Yes	Yes		Yes	Yes	Yes	Yes	Yes	Yes
GCF_001456095.3	Klebsiella pneumoniae	34	Yes	Yes		Yes	Yes	Yes	Yes	Yes	Yes	Yes	Yes		Yes	Yes										Yes		Yes	Yes	Yes		Yes						Yes	Yes	Yes	Yes	Yes		Yes	Yes	Yes	Yes	Yes	Yes
GCF_001548315.1	Klebsiella pneumoniae	34	Yes	Yes		Yes	Yes	Yes	Yes	Yes	Yes	Yes	Yes		Yes	Yes										Yes		Yes	Yes	Yes		Yes						Yes	Yes	Yes	Yes	Yes		Yes	Yes	Yes	Yes	Yes	Yes
GCF_001644765.1	Klebsiella pneumoniae	34	Yes	Yes		Yes	Yes	Yes	Yes	Yes	Yes	Yes	Yes		Yes	Yes										Yes		Yes	Yes	Yes		Yes					Yes	Yes	Yes	Yes	Yes	Yes		Yes	Yes	Yes	Yes	Yes	Yes
GCF_001648215.1	Klebsiella pneumoniae	34	Yes	Yes		Yes	Yes	Yes	Yes	Yes	Yes	Yes	Yes		Yes	Yes										Yes		Yes	Yes	Yes		Yes						Yes	Yes	Yes	Yes	Yes		Yes	Yes	Yes	Yes	Yes	Yes
GCF_001663195.1	Klebsiella pneumoniae	34	Yes	Yes		Yes	Yes	Yes	Yes	Yes	Yes	Yes	Yes		Yes	Yes										Yes		Yes	Yes	Yes		Yes						Yes	Yes	Yes	Yes	Yes		Yes	Yes	Yes	Yes	Yes	Yes
GCF_001663295.1	Klebsiella pneumoniae	34	Yes	Yes		Yes	Yes	Yes	Yes	Yes	Yes	Yes	Yes		Yes	Yes										Yes		Yes	Yes	Yes		Yes						Yes	Yes	Yes	Yes	Yes		Yes	Yes	Yes	Yes	Yes	Yes
GCF_001663435.1	Klebsiella pneumoniae	34	Yes	Yes		Yes	Yes	Yes	Yes	Yes	Yes	Yes	Yes		Yes	Yes										Yes		Yes	Yes	Yes		Yes						Yes	Yes	Yes	Yes	Yes		Yes	Yes	Yes	Yes	Yes	Yes
GCF_001663455.1	Klebsiella pneumoniae	34	Yes	Yes		Yes	Yes	Yes	Yes	Yes	Yes	Yes	Yes		Yes	Yes										Yes		Yes	Yes	Yes		Yes						Yes	Yes	Yes	Yes	Yes		Yes	Yes	Yes	Yes	Yes	Yes
GCF_001675125.1	Klebsiella pneumoniae	34	Yes	Yes		Yes	Yes	Yes	Yes	Yes	Yes	Yes	Yes		Yes	Yes										Yes		Yes	Yes	Yes		Yes						Yes	Yes	Yes	Yes	Yes		Yes	Yes	Yes	Yes	Yes	Yes
GCF_001701845.2	Klebsiella pneumoniae	34	Yes	Yes		Yes	Yes	Yes	Yes	Yes	Yes	Yes	Yes		Yes	Yes										Yes		Yes	Yes	Yes		Yes						Yes	Yes	Yes	Yes	Yes		Yes	Yes	Yes	Yes	Yes	Yes
GCF_001704235.1	Klebsiella pneumoniae	34	Yes	Yes		Yes	Yes	Yes	Yes	Yes	Yes	Yes	Yes		Yes	Yes										Yes		Yes	Yes	Yes		Yes						Yes	Yes	Yes	Yes	Yes		Yes	Yes	Yes	Yes	Yes	Yes
GCF_001705385.1	Klebsiella pneumoniae	34	Yes	Yes		Yes	Yes	Yes	Yes	Yes	Yes	Yes	Yes		Yes	Yes										Yes		Yes	Yes	Yes		Yes						Yes	Yes	Yes	Yes	Yes		Yes	Yes	Yes	Yes	Yes	Yes
GCF_001708225.1	Klebsiella pneumoniae	34	Yes	Yes		Yes	Yes	Yes	Yes	Yes	Yes	Yes	Yes		Yes	Yes										Yes		Yes	Yes	Yes		Yes						Yes	Yes	Yes	Yes	Yes		Yes	Yes	Yes	Yes	Yes	Yes
GCF_001708245.1	Klebsiella pneumoniae	34	Yes	Yes		Yes	Yes	Yes	Yes	Yes	Yes	Yes	Yes		Yes	Yes										Yes		Yes	Yes	Yes		Yes						Yes	Yes	Yes	Yes	Yes		Yes	Yes	Yes	Yes	Yes	Yes
GCF_001721725.1	Klebsiella pneumoniae	34	Yes	Yes		Yes	Yes	Yes	Yes	Yes	Yes	Yes	Yes		Yes	Yes										Yes		Yes	Yes	Yes		Yes						Yes	Yes	Yes	Yes	Yes		Yes	Yes	Yes	Yes	Yes	Yes
GCF_001870165.1	Klebsiella pneumoniae	34	Yes	Yes		Yes	Yes	Yes	Yes	Yes	Yes	Yes	Yes		Yes	Yes										Yes		Yes	Yes	Yes		Yes						Yes	Yes	Yes	Yes	Yes		Yes	Yes	Yes	Yes	Yes	Yes
GCF_001887985.3	Klebsiella pneumoniae	34	Yes	Yes		Yes	Yes	Yes	Yes	Yes	Yes	Yes	Yes		Yes	Yes										Yes		Yes	Yes	Yes		Yes						Yes	Yes	Yes	Yes	Yes		Yes	Yes	Yes	Yes	Yes	Yes
GCF_001887995.2	Klebsiella pneumoniae	34	Yes	Yes		Yes	Yes	Yes	Yes	Yes	Yes	Yes	Yes		Yes	Yes										Yes		Yes	Yes	Yes		Yes						Yes	Yes	Yes	Yes	Yes		Yes	Yes	Yes	Yes	Yes	Yes
GCF_001902195.1	Klebsiella pneumoniae	34	Yes	Yes		Yes	Yes	Yes	Yes	Yes	Yes	Yes	Yes		Yes	Yes										Yes		Yes	Yes	Yes		Yes						Yes	Yes	Yes	Yes	Yes		Yes	Yes	Yes	Yes	Yes	Yes
GCF_001902215.1	Klebsiella pneumoniae	34	Yes	Yes		Yes	Yes	Yes	Yes	Yes	Yes	Yes	Yes		Yes	Yes										Yes		Yes	Yes	Yes		Yes						Yes	Yes	Yes	Yes	Yes		Yes	Yes	Yes	Yes	Yes	Yes
GCF_001902235.1	Klebsiella pneumoniae	34	Yes	Yes		Yes	Yes	Yes	Yes	Yes	Yes	Yes	Yes		Yes	Yes										Yes		Yes	Yes	Yes		Yes						Yes	Yes	Yes	Yes	Yes		Yes	Yes	Yes	Yes	Yes	Yes
GCF_001902255.1	Klebsiella pneumoniae	34	Yes	Yes		Yes	Yes	Yes	Yes	Yes	Yes	Yes	Yes		Yes	Yes										Yes		Yes	Yes	Yes		Yes						Yes	Yes	Yes	Yes	Yes		Yes	Yes	Yes	Yes	Yes	Yes
GCF_001902355.1	Klebsiella pneumoniae	34	Yes	Yes		Yes	Yes	Yes	Yes	Yes	Yes	Yes	Yes		Yes	Yes										Yes		Yes	Yes	Yes		Yes						Yes	Yes	Yes	Yes	Yes		Yes	Yes	Yes	Yes	Yes	Yes
GCF_001902395.1	Klebsiella pneumoniae	34	Yes	Yes		Yes	Yes	Yes	Yes	Yes	Yes	Yes	Yes		Yes	Yes										Yes		Yes	Yes	Yes		Yes						Yes	Yes	Yes	Yes	Yes		Yes	Yes	Yes	Yes	Yes	Yes
GCF_001902415.1	Klebsiella pneumoniae	34	Yes	Yes		Yes	Yes	Yes	Yes	Yes	Yes	Yes	Yes		Yes	Yes										Yes		Yes	Yes	Yes		Yes						Yes	Yes	Yes	Yes	Yes		Yes	Yes	Yes	Yes	Yes	Yes
GCF_001902435.1	Klebsiella pneumoniae	34	Yes	Yes		Yes	Yes	Yes	Yes	Yes	Yes	Yes	Yes		Yes	Yes										Yes		Yes	Yes	Yes		Yes						Yes	Yes	Yes	Yes	Yes		Yes	Yes	Yes	Yes	Yes	Yes
GCF_001902475.1	Klebsiella pneumoniae	34	Yes	Yes		Yes	Yes	Yes	Yes	Yes	Yes	Yes	Yes		Yes	Yes										Yes		Yes	Yes	Yes		Yes						Yes	Yes	Yes	Yes	Yes		Yes	Yes	Yes	Yes	Yes	Yes
GCF_001902515.1	Klebsiella pneumoniae	34	Yes	Yes		Yes	Yes	Yes	Yes	Yes	Yes	Yes	Yes		Yes	Yes										Yes		Yes	Yes	Yes		Yes						Yes	Yes	Yes	Yes	Yes		Yes	Yes	Yes	Yes	Yes	Yes
GCF_001902535.1	Klebsiella pneumoniae	34	Yes	Yes		Yes	Yes	Yes	Yes	Yes	Yes	Yes	Yes		Yes	Yes										Yes		Yes	Yes	Yes		Yes						Yes	Yes	Yes	Yes	Yes		Yes	Yes	Yes	Yes	Yes	Yes
GCF_001908515.1	Klebsiella pneumoniae	34	Yes	Yes		Yes	Yes	Yes	Yes	Yes	Yes	Yes	Yes		Yes	Yes										Yes		Yes	Yes	Yes		Yes						Yes	Yes	Yes	Yes	Yes		Yes	Yes	Yes	Yes	Yes	Yes
GCF_001908715.1	Klebsiella pneumoniae	34	Yes	Yes		Yes	Yes	Yes	Yes	Yes	Yes	Yes	Yes		Yes	Yes										Yes		Yes	Yes	Yes		Yes						Yes	Yes	Yes	Yes	Yes		Yes	Yes	Yes	Yes	Yes	Yes
GCF_001908895.1	Klebsiella pneumoniae	34	Yes	Yes		Yes	Yes	Yes	Yes	Yes	Yes	Yes	Yes		Yes	Yes										Yes		Yes	Yes	Yes		Yes						Yes	Yes	Yes	Yes	Yes		Yes	Yes	Yes	Yes	Yes	Yes
GCF_001913175.1	Klebsiella pneumoniae	34	Yes	Yes		Yes	Yes	Yes	Yes	Yes	Yes	Yes	Yes		Yes	Yes										Yes		Yes	Yes	Yes		Yes						Yes	Yes	Yes	Yes	Yes		Yes	Yes	Yes	Yes	Yes	Yes
GCF_001936035.1	Klebsiella pneumoniae	34	Yes	Yes		Yes	Yes	Yes	Yes	Yes	Yes	Yes	Yes		Yes	Yes										Yes		Yes	Yes	Yes		Yes						Yes	Yes	Yes	Yes	Yes		Yes	Yes	Yes	Yes	Yes	Yes
GCF_001939885.2	Klebsiella pneumoniae	34	Yes	Yes		Yes	Yes	Yes	Yes	Yes	Yes	Yes	Yes		Yes	Yes										Yes		Yes	Yes	Yes		Yes						Yes	Yes	Yes	Yes	Yes		Yes	Yes	Yes	Yes	Yes	Yes
GCF_001952835.1	Klebsiella pneumoniae	34	Yes	Yes		Yes	Yes	Yes	Yes	Yes	Yes	Yes	Yes		Yes	Yes										Yes		Yes	Yes	Yes		Yes						Yes	Yes	Yes	Yes	Yes		Yes	Yes	Yes	Yes	Yes	Yes
GCF_001952875.1	Klebsiella pneumoniae	34	Yes	Yes		Yes	Yes	Yes	Yes	Yes	Yes	Yes	Yes		Yes	Yes										Yes		Yes	Yes	Yes		Yes						Yes	Yes	Yes	Yes	Yes		Yes	Yes	Yes	Yes	Yes	Yes
GCF_001952895.1	Klebsiella pneumoniae	34	Yes	Yes		Yes	Yes	Yes	Yes	Yes	Yes	Yes	Yes		Yes	Yes										Yes		Yes	Yes	Yes		Yes						Yes	Yes	Yes	Yes	Yes		Yes	Yes	Yes	Yes	Yes	Yes
GCF_002056385.1	Klebsiella pneumoniae	34	Yes	Yes		Yes	Yes	Yes	Yes	Yes	Yes	Yes	Yes		Yes	Yes										Yes		Yes	Yes	Yes		Yes						Yes	Yes	Yes	Yes	Yes		Yes	Yes	Yes	Yes	Yes	Yes
GCF_002056475.1	Klebsiella pneumoniae	34	Yes	Yes		Yes	Yes	Yes	Yes	Yes	Yes	Yes	Yes		Yes	Yes										Yes		Yes	Yes	Yes		Yes						Yes	Yes	Yes	Yes	Yes		Yes	Yes	Yes	Yes	Yes	Yes
GCF_002116885.1	Klebsiella pneumoniae	34	Yes	Yes		Yes	Yes	Yes	Yes	Yes	Yes	Yes	Yes		Yes	Yes										Yes		Yes	Yes	Yes		Yes						Yes	Yes	Yes	Yes	Yes		Yes	Yes	Yes	Yes	Yes	Yes
GCF_002156725.1	Klebsiella pneumoniae	34	Yes	Yes		Yes	Yes	Yes	Yes	Yes	Yes	Yes	Yes		Yes	Yes										Yes		Yes	Yes	Yes		Yes						Yes	Yes	Yes	Yes	Yes		Yes	Yes	Yes	Yes	Yes	Yes
GCF_002164835.3	Klebsiella pneumoniae	34	Yes	Yes		Yes	Yes	Yes	Yes	Yes	Yes	Yes	Yes		Yes	Yes										Yes		Yes	Yes	Yes		Yes						Yes	Yes	Yes	Yes	Yes		Yes	Yes	Yes	Yes	Yes	Yes
GCF_002164855.2	Klebsiella pneumoniae	34	Yes	Yes		Yes	Yes	Yes	Yes	Yes	Yes	Yes	Yes		Yes	Yes										Yes		Yes	Yes	Yes		Yes						Yes	Yes	Yes	Yes	Yes		Yes	Yes	Yes	Yes	Yes	Yes
GCF_002180075.1	Klebsiella pneumoniae	34	Yes	Yes		Yes	Yes	Yes	Yes	Yes	Yes	Yes	Yes		Yes	Yes										Yes		Yes	Yes	Yes		Yes						Yes	Yes	Yes	Yes	Yes		Yes	Yes	Yes	Yes	Yes	Yes
GCF_002180155.1	Klebsiella pneumoniae	34	Yes	Yes		Yes	Yes	Yes	Yes	Yes	Yes	Yes	Yes		Yes	Yes										Yes		Yes	Yes	Yes		Yes						Yes	Yes	Yes	Yes	Yes		Yes	Yes	Yes	Yes	Yes	Yes
GCF_002180175.1	Klebsiella pneumoniae	34	Yes	Yes		Yes	Yes	Yes	Yes	Yes	Yes	Yes	Yes		Yes	Yes										Yes		Yes	Yes	Yes		Yes						Yes	Yes	Yes	Yes	Yes		Yes	Yes	Yes	Yes	Yes	Yes
GCF_002192315.1	Klebsiella pneumoniae	34	Yes	Yes		Yes	Yes	Yes	Yes	Yes	Yes	Yes	Yes		Yes	Yes										Yes		Yes	Yes	Yes		Yes						Yes	Yes	Yes	Yes	Yes		Yes	Yes	Yes	Yes	Yes	Yes
GCF_002192335.1	Klebsiella pneumoniae	34	Yes	Yes		Yes	Yes	Yes	Yes	Yes	Yes	Yes	Yes		Yes	Yes										Yes		Yes	Yes	Yes		Yes						Yes	Yes	Yes	Yes	Yes		Yes	Yes	Yes	Yes	Yes	Yes
GCF_002192375.1	Klebsiella pneumoniae	34	Yes	Yes		Yes	Yes	Yes	Yes	Yes	Yes	Yes	Yes		Yes	Yes										Yes		Yes	Yes	Yes		Yes						Yes	Yes	Yes	Yes	Yes		Yes	Yes	Yes	Yes	Yes	Yes
GCF_002197505.1	Klebsiella pneumoniae	34	Yes	Yes		Yes	Yes	Yes	Yes	Yes	Yes	Yes	Yes		Yes	Yes										Yes		Yes	Yes	Yes		Yes						Yes	Yes	Yes	Yes	Yes		Yes	Yes	Yes	Yes	Yes	Yes
GCF_002202215.1	Klebsiella pneumoniae	34	Yes	Yes		Yes	Yes	Yes	Yes	Yes	Yes	Yes	Yes		Yes	Yes										Yes		Yes	Yes	Yes		Yes						Yes	Yes	Yes	Yes	Yes		Yes	Yes	Yes	Yes	Yes	Yes
GCF_002202235.1	Klebsiella pneumoniae	34	Yes	Yes		Yes	Yes	Yes	Yes	Yes	Yes	Yes	Yes		Yes	Yes										Yes		Yes	Yes	Yes		Yes						Yes	Yes	Yes	Yes	Yes		Yes	Yes	Yes	Yes	Yes	Yes
GCF_002209405.1	Klebsiella pneumoniae	34	Yes	Yes		Yes	Yes	Yes	Yes	Yes	Yes	Yes	Yes		Yes	Yes										Yes		Yes	Yes	Yes		Yes						Yes	Yes	Yes	Yes	Yes		Yes	Yes	Yes	Yes	Yes	Yes
GCF_002243445.1	Klebsiella pneumoniae	34	Yes	Yes		Yes	Yes	Yes	Yes	Yes	Yes	Yes	Yes		Yes	Yes										Yes		Yes	Yes	Yes		Yes						Yes	Yes	Yes	Yes	Yes		Yes	Yes	Yes	Yes	Yes	Yes
GCF_002257935.3	Klebsiella pneumoniae	34	Yes	Yes		Yes	Yes	Yes	Yes	Yes	Yes	Yes	Yes		Yes	Yes										Yes		Yes	Yes	Yes		Yes						Yes	Yes	Yes	Yes	Yes		Yes	Yes	Yes	Yes	Yes	Yes
GCF_002258145.3	Klebsiella pneumoniae	34	Yes	Yes		Yes	Yes	Yes	Yes	Yes	Yes	Yes	Yes		Yes	Yes										Yes		Yes	Yes	Yes		Yes						Yes	Yes	Yes	Yes	Yes		Yes	Yes	Yes	Yes	Yes	Yes
GCF_002269295.1	Klebsiella pneumoniae	34	Yes	Yes		Yes	Yes	Yes	Yes	Yes	Yes	Yes	Yes		Yes	Yes										Yes		Yes	Yes	Yes		Yes						Yes	Yes	Yes	Yes	Yes		Yes	Yes	Yes	Yes	Yes	Yes
GCF_002278055.1	Klebsiella pneumoniae	34	Yes	Yes		Yes	Yes	Yes	Yes	Yes	Yes	Yes	Yes		Yes	Yes										Yes		Yes	Yes	Yes		Yes						Yes	Yes	Yes	Yes	Yes		Yes	Yes	Yes	Yes	Yes	Yes
GCF_002587165.1	Klebsiella pneumoniae	34	Yes	Yes		Yes	Yes	Yes	Yes	Yes	Yes	Yes	Yes		Yes	Yes										Yes		Yes	Yes	Yes		Yes						Yes	Yes	Yes	Yes	Yes		Yes	Yes	Yes	Yes	Yes	Yes
GCF_002591075.1	Klebsiella pneumoniae	34	Yes	Yes		Yes	Yes	Yes	Yes	Yes	Yes	Yes	Yes		Yes	Yes										Yes		Yes	Yes	Yes		Yes						Yes	Yes	Yes	Yes	Yes		Yes	Yes	Yes	Yes	Yes	Yes
GCF_002740955.1	Klebsiella pneumoniae	34	Yes	Yes		Yes	Yes	Yes	Yes	Yes	Yes	Yes	Yes		Yes	Yes										Yes		Yes	Yes	Yes		Yes						Yes	Yes	Yes	Yes	Yes		Yes	Yes	Yes	Yes	Yes	Yes
GCF_002752775.1	Klebsiella pneumoniae	34	Yes	Yes		Yes	Yes	Yes	Yes	Yes	Yes	Yes	Yes		Yes	Yes										Yes		Yes	Yes	Yes		Yes						Yes	Yes	Yes	Yes	Yes		Yes	Yes	Yes	Yes	Yes	Yes
GCF_002752815.1	Klebsiella pneumoniae	34	Yes	Yes		Yes	Yes	Yes	Yes	Yes	Yes	Yes	Yes		Yes	Yes										Yes		Yes	Yes	Yes		Yes						Yes	Yes	Yes	Yes	Yes		Yes	Yes	Yes	Yes	Yes	Yes
GCF_002752995.1	Klebsiella pneumoniae	34	Yes	Yes		Yes	Yes	Yes	Yes	Yes	Yes	Yes	Yes		Yes	Yes										Yes		Yes	Yes	Yes		Yes						Yes	Yes	Yes	Yes	Yes		Yes	Yes	Yes	Yes	Yes	Yes
GCF_002753355.1	Klebsiella pneumoniae	34	Yes	Yes		Yes	Yes	Yes	Yes	Yes	Yes	Yes	Yes		Yes	Yes										Yes		Yes	Yes	Yes		Yes						Yes	Yes	Yes	Yes	Yes		Yes	Yes	Yes	Yes	Yes	Yes
GCF_002753375.1	Klebsiella pneumoniae	34	Yes	Yes		Yes	Yes	Yes	Yes	Yes	Yes	Yes	Yes		Yes	Yes										Yes		Yes	Yes	Yes		Yes						Yes	Yes	Yes	Yes	Yes		Yes	Yes	Yes	Yes	Yes	Yes
GCF_002761315.1	Klebsiella pneumoniae	34	Yes	Yes		Yes	Yes	Yes	Yes	Yes	Yes	Yes	Yes		Yes	Yes										Yes		Yes	Yes	Yes		Yes						Yes	Yes	Yes	Yes	Yes		Yes	Yes	Yes	Yes	Yes	Yes
GCF_002786755.1	Klebsiella pneumoniae	34	Yes	Yes		Yes	Yes	Yes	Yes	Yes	Yes	Yes	Yes		Yes	Yes										Yes		Yes	Yes	Yes		Yes						Yes	Yes	Yes	Yes	Yes		Yes	Yes	Yes	Yes	Yes	Yes
GCF_002787755.1	Klebsiella pneumoniae	34	Yes	Yes		Yes	Yes	Yes	Yes	Yes	Yes	Yes	Yes		Yes	Yes										Yes		Yes	Yes	Yes		Yes						Yes	Yes	Yes	Yes	Yes		Yes	Yes	Yes	Yes	Yes	Yes
GCF_002811325.2	Klebsiella pneumoniae	34	Yes	Yes		Yes	Yes	Yes	Yes	Yes	Yes	Yes	Yes		Yes	Yes										Yes		Yes	Yes	Yes		Yes						Yes	Yes	Yes	Yes	Yes		Yes	Yes	Yes	Yes	Yes	Yes
GCF_002812365.1	Klebsiella pneumoniae	34	Yes	Yes		Yes	Yes	Yes	Yes	Yes	Yes	Yes	Yes		Yes	Yes										Yes		Yes	Yes	Yes		Yes						Yes	Yes	Yes	Yes	Yes		Yes	Yes	Yes	Yes	Yes	Yes
GCF_002812385.1	Klebsiella pneumoniae	34	Yes	Yes		Yes	Yes	Yes	Yes	Yes	Yes	Yes	Yes		Yes	Yes										Yes		Yes	Yes	Yes		Yes						Yes	Yes	Yes	Yes	Yes		Yes	Yes	Yes	Yes	Yes	Yes
GCF_002812665.1	Klebsiella pneumoniae	34	Yes	Yes		Yes	Yes	Yes	Yes	Yes	Yes	Yes	Yes		Yes	Yes										Yes		Yes	Yes	Yes		Yes						Yes	Yes	Yes	Yes	Yes		Yes	Yes	Yes	Yes	Yes	Yes
GCF_002813595.1	Klebsiella pneumoniae	34	Yes	Yes		Yes	Yes	Yes	Yes	Yes	Yes	Yes	Yes		Yes	Yes										Yes		Yes	Yes	Yes		Yes						Yes	Yes	Yes	Yes	Yes		Yes	Yes	Yes	Yes	Yes	Yes
GCF_002814015.1	Klebsiella pneumoniae	34	Yes	Yes		Yes	Yes	Yes	Yes	Yes	Yes	Yes	Yes		Yes	Yes										Yes		Yes	Yes	Yes		Yes						Yes	Yes	Yes	Yes	Yes		Yes	Yes	Yes	Yes	Yes	Yes
GCF_002833425.1	Klebsiella pneumoniae	34	Yes	Yes		Yes	Yes		Yes	Yes	Yes	Yes	Yes		Yes	Yes										Yes		Yes	Yes	Yes		Yes					Yes	Yes	Yes	Yes	Yes	Yes		Yes	Yes	Yes	Yes	Yes	Yes
GCF_002848545.1	Klebsiella pneumoniae	34	Yes	Yes		Yes	Yes	Yes	Yes	Yes	Yes	Yes	Yes		Yes	Yes										Yes		Yes	Yes	Yes		Yes						Yes	Yes	Yes	Yes	Yes		Yes	Yes	Yes	Yes	Yes	Yes
GCF_002852995.3	Klebsiella pneumoniae	34	Yes	Yes		Yes	Yes	Yes	Yes	Yes	Yes	Yes	Yes		Yes	Yes										Yes		Yes	Yes	Yes		Yes						Yes	Yes	Yes	Yes	Yes		Yes	Yes	Yes	Yes	Yes	Yes
GCF_002903005.1	Klebsiella pneumoniae	34	Yes	Yes		Yes	Yes	Yes	Yes	Yes	Yes	Yes	Yes		Yes	Yes										Yes		Yes	Yes	Yes		Yes						Yes	Yes	Yes	Yes	Yes		Yes	Yes	Yes	Yes	Yes	Yes
GCF_002944845.1	Klebsiella pneumoniae	34	Yes	Yes		Yes	Yes	Yes	Yes	Yes	Yes	Yes	Yes		Yes	Yes										Yes		Yes	Yes	Yes		Yes						Yes	Yes	Yes	Yes	Yes		Yes	Yes	Yes	Yes	Yes	Yes
GCF_002948565.1	Klebsiella pneumoniae	34	Yes	Yes		Yes	Yes	Yes	Yes	Yes	Yes	Yes	Yes		Yes	Yes										Yes		Yes	Yes	Yes		Yes						Yes	Yes	Yes	Yes	Yes		Yes	Yes	Yes	Yes	Yes	Yes
GCF_002951635.1	Klebsiella pneumoniae	34	Yes	Yes		Yes	Yes	Yes	Yes	Yes	Yes	Yes	Yes		Yes	Yes										Yes		Yes	Yes	Yes		Yes						Yes	Yes	Yes	Yes	Yes		Yes	Yes	Yes	Yes	Yes	Yes
GCF_002968495.1	Klebsiella pneumoniae	34	Yes	Yes		Yes	Yes	Yes	Yes	Yes	Yes	Yes	Yes		Yes	Yes										Yes		Yes	Yes	Yes		Yes						Yes	Yes	Yes	Yes	Yes		Yes	Yes	Yes	Yes	Yes	Yes
GCF_002970895.1	Klebsiella pneumoniae	34	Yes	Yes		Yes	Yes	Yes	Yes	Yes	Yes	Yes	Yes		Yes	Yes										Yes		Yes	Yes	Yes		Yes						Yes	Yes	Yes	Yes	Yes		Yes	Yes	Yes	Yes	Yes	Yes
GCF_003006175.1	Klebsiella pneumoniae	34	Yes	Yes		Yes	Yes	Yes	Yes	Yes	Yes	Yes	Yes		Yes	Yes										Yes		Yes	Yes	Yes		Yes						Yes	Yes	Yes	Yes	Yes		Yes	Yes	Yes	Yes	Yes	Yes
GCF_003030045.1	Klebsiella pneumoniae	34	Yes	Yes		Yes	Yes	Yes	Yes	Yes	Yes	Yes	Yes		Yes	Yes										Yes		Yes	Yes	Yes		Yes						Yes	Yes	Yes	Yes	Yes		Yes	Yes	Yes	Yes	Yes	Yes
GCF_003030145.1	Klebsiella pneumoniae	34	Yes	Yes		Yes	Yes	Yes	Yes	Yes	Yes	Yes	Yes		Yes	Yes										Yes		Yes	Yes	Yes		Yes						Yes	Yes	Yes	Yes	Yes		Yes	Yes	Yes	Yes	Yes	Yes
GCF_003037325.2	Klebsiella pneumoniae	34	Yes	Yes		Yes	Yes	Yes	Yes	Yes	Yes	Yes	Yes		Yes	Yes										Yes		Yes	Yes	Yes		Yes						Yes	Yes	Yes	Yes	Yes		Yes	Yes	Yes	Yes	Yes	Yes
GCF_003054385.1	Klebsiella pneumoniae	34	Yes	Yes		Yes	Yes	Yes	Yes	Yes	Yes	Yes	Yes		Yes	Yes										Yes		Yes	Yes	Yes		Yes						Yes	Yes	Yes	Yes	Yes		Yes	Yes	Yes	Yes	Yes	Yes
GCF_003071305.1	Klebsiella pneumoniae	34	Yes	Yes		Yes	Yes	Yes	Yes	Yes	Yes	Yes	Yes		Yes	Yes										Yes		Yes	Yes	Yes		Yes						Yes	Yes	Yes	Yes	Yes		Yes	Yes	Yes	Yes	Yes	Yes
GCF_003073235.1	Klebsiella pneumoniae	34	Yes	Yes		Yes	Yes	Yes	Yes	Yes	Yes	Yes	Yes		Yes	Yes										Yes		Yes	Yes	Yes		Yes						Yes	Yes	Yes	Yes	Yes		Yes	Yes	Yes	Yes	Yes	Yes
GCF_003073315.1	Klebsiella pneumoniae	34	Yes	Yes		Yes	Yes	Yes	Yes	Yes	Yes	Yes	Yes		Yes	Yes										Yes		Yes	Yes	Yes		Yes						Yes	Yes	Yes	Yes	Yes		Yes	Yes	Yes	Yes	Yes	Yes
GCF_003073675.1	Klebsiella pneumoniae	34	Yes	Yes		Yes	Yes	Yes	Yes	Yes	Yes	Yes	Yes		Yes	Yes										Yes		Yes	Yes	Yes		Yes						Yes	Yes	Yes	Yes	Yes		Yes	Yes	Yes	Yes	Yes	Yes
GCF_003074015.1	Klebsiella pneumoniae	34	Yes	Yes		Yes	Yes	Yes	Yes	Yes	Yes	Yes	Yes		Yes	Yes										Yes		Yes	Yes	Yes		Yes						Yes	Yes	Yes	Yes	Yes		Yes	Yes	Yes	Yes	Yes	Yes
GCF_003076555.1	Klebsiella pneumoniae	34	Yes	Yes		Yes	Yes	Yes	Yes	Yes	Yes	Yes	Yes		Yes	Yes										Yes		Yes	Yes	Yes		Yes						Yes	Yes	Yes	Yes	Yes		Yes	Yes	Yes	Yes	Yes	Yes
GCF_003181055.1	Klebsiella pneumoniae	34	Yes	Yes		Yes	Yes	Yes	Yes	Yes	Yes	Yes	Yes		Yes	Yes										Yes		Yes	Yes	Yes		Yes						Yes	Yes	Yes	Yes	Yes		Yes	Yes	Yes	Yes	Yes	Yes
GCF_003181095.1	Klebsiella pneumoniae	34	Yes	Yes		Yes	Yes	Yes	Yes	Yes	Yes	Yes	Yes		Yes	Yes										Yes		Yes	Yes	Yes		Yes						Yes	Yes	Yes	Yes	Yes		Yes	Yes	Yes	Yes	Yes	Yes
GCF_003181135.1	Klebsiella pneumoniae	34	Yes	Yes		Yes	Yes	Yes	Yes	Yes	Yes	Yes	Yes		Yes	Yes										Yes		Yes	Yes	Yes		Yes						Yes	Yes	Yes	Yes	Yes		Yes	Yes	Yes	Yes	Yes	Yes
GCF_003186535.1	Klebsiella pneumoniae	34	Yes	Yes		Yes	Yes	Yes	Yes	Yes	Yes	Yes	Yes		Yes	Yes										Yes		Yes	Yes	Yes		Yes						Yes	Yes	Yes	Yes	Yes		Yes	Yes	Yes	Yes	Yes	Yes
GCF_003194285.1	Klebsiella pneumoniae	34	Yes	Yes		Yes	Yes	Yes	Yes	Yes	Yes	Yes	Yes		Yes	Yes										Yes		Yes	Yes	Yes		Yes						Yes	Yes	Yes	Yes	Yes		Yes	Yes	Yes	Yes	Yes	Yes
GCF_003204175.1	Klebsiella pneumoniae	34	Yes	Yes		Yes	Yes	Yes	Yes	Yes	Yes	Yes	Yes		Yes	Yes										Yes		Yes	Yes	Yes		Yes						Yes	Yes	Yes	Yes	Yes		Yes	Yes	Yes	Yes	Yes	Yes
GCF_003204465.1	Klebsiella pneumoniae	34	Yes	Yes		Yes	Yes	Yes	Yes	Yes	Yes	Yes	Yes		Yes	Yes										Yes		Yes	Yes	Yes		Yes						Yes	Yes	Yes	Yes	Yes		Yes	Yes	Yes	Yes	Yes	Yes
GCF_003261955.2	Klebsiella pneumoniae	34	Yes	Yes		Yes	Yes	Yes	Yes	Yes	Yes	Yes	Yes		Yes	Yes										Yes		Yes	Yes	Yes		Yes						Yes	Yes	Yes	Yes	Yes		Yes	Yes	Yes	Yes	Yes	Yes
GCF_003288375.1	Klebsiella pneumoniae	34	Yes	Yes		Yes	Yes	Yes	Yes	Yes	Yes	Yes	Yes		Yes	Yes										Yes		Yes	Yes	Yes		Yes						Yes	Yes	Yes	Yes	Yes		Yes	Yes	Yes	Yes	Yes	Yes
GCF_003367555.1	Klebsiella pneumoniae	34	Yes	Yes		Yes	Yes	Yes	Yes	Yes	Yes	Yes	Yes		Yes	Yes										Yes		Yes	Yes	Yes		Yes						Yes	Yes	Yes	Yes	Yes		Yes	Yes	Yes	Yes	Yes	Yes
GCF_003408615.1	Klebsiella pneumoniae	34	Yes	Yes		Yes	Yes		Yes	Yes	Yes	Yes	Yes		Yes	Yes									Yes	Yes		Yes	Yes	Yes		Yes					Yes	Yes	Yes	Yes	Yes	Yes			Yes	Yes	Yes	Yes	Yes
GCF_003432185.1	Klebsiella pneumoniae	34	Yes	Yes		Yes	Yes	Yes	Yes	Yes	Yes	Yes	Yes		Yes	Yes										Yes		Yes	Yes	Yes		Yes						Yes	Yes	Yes	Yes	Yes		Yes	Yes	Yes	Yes	Yes	Yes
GCF_003432205.1	Klebsiella pneumoniae	34	Yes	Yes		Yes	Yes	Yes	Yes	Yes	Yes	Yes	Yes		Yes	Yes										Yes		Yes	Yes	Yes		Yes						Yes	Yes	Yes	Yes	Yes		Yes	Yes	Yes	Yes	Yes	Yes
GCF_003432225.1	Klebsiella pneumoniae	34	Yes	Yes		Yes	Yes	Yes	Yes	Yes	Yes	Yes	Yes		Yes	Yes										Yes		Yes	Yes	Yes		Yes						Yes	Yes	Yes	Yes	Yes		Yes	Yes	Yes	Yes	Yes	Yes
GCF_003432245.1	Klebsiella pneumoniae	34	Yes	Yes		Yes	Yes	Yes	Yes	Yes	Yes	Yes	Yes		Yes	Yes										Yes		Yes	Yes	Yes		Yes						Yes	Yes	Yes	Yes	Yes		Yes	Yes	Yes	Yes	Yes	Yes
GCF_003432265.1	Klebsiella pneumoniae	34	Yes	Yes		Yes	Yes	Yes	Yes	Yes	Yes	Yes	Yes		Yes	Yes										Yes		Yes	Yes	Yes		Yes						Yes	Yes	Yes	Yes	Yes		Yes	Yes	Yes	Yes	Yes	Yes
GCF_003432285.1	Klebsiella pneumoniae	34	Yes	Yes		Yes	Yes	Yes	Yes	Yes	Yes	Yes	Yes		Yes	Yes										Yes		Yes	Yes	Yes		Yes						Yes	Yes	Yes	Yes	Yes		Yes	Yes	Yes	Yes	Yes	Yes
GCF_003432405.1	Klebsiella pneumoniae	34	Yes	Yes		Yes	Yes	Yes	Yes	Yes	Yes	Yes	Yes		Yes	Yes										Yes		Yes	Yes	Yes		Yes						Yes	Yes	Yes	Yes	Yes		Yes	Yes	Yes	Yes	Yes	Yes
GCF_003443755.1	Klebsiella pneumoniae	34	Yes	Yes		Yes	Yes	Yes	Yes	Yes	Yes	Yes	Yes		Yes	Yes										Yes		Yes	Yes	Yes		Yes						Yes	Yes	Yes	Yes	Yes		Yes	Yes	Yes	Yes	Yes	Yes
GCF_003571545.1	Klebsiella pneumoniae	34	Yes	Yes		Yes	Yes	Yes	Yes	Yes	Yes	Yes	Yes		Yes	Yes										Yes		Yes	Yes	Yes		Yes						Yes	Yes	Yes	Yes	Yes		Yes	Yes	Yes	Yes	Yes	Yes
GCF_003571585.1	Klebsiella pneumoniae	34	Yes	Yes		Yes	Yes	Yes	Yes	Yes	Yes	Yes	Yes		Yes	Yes										Yes		Yes	Yes	Yes		Yes						Yes	Yes	Yes	Yes	Yes		Yes	Yes	Yes	Yes	Yes	Yes
GCF_003597695.1	Klebsiella pneumoniae	34	Yes	Yes		Yes	Yes	Yes	Yes	Yes	Yes	Yes	Yes		Yes	Yes										Yes		Yes	Yes	Yes		Yes						Yes	Yes	Yes	Yes	Yes		Yes	Yes	Yes	Yes	Yes	Yes
GCF_003597715.1	Klebsiella pneumoniae	34	Yes	Yes		Yes	Yes	Yes	Yes	Yes	Yes	Yes	Yes		Yes	Yes										Yes		Yes	Yes	Yes		Yes						Yes	Yes	Yes	Yes	Yes		Yes	Yes	Yes	Yes	Yes	Yes
GCF_003597735.1	Klebsiella pneumoniae	34	Yes	Yes		Yes	Yes	Yes	Yes	Yes	Yes	Yes	Yes		Yes	Yes										Yes		Yes	Yes	Yes		Yes						Yes	Yes	Yes	Yes	Yes		Yes	Yes	Yes	Yes	Yes	Yes
GCF_003597755.1	Klebsiella pneumoniae	34	Yes	Yes		Yes	Yes	Yes	Yes	Yes	Yes	Yes	Yes		Yes	Yes										Yes		Yes	Yes	Yes		Yes						Yes	Yes	Yes	Yes	Yes		Yes	Yes	Yes	Yes	Yes	Yes
GCF_003660185.1	Klebsiella pneumoniae	34	Yes	Yes		Yes	Yes	Yes	Yes	Yes	Yes	Yes	Yes		Yes	Yes										Yes		Yes	Yes	Yes		Yes						Yes	Yes	Yes	Yes	Yes		Yes	Yes	Yes	Yes	Yes	Yes
GCF_003660205.1	Klebsiella pneumoniae	34	Yes	Yes		Yes	Yes	Yes	Yes	Yes	Yes	Yes	Yes		Yes	Yes										Yes		Yes	Yes	Yes		Yes						Yes	Yes	Yes	Yes	Yes		Yes	Yes	Yes	Yes	Yes	Yes
GCF_003692695.1	Klebsiella pneumoniae	34	Yes	Yes		Yes	Yes	Yes	Yes	Yes	Yes	Yes	Yes		Yes	Yes										Yes		Yes	Yes	Yes		Yes						Yes	Yes	Yes	Yes	Yes		Yes	Yes	Yes	Yes	Yes	Yes
GCF_003711065.1	Klebsiella pneumoniae	34	Yes	Yes		Yes	Yes	Yes	Yes	Yes	Yes	Yes	Yes		Yes	Yes										Yes		Yes	Yes	Yes		Yes						Yes	Yes	Yes	Yes	Yes		Yes	Yes	Yes	Yes	Yes	Yes
GCF_003790485.1	Klebsiella pneumoniae	34	Yes	Yes		Yes	Yes	Yes	Yes	Yes	Yes	Yes	Yes		Yes	Yes										Yes		Yes	Yes	Yes		Yes						Yes	Yes	Yes	Yes	Yes		Yes	Yes	Yes	Yes	Yes	Yes
GCF_003812085.1	Klebsiella pneumoniae	34	Yes	Yes		Yes	Yes	Yes	Yes	Yes	Yes	Yes	Yes		Yes	Yes										Yes		Yes	Yes	Yes		Yes						Yes	Yes	Yes	Yes	Yes		Yes	Yes	Yes	Yes	Yes	Yes
GCF_003812105.1	Klebsiella pneumoniae	34	Yes	Yes		Yes	Yes	Yes	Yes	Yes	Yes	Yes	Yes		Yes	Yes										Yes		Yes	Yes	Yes		Yes						Yes	Yes	Yes	Yes	Yes		Yes	Yes	Yes	Yes	Yes	Yes
GCF_003856475.1	Klebsiella pneumoniae	34	Yes	Yes		Yes	Yes	Yes	Yes	Yes	Yes	Yes	Yes		Yes	Yes										Yes		Yes	Yes	Yes		Yes						Yes	Yes	Yes	Yes	Yes		Yes	Yes	Yes	Yes	Yes	Yes
GCF_003856595.1	Klebsiella pneumoniae	34	Yes	Yes		Yes	Yes	Yes	Yes	Yes	Yes	Yes	Yes		Yes	Yes										Yes		Yes	Yes	Yes		Yes						Yes	Yes	Yes	Yes	Yes		Yes	Yes	Yes	Yes	Yes	Yes
GCF_003931835.1	Klebsiella pneumoniae	34	Yes	Yes		Yes	Yes	Yes	Yes	Yes	Yes	Yes	Yes		Yes	Yes										Yes		Yes	Yes	Yes		Yes						Yes	Yes	Yes	Yes	Yes		Yes	Yes	Yes	Yes	Yes	Yes
GCF_003932915.1	Klebsiella pneumoniae	34	Yes	Yes		Yes	Yes	Yes	Yes	Yes	Yes	Yes	Yes		Yes	Yes										Yes		Yes	Yes	Yes		Yes						Yes	Yes	Yes	Yes	Yes		Yes	Yes	Yes	Yes	Yes	Yes
GCF_003934185.1	Klebsiella pneumoniae	34	Yes	Yes		Yes	Yes	Yes	Yes	Yes	Yes	Yes	Yes		Yes	Yes										Yes		Yes	Yes	Yes		Yes						Yes	Yes	Yes	Yes	Yes		Yes	Yes	Yes	Yes	Yes	Yes
GCF_003940845.1	Klebsiella pneumoniae	34	Yes	Yes		Yes	Yes	Yes	Yes	Yes	Yes	Yes	Yes		Yes	Yes										Yes		Yes	Yes	Yes		Yes						Yes	Yes	Yes	Yes	Yes		Yes	Yes	Yes	Yes	Yes	Yes
GCF_003953905.1	Klebsiella pneumoniae	34	Yes	Yes		Yes	Yes	Yes	Yes	Yes	Yes	Yes	Yes		Yes	Yes										Yes		Yes	Yes	Yes		Yes						Yes	Yes	Yes	Yes	Yes		Yes	Yes	Yes	Yes	Yes	Yes
GCF_004006035.1	Klebsiella pneumoniae	34	Yes	Yes		Yes	Yes	Yes	Yes	Yes	Yes	Yes	Yes		Yes	Yes										Yes		Yes	Yes	Yes		Yes						Yes	Yes	Yes	Yes	Yes		Yes	Yes	Yes	Yes	Yes	Yes
GCF_004010995.1	Klebsiella pneumoniae	34	Yes	Yes		Yes	Yes	Yes	Yes	Yes	Yes	Yes	Yes		Yes	Yes										Yes		Yes	Yes	Yes		Yes						Yes	Yes	Yes	Yes	Yes		Yes	Yes	Yes	Yes	Yes	Yes
GCF_004014965.1	Klebsiella pneumoniae	34	Yes	Yes		Yes	Yes	Yes	Yes	Yes	Yes	Yes	Yes		Yes	Yes										Yes		Yes	Yes	Yes		Yes						Yes	Yes	Yes	Yes	Yes		Yes	Yes	Yes	Yes	Yes	Yes
GCF_004118955.1	Klebsiella pneumoniae	34	Yes	Yes		Yes	Yes	Yes	Yes	Yes	Yes	Yes	Yes		Yes	Yes										Yes		Yes	Yes	Yes		Yes						Yes	Yes	Yes	Yes	Yes		Yes	Yes	Yes	Yes	Yes	Yes
GCF_004119995.1	Klebsiella pneumoniae	34	Yes	Yes		Yes	Yes	Yes	Yes	Yes	Yes	Yes	Yes		Yes	Yes										Yes		Yes	Yes	Yes		Yes						Yes	Yes	Yes	Yes	Yes		Yes	Yes	Yes	Yes	Yes	Yes
GCF_004120015.1	Klebsiella pneumoniae	34	Yes	Yes		Yes	Yes	Yes	Yes	Yes	Yes	Yes	Yes		Yes	Yes										Yes		Yes	Yes	Yes		Yes						Yes	Yes	Yes	Yes	Yes		Yes	Yes	Yes	Yes	Yes	Yes
GCF_004120035.1	Klebsiella pneumoniae	34	Yes	Yes		Yes	Yes	Yes	Yes	Yes	Yes	Yes	Yes		Yes	Yes										Yes		Yes	Yes	Yes		Yes						Yes	Yes	Yes	Yes	Yes		Yes	Yes	Yes	Yes	Yes	Yes
GCF_004120055.1	Klebsiella pneumoniae	34	Yes	Yes		Yes	Yes	Yes	Yes	Yes	Yes	Yes	Yes		Yes	Yes										Yes		Yes	Yes	Yes		Yes						Yes	Yes	Yes	Yes	Yes		Yes	Yes	Yes	Yes	Yes	Yes
GCF_004120075.1	Klebsiella pneumoniae	34	Yes	Yes		Yes	Yes	Yes	Yes		Yes	Yes	Yes		Yes	Yes										Yes		Yes	Yes	Yes		Yes					Yes	Yes	Yes	Yes	Yes	Yes		Yes	Yes	Yes	Yes	Yes	Yes
GCF_004120115.1	Klebsiella pneumoniae	34	Yes	Yes		Yes	Yes	Yes	Yes	Yes	Yes	Yes	Yes		Yes	Yes										Yes		Yes	Yes	Yes		Yes						Yes	Yes	Yes	Yes	Yes		Yes	Yes	Yes	Yes	Yes	Yes
GCF_004120135.1	Klebsiella pneumoniae	34	Yes	Yes		Yes	Yes	Yes	Yes	Yes	Yes	Yes	Yes		Yes	Yes										Yes		Yes	Yes	Yes		Yes						Yes	Yes	Yes	Yes	Yes		Yes	Yes	Yes	Yes	Yes	Yes
GCF_004120175.1	Klebsiella pneumoniae	34	Yes	Yes		Yes	Yes	Yes	Yes	Yes	Yes	Yes	Yes		Yes	Yes										Yes		Yes	Yes	Yes		Yes						Yes	Yes	Yes	Yes	Yes		Yes	Yes	Yes	Yes	Yes	Yes
GCF_004135795.1	Klebsiella pneumoniae	34	Yes	Yes		Yes	Yes		Yes	Yes	Yes	Yes	Yes		Yes	Yes										Yes		Yes	Yes	Yes		Yes					Yes	Yes	Yes	Yes	Yes	Yes		Yes	Yes	Yes	Yes	Yes	Yes
GCF_004137665.1	Klebsiella pneumoniae	34	Yes	Yes		Yes	Yes	Yes	Yes	Yes	Yes	Yes	Yes		Yes	Yes										Yes		Yes	Yes	Yes		Yes						Yes	Yes	Yes	Yes	Yes		Yes	Yes	Yes	Yes	Yes	Yes
GCF_004138665.1	Klebsiella pneumoniae	34	Yes	Yes		Yes	Yes	Yes	Yes	Yes	Yes	Yes	Yes		Yes	Yes										Yes		Yes	Yes	Yes		Yes						Yes	Yes	Yes	Yes	Yes		Yes	Yes	Yes	Yes	Yes	Yes
GCF_004208475.1	Klebsiella pneumoniae	34	Yes	Yes		Yes	Yes	Yes	Yes	Yes	Yes	Yes	Yes		Yes	Yes										Yes		Yes	Yes	Yes		Yes						Yes	Yes	Yes	Yes	Yes		Yes	Yes	Yes	Yes	Yes	Yes
GCF_900323945.1	Klebsiella pneumoniae	34	Yes	Yes		Yes	Yes	Yes	Yes	Yes	Yes	Yes	Yes		Yes	Yes										Yes		Yes	Yes	Yes		Yes						Yes	Yes	Yes	Yes	Yes		Yes	Yes	Yes	Yes	Yes	Yes
GCF_900497055.1	Klebsiella pneumoniae	34	Yes	Yes		Yes	Yes	Yes	Yes	Yes	Yes	Yes	Yes		Yes	Yes										Yes		Yes	Yes	Yes		Yes						Yes	Yes	Yes	Yes	Yes		Yes	Yes	Yes	Yes	Yes	Yes
GCF_900622605.1	Klebsiella pneumoniae	34	Yes	Yes		Yes	Yes	Yes	Yes	Yes	Yes	Yes	Yes		Yes	Yes										Yes		Yes	Yes	Yes		Yes						Yes	Yes	Yes	Yes	Yes		Yes	Yes	Yes	Yes	Yes	Yes
GCF_900622645.1	Klebsiella pneumoniae	34	Yes	Yes		Yes	Yes	Yes	Yes	Yes	Yes	Yes	Yes		Yes	Yes										Yes		Yes	Yes	Yes		Yes						Yes	Yes	Yes	Yes	Yes		Yes	Yes	Yes	Yes	Yes	Yes
GCF_900635125.1	Klebsiella pneumoniae	34	Yes	Yes		Yes	Yes	Yes	Yes	Yes	Yes	Yes	Yes		Yes	Yes										Yes		Yes	Yes	Yes		Yes						Yes	Yes	Yes	Yes	Yes		Yes	Yes	Yes	Yes	Yes	Yes
GCF_900635945.1	Klebsiella pneumoniae	34	Yes	Yes		Yes	Yes	Yes	Yes	Yes	Yes	Yes	Yes		Yes	Yes										Yes		Yes	Yes	Yes		Yes						Yes	Yes	Yes	Yes	Yes	Yes	Yes	Yes	Yes	Yes	Yes	Yes
GCF_000598005.1	Klebsiella pneumoniae 30660/NJST258_1	34	Yes	Yes		Yes	Yes	Yes	Yes	Yes	Yes	Yes	Yes		Yes	Yes										Yes		Yes	Yes	Yes		Yes						Yes	Yes	Yes	Yes	Yes		Yes	Yes	Yes	Yes	Yes	Yes
GCF_000597905.1	Klebsiella pneumoniae 30684/NJST258_2	34	Yes	Yes		Yes	Yes	Yes	Yes	Yes	Yes	Yes	Yes		Yes	Yes										Yes		Yes	Yes	Yes		Yes						Yes	Yes	Yes	Yes	Yes		Yes	Yes	Yes	Yes	Yes	Yes
GCF_000406765.2	Klebsiella pneumoniae 500_1420	34	Yes	Yes		Yes	Yes	Yes	Yes	Yes	Yes	Yes	Yes		Yes	Yes										Yes		Yes	Yes	Yes		Yes						Yes	Yes	Yes	Yes	Yes		Yes	Yes	Yes	Yes	Yes	Yes
GCF_000474015.1	Klebsiella pneumoniae CG43	34	Yes	Yes		Yes	Yes	Yes	Yes	Yes	Yes	Yes	Yes		Yes	Yes										Yes		Yes	Yes	Yes		Yes						Yes	Yes	Yes	Yes	Yes		Yes	Yes	Yes	Yes	Yes	Yes
GCF_000417225.2	Klebsiella pneumoniae DMC1097	34	Yes	Yes		Yes	Yes	Yes	Yes	Yes	Yes	Yes	Yes		Yes	Yes										Yes		Yes	Yes	Yes		Yes						Yes	Yes	Yes	Yes	Yes		Yes	Yes	Yes	Yes	Yes	Yes
GCF_000813205.1	Klebsiella pneumoniae HK787	34	Yes	Yes		Yes	Yes	Yes	Yes	Yes	Yes	Yes	Yes		Yes	Yes										Yes		Yes	Yes	Yes		Yes						Yes	Yes	Yes	Yes	Yes		Yes	Yes	Yes	Yes	Yes	Yes
GCF_000445405.1	Klebsiella pneumoniae JM45	34	Yes	Yes		Yes	Yes	Yes	Yes	Yes	Yes	Yes	Yes		Yes	Yes										Yes		Yes	Yes	Yes		Yes						Yes	Yes	Yes	Yes	Yes		Yes	Yes	Yes	Yes	Yes	Yes
GCF_000220485.1	Klebsiella pneumoniae KCTC 2242	34	Yes	Yes		Yes	Yes	Yes	Yes	Yes	Yes	Yes	Yes		Yes	Yes										Yes		Yes	Yes	Yes		Yes						Yes	Yes	Yes	Yes	Yes		Yes	Yes	Yes	Yes	Yes	Yes
GCF_000465975.2	Klebsiella pneumoniae KP-1	34	Yes	Yes		Yes	Yes	Yes	Yes	Yes	Yes	Yes	Yes		Yes	Yes										Yes		Yes	Yes	Yes		Yes						Yes	Yes	Yes	Yes	Yes		Yes	Yes	Yes	Yes	Yes	Yes
GCF_000742755.1	Klebsiella pneumoniae subsp. pneumoniae	34	Yes	Yes		Yes	Yes	Yes	Yes	Yes	Yes	Yes	Yes		Yes	Yes										Yes		Yes	Yes	Yes		Yes						Yes	Yes	Yes	Yes	Yes		Yes	Yes	Yes	Yes	Yes	Yes
GCF_000775375.1	Klebsiella pneumoniae subsp. pneumoniae	34	Yes	Yes		Yes	Yes	Yes	Yes	Yes	Yes	Yes	Yes		Yes	Yes										Yes		Yes	Yes	Yes		Yes						Yes	Yes	Yes	Yes	Yes		Yes	Yes	Yes	Yes	Yes	Yes
GCF_000775395.1	Klebsiella pneumoniae subsp. pneumoniae	34	Yes	Yes		Yes	Yes	Yes	Yes	Yes	Yes	Yes	Yes		Yes	Yes										Yes		Yes	Yes	Yes		Yes						Yes	Yes	Yes	Yes	Yes		Yes	Yes	Yes	Yes	Yes	Yes
GCF_000784945.1	Klebsiella pneumoniae subsp. pneumoniae	34	Yes	Yes		Yes	Yes	Yes	Yes	Yes	Yes	Yes	Yes		Yes	Yes										Yes		Yes	Yes	Yes		Yes						Yes	Yes	Yes	Yes	Yes		Yes	Yes	Yes	Yes	Yes	Yes
GCF_000784985.1	Klebsiella pneumoniae subsp. pneumoniae	34	Yes	Yes		Yes	Yes	Yes	Yes	Yes	Yes	Yes	Yes		Yes	Yes										Yes		Yes	Yes	Yes		Yes						Yes	Yes	Yes	Yes	Yes		Yes	Yes	Yes	Yes	Yes	Yes
GCF_000785005.1	Klebsiella pneumoniae subsp. pneumoniae	34	Yes	Yes		Yes	Yes	Yes	Yes	Yes	Yes	Yes	Yes		Yes	Yes										Yes		Yes	Yes	Yes		Yes						Yes	Yes	Yes	Yes	Yes		Yes	Yes	Yes	Yes	Yes	Yes
GCF_001316565.3	Klebsiella pneumoniae subsp. pneumoniae	34	Yes	Yes		Yes	Yes	Yes	Yes	Yes	Yes	Yes	Yes		Yes	Yes										Yes		Yes	Yes	Yes		Yes						Yes	Yes	Yes	Yes	Yes		Yes	Yes	Yes	Yes	Yes	Yes
GCF_001521895.1	Klebsiella pneumoniae subsp. pneumoniae	34	Yes	Yes		Yes	Yes	Yes	Yes	Yes	Yes	Yes	Yes		Yes	Yes										Yes		Yes	Yes	Yes		Yes						Yes	Yes	Yes	Yes	Yes		Yes	Yes	Yes	Yes	Yes	Yes
GCF_001529935.1	Klebsiella pneumoniae subsp. pneumoniae	34	Yes	Yes		Yes	Yes	Yes	Yes	Yes	Yes	Yes	Yes		Yes	Yes										Yes		Yes	Yes	Yes		Yes						Yes	Yes	Yes	Yes	Yes		Yes	Yes	Yes	Yes	Yes	Yes
GCF_001530015.1	Klebsiella pneumoniae subsp. pneumoniae	34	Yes	Yes		Yes	Yes	Yes	Yes	Yes	Yes	Yes	Yes		Yes	Yes										Yes		Yes	Yes	Yes		Yes						Yes	Yes	Yes	Yes	Yes		Yes	Yes	Yes	Yes	Yes	Yes
GCF_001611055.1	Klebsiella pneumoniae subsp. pneumoniae	34	Yes	Yes		Yes	Yes	Yes	Yes	Yes	Yes	Yes	Yes		Yes	Yes										Yes		Yes	Yes	Yes		Yes						Yes	Yes	Yes	Yes	Yes		Yes	Yes	Yes	Yes	Yes	Yes
GCF_001611095.1	Klebsiella pneumoniae subsp. pneumoniae	34	Yes	Yes		Yes	Yes	Yes	Yes	Yes	Yes	Yes	Yes		Yes	Yes										Yes		Yes	Yes	Yes		Yes						Yes	Yes	Yes	Yes	Yes		Yes	Yes	Yes	Yes	Yes	Yes
GCF_001746535.1	Klebsiella pneumoniae subsp. pneumoniae	34	Yes	Yes		Yes	Yes	Yes	Yes	Yes	Yes	Yes	Yes		Yes	Yes										Yes		Yes	Yes	Yes		Yes						Yes	Yes	Yes	Yes	Yes		Yes	Yes	Yes	Yes	Yes	Yes
GCF_002249975.1	Klebsiella pneumoniae subsp. pneumoniae	34	Yes	Yes		Yes	Yes	Yes	Yes	Yes	Yes	Yes	Yes		Yes	Yes										Yes		Yes	Yes	Yes		Yes						Yes	Yes	Yes	Yes	Yes		Yes	Yes	Yes	Yes	Yes	Yes
GCF_002761515.1	Klebsiella pneumoniae subsp. pneumoniae	34	Yes	Yes		Yes	Yes	Yes	Yes	Yes	Yes	Yes	Yes		Yes	Yes										Yes		Yes	Yes	Yes		Yes						Yes	Yes	Yes	Yes	Yes		Yes	Yes	Yes	Yes	Yes	Yes
GCF_002852945.2	Klebsiella pneumoniae subsp. pneumoniae	34	Yes	Yes		Yes	Yes	Yes	Yes	Yes	Yes	Yes	Yes		Yes	Yes										Yes		Yes	Yes	Yes		Yes						Yes	Yes	Yes	Yes	Yes		Yes	Yes	Yes	Yes	Yes	Yes
GCF_002852975.2	Klebsiella pneumoniae subsp. pneumoniae	34	Yes	Yes		Yes	Yes	Yes	Yes	Yes	Yes	Yes	Yes		Yes	Yes										Yes		Yes	Yes	Yes		Yes						Yes	Yes	Yes	Yes	Yes		Yes	Yes	Yes	Yes	Yes	Yes
GCF_002893825.1	Klebsiella pneumoniae subsp. pneumoniae	34	Yes	Yes		Yes	Yes	Yes	Yes	Yes	Yes	Yes	Yes		Yes	Yes										Yes		Yes	Yes	Yes		Yes						Yes	Yes	Yes	Yes	Yes		Yes	Yes	Yes	Yes	Yes	Yes
GCF_002951555.1	Klebsiella pneumoniae subsp. pneumoniae	34	Yes	Yes		Yes	Yes	Yes	Yes	Yes	Yes	Yes	Yes		Yes	Yes										Yes		Yes	Yes	Yes		Yes						Yes	Yes	Yes	Yes	Yes		Yes	Yes	Yes	Yes	Yes	Yes
GCF_002951595.1	Klebsiella pneumoniae subsp. pneumoniae	34	Yes	Yes		Yes	Yes	Yes	Yes	Yes	Yes	Yes	Yes		Yes	Yes										Yes		Yes	Yes	Yes		Yes						Yes	Yes	Yes	Yes	Yes		Yes	Yes	Yes	Yes	Yes	Yes
GCF_003037615.2	Klebsiella pneumoniae subsp. pneumoniae	34	Yes	Yes		Yes	Yes	Yes	Yes	Yes	Yes	Yes	Yes		Yes	Yes										Yes		Yes	Yes	Yes		Yes						Yes	Yes	Yes	Yes	Yes		Yes	Yes	Yes	Yes	Yes	Yes
GCF_003285145.1	Klebsiella pneumoniae subsp. pneumoniae	34	Yes	Yes		Yes	Yes	Yes	Yes	Yes	Yes	Yes	Yes		Yes	Yes										Yes		Yes	Yes	Yes		Yes						Yes	Yes	Yes	Yes	Yes		Yes	Yes	Yes	Yes	Yes	Yes
GCF_003286975.1	Klebsiella pneumoniae subsp. pneumoniae	34	Yes	Yes		Yes	Yes	Yes	Yes	Yes	Yes	Yes	Yes		Yes	Yes										Yes		Yes	Yes	Yes		Yes						Yes	Yes	Yes	Yes	Yes		Yes	Yes	Yes	Yes	Yes	Yes
GCF_003330945.1	Klebsiella pneumoniae subsp. pneumoniae	34	Yes	Yes		Yes	Yes	Yes	Yes	Yes	Yes	Yes	Yes		Yes	Yes										Yes		Yes	Yes	Yes		Yes						Yes	Yes	Yes	Yes	Yes		Yes	Yes	Yes	Yes	Yes	Yes
GCF_003850165.1	Klebsiella pneumoniae subsp. pneumoniae	34	Yes	Yes		Yes	Yes	Yes	Yes	Yes	Yes	Yes	Yes		Yes	Yes										Yes		Yes	Yes	Yes		Yes						Yes	Yes	Yes	Yes	Yes		Yes	Yes	Yes	Yes	Yes	Yes
GCF_000294365.1	Klebsiella pneumoniae subsp. pneumoniae 1084	34	Yes	Yes		Yes	Yes	Yes	Yes	Yes	Yes	Yes	Yes		Yes	Yes										Yes		Yes	Yes	Yes		Yes						Yes	Yes	Yes	Yes	Yes		Yes	Yes	Yes	Yes	Yes	Yes
GCF_000814805.1	Klebsiella pneumoniae subsp. pneumoniae 1158	34	Yes	Yes		Yes	Yes	Yes	Yes	Yes	Yes	Yes	Yes		Yes	Yes										Yes		Yes	Yes	Yes		Yes						Yes	Yes	Yes	Yes	Yes		Yes	Yes	Yes	Yes	Yes	Yes
GCF_000281535.2	Klebsiella pneumoniae subsp. pneumoniae KPNIH1	34	Yes	Yes		Yes	Yes	Yes	Yes	Yes	Yes	Yes	Yes		Yes	Yes										Yes		Yes	Yes	Yes		Yes						Yes	Yes	Yes	Yes	Yes		Yes	Yes	Yes	Yes	Yes	Yes
GCF_000281435.2	Klebsiella pneumoniae subsp. pneumoniae KPNIH10	34	Yes	Yes		Yes	Yes	Yes	Yes	Yes	Yes	Yes	Yes		Yes	Yes										Yes		Yes	Yes	Yes		Yes						Yes	Yes	Yes	Yes	Yes		Yes	Yes	Yes	Yes	Yes	Yes
GCF_000714675.1	Klebsiella pneumoniae subsp. pneumoniae KPNIH24	34	Yes	Yes		Yes	Yes	Yes	Yes	Yes	Yes	Yes	Yes		Yes	Yes										Yes		Yes	Yes	Yes		Yes						Yes	Yes	Yes	Yes	Yes		Yes	Yes	Yes	Yes	Yes	Yes
GCF_000717515.1	Klebsiella pneumoniae subsp. pneumoniae KPR0928	34	Yes	Yes		Yes	Yes	Yes	Yes	Yes	Yes	Yes	Yes		Yes	Yes										Yes		Yes	Yes	Yes		Yes						Yes	Yes	Yes	Yes	Yes		Yes	Yes	Yes	Yes	Yes	Yes
GCF_000016305.1	Klebsiella pneumoniae subsp. pneumoniae MGH 78578	34	Yes	Yes		Yes	Yes	Yes	Yes	Yes	Yes	Yes	Yes		Yes	Yes										Yes		Yes	Yes	Yes		Yes						Yes	Yes	Yes	Yes	Yes		Yes	Yes	Yes	Yes	Yes	Yes
GCF_000009885.1	Klebsiella pneumoniae subsp. pneumoniae NTUH-K2044	34	Yes	Yes		Yes	Yes	Yes	Yes	Yes	Yes	Yes	Yes		Yes	Yes										Yes		Yes	Yes	Yes		Yes						Yes	Yes	Yes	Yes	Yes		Yes	Yes	Yes	Yes	Yes	Yes
GCF_000417265.2	Klebsiella pneumoniae UHKPC07	34	Yes	Yes		Yes	Yes	Yes	Yes	Yes	Yes	Yes	Yes		Yes	Yes										Yes		Yes	Yes	Yes		Yes						Yes	Yes	Yes	Yes	Yes		Yes	Yes	Yes	Yes	Yes	Yes
GCF_000417085.2	Klebsiella pneumoniae UHKPC33	34	Yes	Yes		Yes	Yes	Yes	Yes	Yes	Yes	Yes	Yes		Yes	Yes										Yes		Yes	Yes	Yes		Yes						Yes	Yes	Yes	Yes	Yes		Yes	Yes	Yes	Yes	Yes	Yes
GCF_003020825.1	Klebsiella quasipneumoniae	34	Yes	Yes		Yes	Yes	Yes	Yes	Yes	Yes	Yes	Yes		Yes	Yes										Yes		Yes	Yes	Yes		Yes						Yes	Yes	Yes	Yes	Yes		Yes	Yes	Yes	Yes	Yes	Yes
GCF_000702925.2	Methylomonas sp. LW13	34	Yes				Yes	Yes	Yes				Yes		Yes	Yes		Yes	Yes	Yes				Yes	Yes	Yes			Yes	Yes		Yes		Yes	Yes		Yes		Yes	Yes	Yes	Yes		Yes	Yes	Yes	Yes	Yes	Yes
GCF_001558895.2	Morganella morganii	34	Yes	Yes		Yes	Yes	Yes	Yes	Yes	Yes	Yes	Yes		Yes	Yes										Yes		Yes	Yes	Yes		Yes						Yes	Yes	Yes	Yes	Yes		Yes	Yes	Yes	Yes	Yes	Yes
GCF_002968775.1	Morganella morganii	34	Yes	Yes		Yes	Yes	Yes	Yes	Yes	Yes	Yes	Yes		Yes	Yes										Yes		Yes	Yes	Yes		Yes						Yes	Yes	Yes	Yes	Yes		Yes	Yes	Yes	Yes	Yes	Yes
GCF_003071325.1	Morganella morganii	34	Yes	Yes		Yes	Yes	Yes	Yes	Yes	Yes	Yes	Yes		Yes	Yes										Yes		Yes	Yes	Yes		Yes						Yes	Yes	Yes	Yes	Yes		Yes	Yes	Yes	Yes	Yes	Yes
GCF_003573445.1	Morganella morganii	34	Yes	Yes		Yes	Yes	Yes	Yes	Yes	Yes	Yes	Yes		Yes	Yes										Yes		Yes	Yes	Yes		Yes						Yes	Yes	Yes	Yes	Yes		Yes	Yes	Yes	Yes	Yes	Yes
GCF_003955965.1	Morganella morganii	34	Yes	Yes		Yes	Yes	Yes	Yes	Yes	Yes	Yes	Yes		Yes	Yes										Yes		Yes	Yes	Yes		Yes						Yes	Yes	Yes	Yes	Yes		Yes	Yes	Yes	Yes	Yes	Yes
GCF_900478755.1	Morganella morganii	34	Yes	Yes		Yes	Yes	Yes	Yes	Yes	Yes	Yes	Yes		Yes	Yes										Yes		Yes	Yes	Yes		Yes						Yes	Yes	Yes	Yes	Yes		Yes	Yes	Yes	Yes	Yes	Yes
GCF_000286435.2	Morganella morganii subsp. morganii KT	34	Yes	Yes		Yes	Yes	Yes	Yes	Yes	Yes	Yes	Yes		Yes	Yes										Yes		Yes	Yes	Yes		Yes						Yes	Yes	Yes	Yes	Yes		Yes	Yes	Yes	Yes	Yes	Yes
GCF_001029105.3	Pandoraea faecigallinarum	34	Yes				Yes			Yes			Yes		Yes		Yes	Yes	Yes	Yes	Yes			Yes	Yes	Yes		Yes	Yes	Yes		Yes			Yes		Yes		Yes	Yes	Yes	Yes	Yes	Yes	Yes	Yes	Yes	Yes
GCF_003368325.1	Paraburkholderia caffeinilytica	34	Yes		Yes		Yes								Yes	Yes		Yes	Yes	Yes	Yes	Yes		Yes	Yes	Yes		Yes	Yes	Yes		Yes	Yes		Yes		Yes		Yes	Yes	Yes		Yes	Yes	Yes	Yes	Yes	Yes
GCF_000300095.1	Paraburkholderia phenoliruptrix BR3459a	34	Yes		Yes		Yes			Yes		Yes	Yes		Yes	Yes			Yes		Yes			Yes	Yes	Yes		Yes	Yes	Yes		Yes	Yes		Yes		Yes		Yes	Yes	Yes		Yes	Yes	Yes	Yes	Yes	Yes
GCF_000020045.1	Paraburkholderia phymatum STM815	34	Yes				Yes			Yes		Yes	Yes		Yes	Yes		Yes	Yes		Yes			Yes	Yes	Yes		Yes	Yes	Yes		Yes	Yes		Yes		Yes		Yes	Yes	Yes		Yes		Yes	Yes	Yes	Yes
GCF_003330825.1	Paraburkholderia terricola	34	Yes		Yes		Yes			Yes					Yes	Yes		Yes	Yes	Yes	Yes			Yes	Yes	Yes		Yes	Yes	Yes		Yes	Yes		Yes		Yes		Yes	Yes	Yes		Yes	Yes	Yes	Yes	Yes	Yes
GCF_000196475.1	Photorhabdus asymbiotica	34	Yes	Yes		Yes	Yes	Yes	Yes	Yes	Yes	Yes	Yes		Yes	Yes												Yes	Yes	Yes		Yes						Yes	Yes	Yes	Yes	Yes	Yes	Yes	Yes	Yes	Yes	Yes	Yes
GCF_001010285.1	Photorhabdus thracensis	34	Yes	Yes		Yes	Yes	Yes	Yes	Yes	Yes	Yes	Yes		Yes	Yes												Yes	Yes	Yes		Yes						Yes	Yes	Yes	Yes	Yes	Yes	Yes	Yes	Yes	Yes	Yes	Yes
GCF_001722005.2	Pseudomonas aeruginosa	34	Yes		Yes		Yes			Yes			Yes		Yes	Yes		Yes	Yes	Yes	Yes			Yes		Yes		Yes	Yes	Yes		Yes			Yes		Yes		Yes	Yes	Yes	Yes	Yes	Yes	Yes	Yes	Yes	Yes
GCF_000293885.2	Pseudomonas fluorescens NCIMB 11764	34	Yes		Yes		Yes			Yes					Yes	Yes	Yes	Yes	Yes	Yes	Yes			Yes		Yes		Yes	Yes	Yes		Yes			Yes		Yes		Yes	Yes	Yes	Yes	Yes	Yes	Yes	Yes	Yes	Yes
GCF_002356095.1	Pseudomonas putida	34	Yes		Yes		Yes			Yes					Yes	Yes	Yes	Yes	Yes	Yes	Yes			Yes		Yes		Yes	Yes	Yes		Yes			Yes		Yes		Yes	Yes	Yes	Yes	Yes	Yes	Yes	Yes	Yes	Yes
GCF_000410575.1	Pseudomonas putida H8234	34	Yes		Yes		Yes			Yes					Yes	Yes	Yes	Yes	Yes	Yes	Yes			Yes		Yes		Yes	Yes	Yes		Yes			Yes		Yes		Yes	Yes	Yes	Yes	Yes	Yes	Yes	Yes	Yes	Yes
GCF_000019445.1	Pseudomonas putida W619	34	Yes		Yes		Yes			Yes			Yes		Yes	Yes	Yes	Yes	Yes	Yes	Yes			Yes		Yes		Yes	Yes	Yes		Yes			Yes				Yes	Yes	Yes	Yes	Yes	Yes	Yes	Yes	Yes	Yes
GCF_003073515.1	Salmonella enterica	34	Yes	Yes		Yes	Yes	Yes	Yes		Yes	Yes	Yes		Yes	Yes										Yes		Yes	Yes	Yes		Yes						Yes	Yes	Yes	Yes	Yes	Yes	Yes	Yes	Yes	Yes	Yes	Yes
GCF_003325135.1	Salmonella enterica	34	Yes	Yes		Yes	Yes	Yes	Yes	Yes	Yes	Yes	Yes		Yes	Yes										Yes		Yes	Yes	Yes		Yes						Yes	Yes	Yes	Yes	Yes		Yes	Yes	Yes	Yes	Yes	Yes
GCF_004126495.1	Salmonella enterica subsp. diarizonae	34	Yes	Yes		Yes	Yes	Yes	Yes	Yes	Yes	Yes	Yes		Yes	Yes										Yes		Yes	Yes	Yes		Yes						Yes	Yes	Yes	Yes	Yes		Yes	Yes	Yes	Yes	Yes	Yes
GCF_900477995.1	Salmonella enterica subsp. enterica	34	Yes	Yes			Yes	Yes	Yes	Yes	Yes	Yes	Yes		Yes	Yes										Yes		Yes	Yes	Yes		Yes						Yes	Yes	Yes	Yes	Yes	Yes	Yes	Yes	Yes	Yes	Yes	Yes
GCF_001975285.1	Salmonella enterica subsp. enterica serovar Apapa str. SA20060561	34	Yes	Yes		Yes	Yes	Yes	Yes	Yes	Yes	Yes			Yes	Yes										Yes		Yes	Yes	Yes		Yes						Yes	Yes	Yes	Yes	Yes	Yes	Yes	Yes	Yes	Yes	Yes	Yes
GCF_000750255.1	Salmonella enterica subsp. enterica serovar Enteritidis	34	Yes	Yes		Yes	Yes	Yes	Yes	Yes	Yes	Yes	Yes		Yes	Yes										Yes		Yes	Yes	Yes		Yes						Yes	Yes	Yes	Yes	Yes	Yes	Yes	Yes	Yes	Yes		Yes
GCF_001185245.1	Salmonella enterica subsp. enterica serovar Enteritidis	34	Yes	Yes		Yes	Yes	Yes	Yes	Yes	Yes	Yes	Yes		Yes	Yes										Yes			Yes	Yes		Yes						Yes	Yes	Yes	Yes	Yes	Yes	Yes	Yes	Yes	Yes	Yes	Yes
GCF_003663765.1	Salmonella enterica subsp. enterica serovar Enteritidis	34	Yes	Yes		Yes	Yes	Yes	Yes	Yes	Yes	Yes			Yes	Yes										Yes		Yes	Yes	Yes		Yes						Yes	Yes	Yes	Yes	Yes	Yes	Yes	Yes	Yes	Yes	Yes	Yes
GCF_000626215.1	Salmonella enterica subsp. enterica serovar Enteritidis str. EC20100101	34	Yes	Yes		Yes	Yes	Yes	Yes	Yes	Yes	Yes	Yes		Yes	Yes												Yes	Yes	Yes		Yes						Yes	Yes	Yes	Yes	Yes	Yes	Yes	Yes	Yes	Yes	Yes	Yes
GCF_900635695.1	Salmonella enterica subsp. enterica serovar Goldcoast	34		Yes		Yes	Yes	Yes	Yes	Yes	Yes	Yes	Yes		Yes	Yes										Yes		Yes	Yes	Yes		Yes						Yes	Yes	Yes	Yes	Yes	Yes	Yes	Yes	Yes	Yes	Yes	Yes
GCF_002211585.1	Salmonella enterica subsp. enterica serovar Macclesfield str. S-1643	34	Yes	Yes		Yes	Yes	Yes	Yes	Yes	Yes	Yes	Yes		Yes	Yes										Yes		Yes	Yes	Yes		Yes						Yes	Yes	Yes	Yes	Yes		Yes	Yes	Yes	Yes	Yes	Yes
GCF_001922165.1	Salmonella enterica subsp. enterica serovar Newport	34	Yes	Yes		Yes	Yes	Yes	Yes		Yes	Yes	Yes		Yes	Yes										Yes		Yes	Yes	Yes		Yes						Yes	Yes	Yes	Yes	Yes	Yes	Yes	Yes	Yes	Yes	Yes	Yes
GCF_000272755.4	Salmonella enterica subsp. enterica serovar Newport str. CVM 21538	34	Yes	Yes		Yes	Yes	Yes	Yes	Yes	Yes		Yes		Yes	Yes										Yes		Yes	Yes	Yes		Yes						Yes	Yes	Yes	Yes	Yes	Yes	Yes	Yes	Yes	Yes	Yes	Yes
GCF_000272775.4	Salmonella enterica subsp. enterica serovar Newport str. CVM 22425	34	Yes	Yes		Yes	Yes	Yes	Yes		Yes	Yes	Yes		Yes	Yes										Yes		Yes	Yes	Yes		Yes					Yes	Yes		Yes	Yes	Yes	Yes	Yes	Yes	Yes	Yes	Yes	Yes
GCF_000271885.2	Salmonella enterica subsp. enterica serovar Newport str. Levine 1	34	Yes	Yes		Yes	Yes	Yes	Yes	Yes	Yes		Yes		Yes	Yes										Yes		Yes	Yes	Yes		Yes						Yes	Yes	Yes	Yes	Yes	Yes	Yes	Yes	Yes	Yes	Yes	Yes
GCF_000818075.1	Salmonella enterica subsp. enterica serovar Paratyphi A	34	Yes	Yes		Yes	Yes	Yes	Yes	Yes	Yes	Yes	Yes		Yes	Yes										Yes		Yes	Yes	Yes		Yes						Yes	Yes	Yes	Yes	Yes		Yes	Yes	Yes	Yes	Yes	Yes
GCF_000818115.1	Salmonella enterica subsp. enterica serovar Paratyphi A	34	Yes	Yes		Yes	Yes	Yes	Yes	Yes	Yes	Yes	Yes		Yes	Yes										Yes		Yes	Yes	Yes		Yes						Yes	Yes	Yes	Yes	Yes		Yes	Yes	Yes	Yes	Yes	Yes
GCF_002386165.1	Salmonella enterica subsp. enterica serovar Paratyphi A	34	Yes	Yes		Yes	Yes	Yes	Yes	Yes	Yes	Yes	Yes		Yes	Yes										Yes		Yes	Yes	Yes		Yes						Yes	Yes	Yes	Yes	Yes		Yes	Yes	Yes	Yes	Yes	Yes
GCF_000026565.1	Salmonella enterica subsp. enterica serovar Paratyphi A str. AKU_12601	34	Yes	Yes		Yes	Yes	Yes	Yes	Yes	Yes	Yes	Yes		Yes	Yes										Yes		Yes	Yes	Yes		Yes						Yes	Yes	Yes	Yes	Yes		Yes	Yes	Yes	Yes	Yes	Yes
GCF_000011885.1	Salmonella enterica subsp. enterica serovar Paratyphi A str. ATCC 9150	34	Yes	Yes		Yes	Yes	Yes	Yes	Yes	Yes	Yes	Yes		Yes	Yes										Yes		Yes	Yes	Yes		Yes						Yes	Yes	Yes	Yes	Yes		Yes	Yes	Yes	Yes	Yes	Yes
GCF_003606225.1	Salmonella enterica subsp. enterica serovar Pullorum	34	Yes	Yes		Yes		Yes	Yes	Yes	Yes	Yes	Yes		Yes	Yes										Yes		Yes	Yes	Yes		Yes						Yes	Yes	Yes	Yes	Yes	Yes	Yes	Yes	Yes	Yes	Yes	Yes
GCF_001457675.1	Salmonella enterica subsp. enterica serovar Senftenberg	34	Yes	Yes		Yes	Yes	Yes	Yes	Yes	Yes	Yes	Yes		Yes	Yes												Yes	Yes	Yes		Yes						Yes	Yes	Yes	Yes	Yes	Yes	Yes	Yes	Yes	Yes	Yes	Yes
GCF_003994695.1	Salmonella enterica subsp. enterica serovar Stanleyville	34	Yes	Yes		Yes	Yes	Yes	Yes	Yes		Yes	Yes		Yes	Yes										Yes		Yes	Yes	Yes		Yes						Yes	Yes	Yes	Yes	Yes	Yes	Yes	Yes	Yes	Yes	Yes	Yes
GCF_001088345.2	Salmonella enterica subsp. enterica serovar Typhi	34	Yes	Yes		Yes	Yes	Yes	Yes	Yes	Yes	Yes	Yes		Yes	Yes										Yes		Yes	Yes	Yes		Yes						Yes	Yes	Yes	Yes	Yes		Yes	Yes	Yes	Yes	Yes	Yes
GCF_001240865.2	Salmonella enterica subsp. enterica serovar Typhi	34	Yes	Yes		Yes	Yes	Yes	Yes		Yes	Yes	Yes		Yes	Yes										Yes		Yes	Yes	Yes		Yes					Yes	Yes	Yes	Yes	Yes	Yes		Yes	Yes	Yes	Yes	Yes	Yes
GCF_001302605.1	Salmonella enterica subsp. enterica serovar Typhi	34	Yes	Yes		Yes	Yes	Yes	Yes		Yes	Yes	Yes		Yes	Yes										Yes		Yes	Yes	Yes		Yes						Yes	Yes	Yes	Yes	Yes	Yes	Yes	Yes	Yes	Yes	Yes	Yes
GCF_001357935.2	Salmonella enterica subsp. enterica serovar Typhi	34	Yes	Yes		Yes	Yes	Yes	Yes		Yes	Yes	Yes		Yes	Yes										Yes		Yes	Yes	Yes		Yes					Yes	Yes	Yes	Yes	Yes	Yes		Yes	Yes	Yes	Yes	Yes	Yes
GCF_001361075.2	Salmonella enterica subsp. enterica serovar Typhi	34	Yes	Yes		Yes	Yes	Yes	Yes		Yes	Yes	Yes		Yes	Yes										Yes		Yes	Yes	Yes		Yes					Yes	Yes	Yes	Yes	Yes	Yes		Yes	Yes	Yes	Yes	Yes	Yes
GCF_001362175.2	Salmonella enterica subsp. enterica serovar Typhi	34	Yes	Yes		Yes	Yes	Yes	Yes		Yes	Yes	Yes		Yes	Yes										Yes		Yes	Yes	Yes		Yes					Yes	Yes	Yes	Yes	Yes	Yes		Yes	Yes	Yes	Yes	Yes	Yes
GCF_003429465.1	Salmonella enterica subsp. enterica serovar Typhi	34	Yes	Yes		Yes	Yes	Yes	Yes	Yes	Yes	Yes	Yes		Yes	Yes										Yes		Yes	Yes	Yes		Yes						Yes	Yes	Yes	Yes	Yes		Yes	Yes	Yes	Yes	Yes	Yes
GCF_003716995.1	Salmonella enterica subsp. enterica serovar Typhi	34	Yes	Yes		Yes	Yes	Yes	Yes	Yes	Yes	Yes	Yes		Yes	Yes										Yes		Yes	Yes	Yes		Yes						Yes	Yes	Yes	Yes	Yes		Yes	Yes	Yes	Yes	Yes	Yes
GCF_003717015.1	Salmonella enterica subsp. enterica serovar Typhi	34	Yes	Yes		Yes	Yes	Yes	Yes	Yes	Yes	Yes	Yes		Yes	Yes										Yes		Yes	Yes	Yes		Yes						Yes	Yes	Yes	Yes	Yes		Yes	Yes	Yes	Yes	Yes	Yes
GCF_003717035.1	Salmonella enterica subsp. enterica serovar Typhi	34	Yes	Yes		Yes	Yes	Yes	Yes	Yes	Yes	Yes	Yes		Yes	Yes										Yes		Yes	Yes	Yes		Yes						Yes	Yes	Yes	Yes	Yes		Yes	Yes	Yes	Yes	Yes	Yes
GCF_003717055.1	Salmonella enterica subsp. enterica serovar Typhi	34	Yes	Yes		Yes	Yes	Yes	Yes	Yes	Yes	Yes	Yes		Yes	Yes										Yes		Yes	Yes	Yes		Yes						Yes	Yes	Yes	Yes	Yes		Yes	Yes	Yes	Yes	Yes	Yes
GCF_003717095.1	Salmonella enterica subsp. enterica serovar Typhi	34	Yes	Yes		Yes	Yes	Yes	Yes	Yes	Yes	Yes	Yes		Yes	Yes										Yes		Yes	Yes	Yes		Yes						Yes	Yes	Yes	Yes	Yes		Yes	Yes	Yes	Yes	Yes	Yes
GCF_003717115.1	Salmonella enterica subsp. enterica serovar Typhi	34	Yes	Yes		Yes	Yes	Yes	Yes	Yes	Yes	Yes	Yes		Yes	Yes										Yes		Yes	Yes	Yes		Yes						Yes	Yes	Yes	Yes	Yes		Yes	Yes	Yes	Yes	Yes	Yes
GCF_003717135.1	Salmonella enterica subsp. enterica serovar Typhi	34	Yes	Yes		Yes	Yes	Yes	Yes	Yes	Yes	Yes	Yes		Yes	Yes										Yes		Yes	Yes	Yes		Yes						Yes	Yes	Yes	Yes	Yes		Yes	Yes	Yes	Yes	Yes	Yes
GCF_003717215.1	Salmonella enterica subsp. enterica serovar Typhi	34	Yes	Yes		Yes	Yes	Yes	Yes	Yes	Yes	Yes	Yes		Yes	Yes										Yes		Yes	Yes	Yes		Yes						Yes	Yes	Yes	Yes	Yes		Yes	Yes	Yes	Yes	Yes	Yes
GCF_003717285.1	Salmonella enterica subsp. enterica serovar Typhi	34	Yes	Yes		Yes	Yes	Yes	Yes	Yes	Yes	Yes	Yes		Yes	Yes										Yes		Yes	Yes	Yes		Yes						Yes	Yes	Yes	Yes	Yes		Yes	Yes	Yes	Yes	Yes	Yes
GCF_003717355.1	Salmonella enterica subsp. enterica serovar Typhi	34	Yes	Yes		Yes	Yes	Yes	Yes	Yes	Yes	Yes	Yes		Yes	Yes										Yes		Yes	Yes	Yes		Yes						Yes	Yes	Yes	Yes	Yes		Yes	Yes	Yes	Yes	Yes	Yes
GCF_003717395.1	Salmonella enterica subsp. enterica serovar Typhi	34	Yes	Yes		Yes	Yes	Yes	Yes	Yes	Yes	Yes	Yes		Yes	Yes										Yes		Yes	Yes	Yes		Yes						Yes	Yes	Yes	Yes	Yes		Yes	Yes	Yes	Yes	Yes	Yes
GCF_003717435.1	Salmonella enterica subsp. enterica serovar Typhi	34	Yes	Yes		Yes	Yes	Yes	Yes	Yes	Yes	Yes	Yes		Yes	Yes										Yes		Yes	Yes	Yes		Yes						Yes	Yes	Yes	Yes	Yes		Yes	Yes	Yes	Yes	Yes	Yes
GCF_003717455.1	Salmonella enterica subsp. enterica serovar Typhi	34	Yes	Yes		Yes	Yes	Yes	Yes	Yes	Yes	Yes	Yes		Yes	Yes										Yes		Yes	Yes	Yes		Yes						Yes	Yes	Yes	Yes	Yes		Yes	Yes	Yes	Yes	Yes	Yes
GCF_003717475.1	Salmonella enterica subsp. enterica serovar Typhi	34	Yes	Yes		Yes	Yes	Yes	Yes	Yes	Yes	Yes	Yes		Yes	Yes										Yes		Yes	Yes	Yes		Yes						Yes	Yes	Yes	Yes	Yes		Yes	Yes	Yes	Yes	Yes	Yes
GCF_003717535.1	Salmonella enterica subsp. enterica serovar Typhi	34	Yes	Yes		Yes	Yes	Yes	Yes	Yes	Yes	Yes	Yes		Yes	Yes										Yes		Yes	Yes	Yes		Yes						Yes	Yes	Yes	Yes	Yes		Yes	Yes	Yes	Yes	Yes	Yes
GCF_003717575.1	Salmonella enterica subsp. enterica serovar Typhi	34	Yes	Yes		Yes	Yes	Yes	Yes	Yes	Yes	Yes	Yes		Yes	Yes										Yes		Yes	Yes	Yes		Yes						Yes	Yes	Yes	Yes	Yes		Yes	Yes	Yes	Yes	Yes	Yes
GCF_003717615.1	Salmonella enterica subsp. enterica serovar Typhi	34	Yes	Yes		Yes	Yes	Yes	Yes	Yes	Yes	Yes	Yes		Yes	Yes										Yes		Yes	Yes	Yes		Yes						Yes	Yes	Yes	Yes	Yes		Yes	Yes	Yes	Yes	Yes	Yes
GCF_003717635.1	Salmonella enterica subsp. enterica serovar Typhi	34	Yes	Yes		Yes	Yes	Yes	Yes	Yes	Yes	Yes	Yes		Yes	Yes										Yes		Yes	Yes	Yes		Yes						Yes	Yes	Yes	Yes	Yes		Yes	Yes	Yes	Yes	Yes	Yes
GCF_003717695.1	Salmonella enterica subsp. enterica serovar Typhi	34	Yes	Yes		Yes	Yes	Yes	Yes	Yes	Yes	Yes	Yes		Yes	Yes										Yes		Yes	Yes	Yes		Yes						Yes	Yes	Yes	Yes	Yes		Yes	Yes	Yes	Yes	Yes	Yes
GCF_003717715.1	Salmonella enterica subsp. enterica serovar Typhi	34	Yes	Yes		Yes	Yes	Yes	Yes	Yes	Yes	Yes	Yes		Yes	Yes										Yes		Yes	Yes	Yes		Yes						Yes	Yes	Yes	Yes	Yes		Yes	Yes	Yes	Yes	Yes	Yes
GCF_003717735.1	Salmonella enterica subsp. enterica serovar Typhi	34	Yes	Yes		Yes	Yes	Yes	Yes	Yes	Yes	Yes	Yes		Yes	Yes										Yes		Yes	Yes	Yes		Yes						Yes	Yes	Yes	Yes	Yes		Yes	Yes	Yes	Yes	Yes	Yes
GCF_003717775.1	Salmonella enterica subsp. enterica serovar Typhi	34	Yes	Yes		Yes	Yes	Yes	Yes	Yes	Yes	Yes	Yes		Yes	Yes										Yes		Yes	Yes	Yes		Yes						Yes	Yes	Yes	Yes	Yes		Yes	Yes	Yes	Yes	Yes	Yes
GCF_003717795.1	Salmonella enterica subsp. enterica serovar Typhi	34	Yes	Yes		Yes	Yes	Yes	Yes	Yes	Yes	Yes	Yes		Yes	Yes										Yes		Yes	Yes	Yes		Yes						Yes	Yes	Yes	Yes	Yes		Yes	Yes	Yes	Yes	Yes	Yes
GCF_003717815.1	Salmonella enterica subsp. enterica serovar Typhi	34	Yes	Yes		Yes	Yes	Yes	Yes	Yes	Yes	Yes	Yes		Yes	Yes										Yes		Yes	Yes	Yes		Yes						Yes	Yes	Yes	Yes	Yes		Yes	Yes	Yes	Yes	Yes	Yes
GCF_003717855.1	Salmonella enterica subsp. enterica serovar Typhi	34	Yes	Yes		Yes	Yes	Yes	Yes	Yes	Yes	Yes	Yes		Yes	Yes										Yes		Yes	Yes	Yes		Yes						Yes	Yes	Yes	Yes	Yes		Yes	Yes	Yes	Yes	Yes	Yes
GCF_003717915.1	Salmonella enterica subsp. enterica serovar Typhi	34	Yes	Yes		Yes	Yes	Yes	Yes	Yes	Yes	Yes	Yes		Yes	Yes										Yes		Yes	Yes	Yes		Yes						Yes	Yes	Yes	Yes	Yes		Yes	Yes	Yes	Yes	Yes	Yes
GCF_003717935.1	Salmonella enterica subsp. enterica serovar Typhi	34	Yes	Yes		Yes	Yes	Yes	Yes	Yes	Yes	Yes	Yes		Yes	Yes										Yes		Yes	Yes	Yes		Yes						Yes	Yes	Yes	Yes	Yes		Yes	Yes	Yes	Yes	Yes	Yes
GCF_003717955.1	Salmonella enterica subsp. enterica serovar Typhi	34	Yes	Yes		Yes	Yes	Yes	Yes	Yes	Yes	Yes	Yes		Yes	Yes										Yes		Yes	Yes	Yes		Yes						Yes	Yes	Yes	Yes	Yes		Yes	Yes	Yes	Yes	Yes	Yes
GCF_003718015.1	Salmonella enterica subsp. enterica serovar Typhi	34	Yes	Yes		Yes	Yes	Yes	Yes	Yes	Yes	Yes	Yes		Yes	Yes										Yes		Yes	Yes	Yes		Yes						Yes	Yes	Yes	Yes	Yes		Yes	Yes	Yes	Yes	Yes	Yes
GCF_003718055.1	Salmonella enterica subsp. enterica serovar Typhi	34	Yes	Yes		Yes	Yes	Yes	Yes	Yes	Yes	Yes	Yes		Yes	Yes										Yes		Yes	Yes	Yes		Yes						Yes	Yes	Yes	Yes	Yes		Yes	Yes	Yes	Yes	Yes	Yes
GCF_003718095.1	Salmonella enterica subsp. enterica serovar Typhi	34	Yes	Yes		Yes	Yes	Yes	Yes	Yes	Yes	Yes	Yes		Yes	Yes										Yes		Yes	Yes	Yes		Yes						Yes	Yes	Yes	Yes	Yes		Yes	Yes	Yes	Yes	Yes	Yes
GCF_003718135.1	Salmonella enterica subsp. enterica serovar Typhi	34	Yes	Yes		Yes	Yes	Yes	Yes	Yes	Yes	Yes	Yes		Yes	Yes										Yes		Yes	Yes	Yes		Yes						Yes	Yes	Yes	Yes	Yes		Yes	Yes	Yes	Yes	Yes	Yes
GCF_003718155.1	Salmonella enterica subsp. enterica serovar Typhi	34	Yes	Yes		Yes	Yes	Yes	Yes	Yes	Yes	Yes	Yes		Yes	Yes										Yes		Yes	Yes	Yes		Yes						Yes	Yes	Yes	Yes	Yes		Yes	Yes	Yes	Yes	Yes	Yes
GCF_003718175.1	Salmonella enterica subsp. enterica serovar Typhi	34	Yes	Yes		Yes	Yes	Yes	Yes	Yes	Yes	Yes	Yes		Yes	Yes										Yes		Yes	Yes	Yes		Yes						Yes	Yes	Yes	Yes	Yes		Yes	Yes	Yes	Yes	Yes	Yes
GCF_003718195.1	Salmonella enterica subsp. enterica serovar Typhi	34	Yes	Yes		Yes	Yes	Yes	Yes	Yes	Yes	Yes	Yes		Yes	Yes										Yes		Yes	Yes	Yes		Yes						Yes	Yes	Yes	Yes	Yes		Yes	Yes	Yes	Yes	Yes	Yes
GCF_003718235.1	Salmonella enterica subsp. enterica serovar Typhi	34	Yes	Yes		Yes	Yes	Yes	Yes	Yes	Yes	Yes	Yes		Yes	Yes										Yes		Yes	Yes	Yes		Yes						Yes	Yes	Yes	Yes	Yes		Yes	Yes	Yes	Yes	Yes	Yes
GCF_003718275.1	Salmonella enterica subsp. enterica serovar Typhi	34	Yes	Yes		Yes	Yes	Yes	Yes	Yes	Yes	Yes	Yes		Yes	Yes										Yes		Yes	Yes	Yes		Yes						Yes	Yes	Yes	Yes	Yes		Yes	Yes	Yes	Yes	Yes	Yes
GCF_003718295.1	Salmonella enterica subsp. enterica serovar Typhi	34	Yes	Yes		Yes	Yes	Yes	Yes	Yes	Yes	Yes	Yes		Yes	Yes										Yes		Yes	Yes	Yes		Yes						Yes	Yes	Yes	Yes	Yes		Yes	Yes	Yes	Yes	Yes	Yes
GCF_003718315.1	Salmonella enterica subsp. enterica serovar Typhi	34	Yes	Yes		Yes	Yes	Yes	Yes	Yes	Yes	Yes	Yes		Yes	Yes										Yes		Yes	Yes	Yes		Yes						Yes	Yes	Yes	Yes	Yes		Yes	Yes	Yes	Yes	Yes	Yes
GCF_003718375.1	Salmonella enterica subsp. enterica serovar Typhi	34	Yes	Yes		Yes	Yes	Yes	Yes	Yes	Yes	Yes	Yes		Yes	Yes										Yes		Yes	Yes	Yes		Yes						Yes	Yes	Yes	Yes	Yes		Yes	Yes	Yes	Yes	Yes	Yes
GCF_003718415.1	Salmonella enterica subsp. enterica serovar Typhi	34	Yes	Yes		Yes	Yes	Yes	Yes	Yes	Yes	Yes	Yes		Yes	Yes										Yes		Yes	Yes	Yes		Yes						Yes	Yes	Yes	Yes	Yes		Yes	Yes	Yes	Yes	Yes	Yes
GCF_003718435.1	Salmonella enterica subsp. enterica serovar Typhi	34	Yes	Yes		Yes	Yes	Yes	Yes	Yes	Yes	Yes	Yes		Yes	Yes										Yes		Yes	Yes	Yes		Yes						Yes	Yes	Yes	Yes	Yes		Yes	Yes	Yes	Yes	Yes	Yes
GCF_003718495.1	Salmonella enterica subsp. enterica serovar Typhi	34	Yes	Yes		Yes	Yes	Yes	Yes	Yes	Yes	Yes	Yes		Yes	Yes										Yes		Yes	Yes	Yes		Yes						Yes	Yes	Yes	Yes	Yes		Yes	Yes	Yes	Yes	Yes	Yes
GCF_003718515.1	Salmonella enterica subsp. enterica serovar Typhi	34	Yes	Yes		Yes	Yes	Yes	Yes	Yes	Yes	Yes	Yes		Yes	Yes										Yes		Yes	Yes	Yes		Yes						Yes	Yes	Yes	Yes	Yes		Yes	Yes	Yes	Yes	Yes	Yes
GCF_003718575.1	Salmonella enterica subsp. enterica serovar Typhi	34	Yes	Yes		Yes	Yes	Yes	Yes	Yes	Yes	Yes	Yes		Yes	Yes										Yes		Yes	Yes	Yes		Yes						Yes	Yes	Yes	Yes	Yes		Yes	Yes	Yes	Yes	Yes	Yes
GCF_003718595.1	Salmonella enterica subsp. enterica serovar Typhi	34	Yes	Yes		Yes	Yes	Yes	Yes	Yes	Yes	Yes	Yes		Yes	Yes										Yes		Yes	Yes	Yes		Yes						Yes	Yes	Yes	Yes	Yes		Yes	Yes	Yes	Yes	Yes	Yes
GCF_003718615.1	Salmonella enterica subsp. enterica serovar Typhi	34	Yes	Yes		Yes	Yes	Yes	Yes	Yes	Yes	Yes	Yes		Yes	Yes										Yes		Yes	Yes	Yes		Yes						Yes	Yes	Yes	Yes	Yes		Yes	Yes	Yes	Yes	Yes	Yes
GCF_003718635.1	Salmonella enterica subsp. enterica serovar Typhi	34	Yes	Yes		Yes	Yes	Yes	Yes	Yes	Yes	Yes	Yes		Yes	Yes										Yes		Yes	Yes	Yes		Yes						Yes	Yes	Yes	Yes	Yes		Yes	Yes	Yes	Yes	Yes	Yes
GCF_003718655.1	Salmonella enterica subsp. enterica serovar Typhi	34	Yes	Yes		Yes	Yes	Yes	Yes	Yes	Yes	Yes	Yes		Yes	Yes										Yes		Yes	Yes	Yes		Yes						Yes	Yes	Yes	Yes	Yes		Yes	Yes	Yes	Yes	Yes	Yes
GCF_003719215.1	Salmonella enterica subsp. enterica serovar Typhi	34	Yes	Yes		Yes	Yes	Yes	Yes	Yes	Yes	Yes	Yes		Yes	Yes										Yes		Yes	Yes	Yes		Yes						Yes	Yes	Yes	Yes	Yes		Yes	Yes	Yes	Yes	Yes	Yes
GCF_003719235.1	Salmonella enterica subsp. enterica serovar Typhi	34	Yes	Yes		Yes	Yes	Yes	Yes	Yes	Yes	Yes	Yes		Yes	Yes										Yes		Yes	Yes	Yes		Yes						Yes	Yes	Yes	Yes	Yes		Yes	Yes	Yes	Yes	Yes	Yes
GCF_003719255.1	Salmonella enterica subsp. enterica serovar Typhi	34	Yes	Yes		Yes	Yes	Yes	Yes	Yes	Yes	Yes	Yes		Yes	Yes										Yes		Yes	Yes	Yes		Yes						Yes	Yes	Yes	Yes	Yes		Yes	Yes	Yes	Yes	Yes	Yes
GCF_004136335.1	Salmonella enterica subsp. enterica serovar Typhi	34	Yes	Yes		Yes	Yes	Yes	Yes	Yes	Yes	Yes	Yes		Yes	Yes										Yes		Yes	Yes	Yes		Yes						Yes	Yes	Yes	Yes	Yes		Yes	Yes	Yes	Yes	Yes	Yes
GCF_000245535.1	Salmonella enterica subsp. enterica serovar Typhi str. P-stx-12	34	Yes	Yes		Yes	Yes	Yes	Yes		Yes	Yes	Yes		Yes	Yes										Yes		Yes	Yes	Yes		Yes						Yes	Yes	Yes	Yes	Yes	Yes	Yes	Yes	Yes	Yes	Yes	Yes
GCF_000007545.1	Salmonella enterica subsp. enterica serovar Typhi str. Ty2	34	Yes	Yes		Yes	Yes	Yes	Yes		Yes	Yes	Yes		Yes	Yes										Yes		Yes	Yes	Yes		Yes						Yes	Yes	Yes	Yes	Yes	Yes	Yes	Yes	Yes	Yes	Yes	Yes
GCF_000385905.1	Salmonella enterica subsp. enterica serovar Typhi str. Ty21a	34	Yes	Yes		Yes	Yes	Yes	Yes		Yes	Yes	Yes		Yes	Yes										Yes		Yes	Yes	Yes		Yes						Yes	Yes	Yes	Yes	Yes	Yes	Yes	Yes	Yes	Yes	Yes	Yes
GCF_000636135.1	Salmonella enterica subsp. enterica serovar Typhimurium	34	Yes	Yes		Yes	Yes	Yes	Yes	Yes	Yes	Yes	Yes		Yes	Yes										Yes		Yes	Yes	Yes		Yes						Yes		Yes	Yes	Yes	Yes	Yes	Yes	Yes	Yes	Yes	Yes
GCF_001293505.1	Salmonella enterica subsp. enterica serovar Typhimurium	34	Yes	Yes		Yes	Yes	Yes	Yes	Yes	Yes	Yes	Yes		Yes	Yes										Yes		Yes	Yes	Yes		Yes						Yes		Yes	Yes	Yes	Yes	Yes	Yes	Yes	Yes	Yes	Yes
GCF_001887015.1	Salmonella enterica subsp. enterica serovar Typhimurium	34	Yes	Yes		Yes	Yes	Yes	Yes		Yes	Yes	Yes		Yes	Yes										Yes		Yes	Yes	Yes		Yes						Yes	Yes	Yes	Yes	Yes	Yes	Yes	Yes	Yes	Yes	Yes	Yes
GCF_001922185.1	Salmonella enterica subsp. enterica serovar Typhimurium	34		Yes		Yes	Yes	Yes	Yes	Yes	Yes	Yes	Yes		Yes	Yes										Yes		Yes	Yes	Yes		Yes						Yes	Yes	Yes	Yes	Yes	Yes	Yes	Yes	Yes	Yes	Yes	Yes
GCF_001547935.1	Vibrio tritonius	34	Yes			Yes	Yes	Yes	Yes	Yes	Yes	Yes	Yes		Yes	Yes										Yes		Yes	Yes	Yes		Yes			Yes				Yes	Yes	Yes	Yes	Yes	Yes	Yes	Yes	Yes	Yes	Yes
GCF_000973125.1	Xenorhabdus bovienii	34	Yes	Yes		Yes	Yes	Yes	Yes	Yes	Yes	Yes	Yes		Yes	Yes										Yes		Yes	Yes	Yes		Yes						Yes	Yes	Yes	Yes	Yes		Yes	Yes	Yes	Yes	Yes	Yes
GCF_003575005.1	Xenorhabdus nematophila	34	Yes	Yes		Yes	Yes	Yes	Yes	Yes	Yes	Yes	Yes		Yes	Yes										Yes		Yes	Yes	Yes		Yes						Yes	Yes	Yes	Yes	Yes		Yes	Yes	Yes	Yes	Yes	Yes
GCF_000834735.1	Yersinia enterocolitica	34	Yes	Yes		Yes	Yes	Yes	Yes	Yes	Yes	Yes	Yes		Yes	Yes										Yes		Yes	Yes	Yes		Yes						Yes	Yes	Yes	Yes	Yes		Yes	Yes	Yes	Yes	Yes	Yes
GCF_000987925.1	Yersinia enterocolitica	34	Yes	Yes		Yes	Yes	Yes	Yes	Yes	Yes	Yes	Yes		Yes	Yes										Yes		Yes	Yes	Yes		Yes						Yes	Yes	Yes	Yes	Yes		Yes	Yes	Yes	Yes	Yes	Yes
GCF_001304755.1	Yersinia enterocolitica	34	Yes	Yes		Yes	Yes	Yes	Yes	Yes	Yes	Yes	Yes		Yes	Yes										Yes		Yes	Yes	Yes		Yes						Yes	Yes	Yes	Yes	Yes		Yes	Yes	Yes	Yes	Yes	Yes
GCF_001305635.1	Yersinia enterocolitica	34	Yes	Yes		Yes	Yes	Yes	Yes	Yes	Yes	Yes	Yes		Yes	Yes										Yes		Yes	Yes	Yes		Yes						Yes	Yes	Yes	Yes	Yes		Yes	Yes	Yes	Yes	Yes	Yes
GCF_000968115.1	Yersinia enterocolitica (type O:5) str. YE53/03	34	Yes	Yes		Yes	Yes	Yes	Yes	Yes	Yes	Yes	Yes		Yes	Yes										Yes		Yes	Yes	Yes		Yes						Yes	Yes	Yes	Yes	Yes		Yes	Yes	Yes	Yes	Yes	Yes
GCF_000009345.1	Yersinia enterocolitica subsp. enterocolitica 8081	34	Yes	Yes		Yes	Yes	Yes	Yes	Yes	Yes	Yes	Yes		Yes	Yes												Yes	Yes	Yes		Yes						Yes	Yes	Yes	Yes	Yes	Yes	Yes	Yes	Yes	Yes	Yes	Yes
GCF_900637005.1	Yersinia enterocolitica subsp. palearctica	34	Yes	Yes		Yes	Yes	Yes	Yes	Yes	Yes	Yes	Yes		Yes	Yes										Yes		Yes	Yes	Yes		Yes						Yes	Yes	Yes	Yes	Yes		Yes	Yes	Yes	Yes	Yes	Yes
GCF_000192105.1	Yersinia enterocolitica subsp. palearctica 105.5R(r)	34	Yes	Yes		Yes	Yes	Yes	Yes	Yes	Yes	Yes	Yes		Yes	Yes										Yes		Yes	Yes	Yes		Yes						Yes	Yes	Yes	Yes	Yes		Yes	Yes	Yes	Yes	Yes	Yes
GCF_000253175.1	Yersinia enterocolitica subsp. palearctica Y11	34	Yes	Yes		Yes	Yes	Yes	Yes	Yes	Yes	Yes	Yes		Yes	Yes										Yes		Yes	Yes	Yes		Yes						Yes	Yes	Yes	Yes	Yes		Yes	Yes	Yes	Yes	Yes	Yes
GCF_002591195.1	Yersinia frederiksenii	34	Yes	Yes		Yes	Yes	Yes	Yes	Yes	Yes	Yes	Yes		Yes	Yes										Yes		Yes	Yes	Yes		Yes						Yes	Yes	Yes	Yes	Yes		Yes	Yes	Yes	Yes	Yes	Yes
GCF_000834515.1	Yersinia intermedia	34	Yes	Yes		Yes	Yes	Yes	Yes	Yes	Yes	Yes	Yes		Yes	Yes												Yes	Yes	Yes		Yes						Yes	Yes	Yes	Yes	Yes	Yes	Yes	Yes	Yes	Yes	Yes	Yes
GCF_002983625.1	Yersinia intermedia	34	Yes	Yes		Yes	Yes	Yes	Yes	Yes	Yes	Yes	Yes		Yes	Yes												Yes	Yes	Yes		Yes						Yes	Yes	Yes	Yes	Yes	Yes	Yes	Yes	Yes	Yes	Yes	Yes
GCF_900635455.1	Yersinia intermedia	34	Yes	Yes		Yes	Yes	Yes	Yes	Yes	Yes	Yes	Yes		Yes	Yes												Yes	Yes	Yes		Yes						Yes	Yes	Yes	Yes	Yes	Yes	Yes	Yes	Yes	Yes	Yes	Yes
GCF_002073315.2	Yersinia sp. FDAARGOS_228	34	Yes	Yes		Yes	Yes	Yes	Yes	Yes	Yes	Yes	Yes		Yes	Yes												Yes	Yes	Yes		Yes						Yes	Yes	Yes	Yes	Yes	Yes	Yes	Yes	Yes	Yes	Yes	Yes
GCF_002157225.2	Agarilytica rhodophyticola	33	Yes		Yes	Yes	Yes		Yes	Yes					Yes	Yes		Yes	Yes	Yes				Yes		Yes		Yes	Yes	Yes		Yes			Yes				Yes	Yes	Yes	Yes		Yes	Yes	Yes	Yes	Yes	Yes
GCF_001999785.1	Burkholderia cenocepacia	33	Yes		Yes		Yes			Yes			Yes		Yes	Yes		Yes	Yes	Yes	Yes			Yes		Yes		Yes	Yes	Yes		Yes			Yes				Yes	Yes	Yes		Yes	Yes	Yes	Yes	Yes	Yes	Yes
GCF_000402035.1	Burkholderia insecticola	33	Yes		Yes		Yes			Yes		Yes	Yes		Yes	Yes		Yes	Yes		Yes			Yes	Yes	Yes		Yes	Yes	Yes		Yes			Yes		Yes		Yes	Yes	Yes		Yes	Yes	Yes	Yes	Yes	Yes
GCF_003812585.1	Burkholderia multivorans	33	Yes		Yes		Yes			Yes			Yes		Yes	Yes		Yes	Yes	Yes	Yes			Yes	Yes	Yes		Yes	Yes	Yes		Yes			Yes		Yes		Yes	Yes	Yes		Yes	Yes		Yes	Yes	Yes
GCF_000010545.1	Burkholderia multivorans ATCC 17616	33	Yes		Yes		Yes			Yes			Yes		Yes	Yes		Yes	Yes	Yes	Yes			Yes	Yes	Yes		Yes	Yes	Yes		Yes			Yes		Yes		Yes	Yes	Yes		Yes	Yes		Yes	Yes	Yes
GCF_000018505.1	Burkholderia multivorans ATCC 17616	33	Yes		Yes		Yes			Yes			Yes		Yes	Yes		Yes	Yes	Yes	Yes			Yes	Yes	Yes		Yes	Yes	Yes		Yes			Yes		Yes		Yes	Yes	Yes		Yes	Yes		Yes	Yes	Yes
GCF_000835205.1	Burkholderia plantarii	33	Yes				Yes			Yes			Yes		Yes	Yes	Yes	Yes	Yes	Yes	Yes			Yes		Yes		Yes	Yes	Yes		Yes	Yes		Yes		Yes		Yes	Yes	Yes		Yes	Yes	Yes	Yes	Yes	Yes
GCF_001411805.1	Burkholderia plantarii	33	Yes				Yes			Yes			Yes		Yes	Yes	Yes	Yes	Yes	Yes	Yes			Yes		Yes		Yes	Yes	Yes		Yes	Yes		Yes		Yes		Yes	Yes	Yes		Yes	Yes	Yes	Yes	Yes	Yes
GCF_001293045.1	Burkholderia sp. HB1	33	Yes		Yes		Yes			Yes			Yes		Yes	Yes		Yes	Yes	Yes	Yes			Yes		Yes		Yes	Yes	Yes		Yes	Yes		Yes				Yes	Yes	Yes		Yes	Yes	Yes	Yes	Yes	Yes
GCF_001718495.1	Burkholderia vietnamiensis	33	Yes		Yes		Yes			Yes		Yes	Yes		Yes	Yes		Yes	Yes		Yes			Yes		Yes		Yes	Yes	Yes		Yes			Yes				Yes	Yes	Yes		Yes	Yes	Yes	Yes	Yes	Yes
GCF_001718815.1	Burkholderia vietnamiensis	33	Yes		Yes		Yes			Yes		Yes	Yes		Yes	Yes		Yes	Yes		Yes			Yes		Yes		Yes	Yes	Yes		Yes			Yes				Yes	Yes	Yes		Yes	Yes	Yes	Yes	Yes	Yes
GCF_001718915.1	Burkholderia vietnamiensis	33	Yes		Yes		Yes			Yes		Yes	Yes		Yes	Yes		Yes	Yes		Yes			Yes		Yes		Yes	Yes	Yes		Yes			Yes				Yes	Yes	Yes		Yes	Yes	Yes	Yes	Yes	Yes
GCF_000018665.1	Delftia acidovorans SPH-1	33	Yes				Yes					Yes	Yes		Yes	Yes	Yes	Yes	Yes			Yes		Yes	Yes	Yes				Yes		Yes	Yes	Yes	Yes		Yes		Yes	Yes	Yes	Yes	Yes		Yes	Yes	Yes	Yes
GCF_000022885.2	Edwardsiella ictaluri 93-146	33	Yes	Yes		Yes	Yes	Yes	Yes	Yes	Yes	Yes	Yes		Yes	Yes												Yes	Yes	Yes		Yes						Yes	Yes	Yes	Yes	Yes	Yes		Yes	Yes	Yes	Yes	Yes
GCF_001729265.1	Edwardsiella piscicida	33	Yes	Yes		Yes	Yes	Yes	Yes	Yes	Yes	Yes	Yes		Yes	Yes										Yes		Yes	Yes	Yes		Yes						Yes	Yes	Yes	Yes	Yes			Yes	Yes	Yes	Yes	Yes
GCF_002215215.1	Granulosicoccus antarcticus IMCC3135	33	Yes				Yes					Yes	Yes		Yes	Yes	Yes	Yes	Yes			Yes		Yes	Yes	Yes		Yes	Yes	Yes		Yes			Yes		Yes		Yes	Yes	Yes	Yes	Yes		Yes	Yes	Yes	Yes
GCF_001636255.1	Hafnia alvei	33	Yes	Yes		Yes	Yes	Yes	Yes	Yes	Yes	Yes	Yes		Yes	Yes												Yes	Yes	Yes		Yes						Yes	Yes	Yes	Yes	Yes		Yes	Yes	Yes	Yes	Yes	Yes
GCF_003253795.1	Hafnia alvei	33	Yes	Yes		Yes	Yes	Yes	Yes	Yes	Yes	Yes	Yes		Yes	Yes												Yes	Yes	Yes		Yes						Yes	Yes	Yes	Yes	Yes		Yes	Yes	Yes	Yes	Yes	Yes
GCF_000597785.2	Hafnia alvei FB1	33	Yes	Yes		Yes	Yes	Yes	Yes	Yes	Yes	Yes	Yes		Yes	Yes												Yes	Yes	Yes		Yes						Yes	Yes	Yes	Yes	Yes		Yes	Yes	Yes	Yes	Yes	Yes
GCF_002355555.1	Hafnia sp. CBA7124	33	Yes	Yes		Yes	Yes	Yes	Yes	Yes	Yes	Yes	Yes		Yes	Yes												Yes	Yes	Yes		Yes						Yes	Yes	Yes	Yes	Yes		Yes	Yes	Yes	Yes	Yes	Yes
GCF_900636455.1	Klebsiella aerogenes	33	Yes	Yes		Yes	Yes	Yes	Yes	Yes	Yes	Yes	Yes		Yes	Yes										Yes		Yes	Yes	Yes		Yes						Yes	Yes	Yes	Yes			Yes	Yes	Yes	Yes	Yes	Yes
GCF_000807395.2	Klebsiella pneumoniae	33	Yes	Yes		Yes	Yes	Yes	Yes	Yes	Yes	Yes	Yes		Yes	Yes										Yes		Yes	Yes			Yes						Yes	Yes	Yes	Yes	Yes		Yes	Yes	Yes	Yes	Yes	Yes
GCF_001482345.1	Klebsiella pneumoniae	33	Yes	Yes		Yes	Yes	Yes	Yes		Yes	Yes	Yes		Yes	Yes										Yes		Yes	Yes	Yes		Yes						Yes	Yes	Yes	Yes	Yes		Yes	Yes	Yes	Yes	Yes	Yes
GCF_003031345.1	Klebsiella pneumoniae	33	Yes	Yes		Yes	Yes	Yes	Yes	Yes	Yes	Yes	Yes		Yes	Yes										Yes		Yes	Yes	Yes		Yes						Yes	Yes	Yes	Yes	Yes		Yes	Yes	Yes	Yes	Yes	Yes
GCF_003574235.1	Klebsiella pneumoniae	33	Yes	Yes		Yes	Yes	Yes	Yes	Yes	Yes	Yes	Yes		Yes	Yes										Yes		Yes	Yes	Yes		Yes					Yes	Yes	Yes	Yes	Yes	Yes			Yes	Yes	Yes	Yes	Yes
GCF_003855535.1	Klebsiella pneumoniae	33	Yes	Yes		Yes	Yes		Yes	Yes	Yes	Yes	Yes		Yes	Yes										Yes		Yes	Yes	Yes		Yes						Yes	Yes	Yes	Yes	Yes		Yes	Yes	Yes	Yes	Yes	Yes
GCF_003855555.1	Klebsiella pneumoniae	33	Yes	Yes		Yes	Yes		Yes	Yes	Yes	Yes	Yes		Yes	Yes										Yes		Yes	Yes	Yes		Yes						Yes	Yes	Yes	Yes	Yes		Yes	Yes	Yes	Yes	Yes	Yes
GCF_900635475.1	Kluyvera intermedia	33	Yes	Yes		Yes	Yes	Yes	Yes	Yes	Yes		Yes		Yes	Yes										Yes		Yes	Yes			Yes						Yes	Yes	Yes	Yes	Yes	Yes	Yes	Yes	Yes	Yes	Yes	Yes
GCF_000783955.2	Morganella morganii	33	Yes	Yes		Yes	Yes	Yes	Yes	Yes	Yes	Yes	Yes		Yes	Yes										Yes		Yes	Yes	Yes								Yes	Yes	Yes	Yes	Yes		Yes	Yes	Yes	Yes	Yes	Yes
GCF_002386305.1	Morganella morganii	33	Yes	Yes		Yes	Yes	Yes	Yes	Yes	Yes	Yes	Yes		Yes	Yes										Yes		Yes	Yes	Yes								Yes	Yes	Yes	Yes	Yes		Yes	Yes	Yes	Yes	Yes	Yes
GCF_002891475.1	Morganella morganii	33	Yes	Yes		Yes	Yes	Yes	Yes	Yes	Yes	Yes	Yes		Yes	Yes										Yes		Yes	Yes	Yes								Yes	Yes	Yes	Yes	Yes		Yes	Yes	Yes	Yes	Yes	Yes
GCF_001586165.1	Obesumbacterium proteus	33	Yes	Yes		Yes	Yes	Yes	Yes		Yes	Yes	Yes		Yes	Yes										Yes		Yes	Yes	Yes		Yes						Yes	Yes	Yes	Yes	Yes		Yes	Yes	Yes	Yes	Yes	Yes
GCF_000934605.2	Pandoraea vervacti	33	Yes				Yes						Yes		Yes		Yes	Yes	Yes	Yes	Yes			Yes	Yes	Yes		Yes	Yes	Yes		Yes			Yes		Yes		Yes	Yes	Yes	Yes	Yes	Yes	Yes	Yes	Yes	Yes
GCF_003330745.1	Paraburkholderia caledonica	33	Yes		Yes		Yes			Yes		Yes	Yes		Yes	Yes		Yes	Yes		Yes			Yes		Yes		Yes	Yes	Yes		Yes	Yes		Yes				Yes	Yes	Yes		Yes	Yes	Yes	Yes	Yes	Yes
GCF_003330785.1	Paraburkholderia graminis	33	Yes		Yes		Yes			Yes			Yes		Yes	Yes		Yes	Yes	Yes	Yes			Yes		Yes		Yes	Yes	Yes		Yes	Yes		Yes				Yes	Yes	Yes		Yes	Yes	Yes	Yes	Yes	Yes
GCF_001620335.1	Photorhabdus laumondii subsp. laumondii	33	Yes	Yes		Yes	Yes	Yes	Yes	Yes	Yes	Yes	Yes		Yes	Yes												Yes	Yes	Yes		Yes						Yes	Yes	Yes	Yes	Yes	Yes		Yes	Yes	Yes	Yes	Yes
GCF_003343225.1	Photorhabdus laumondii subsp. laumondii	33	Yes	Yes		Yes	Yes	Yes	Yes	Yes	Yes	Yes	Yes		Yes	Yes												Yes	Yes	Yes		Yes						Yes	Yes	Yes	Yes	Yes	Yes		Yes	Yes	Yes	Yes	Yes
GCF_003343245.1	Photorhabdus laumondii subsp. laumondii	33	Yes	Yes		Yes	Yes	Yes	Yes	Yes	Yes	Yes	Yes		Yes	Yes												Yes	Yes	Yes		Yes						Yes	Yes	Yes	Yes	Yes	Yes		Yes	Yes	Yes	Yes	Yes
GCF_000196155.1	Photorhabdus laumondii subsp. laumondii TTO1	33	Yes	Yes		Yes	Yes	Yes	Yes	Yes	Yes	Yes	Yes		Yes	Yes												Yes	Yes	Yes		Yes						Yes	Yes	Yes	Yes	Yes	Yes		Yes	Yes	Yes	Yes	Yes
GCF_000829255.1	Pseudomonas aeruginosa	33	Yes		Yes		Yes			Yes			Yes		Yes	Yes		Yes	Yes	Yes	Yes			Yes		Yes		Yes	Yes	Yes		Yes			Yes				Yes	Yes	Yes	Yes	Yes	Yes	Yes	Yes	Yes	Yes
GCF_000829275.1	Pseudomonas aeruginosa	33	Yes		Yes		Yes			Yes			Yes		Yes	Yes		Yes	Yes	Yes	Yes			Yes		Yes		Yes	Yes	Yes		Yes			Yes				Yes	Yes	Yes	Yes	Yes	Yes	Yes	Yes	Yes	Yes
GCF_001516325.2	Pseudomonas aeruginosa	33	Yes		Yes		Yes			Yes			Yes		Yes	Yes		Yes	Yes	Yes	Yes			Yes		Yes		Yes	Yes	Yes		Yes			Yes				Yes	Yes	Yes	Yes	Yes	Yes	Yes	Yes	Yes	Yes
GCF_001516345.1	Pseudomonas aeruginosa	33	Yes		Yes		Yes			Yes			Yes		Yes	Yes		Yes	Yes	Yes	Yes			Yes		Yes		Yes	Yes	Yes		Yes			Yes				Yes	Yes	Yes	Yes	Yes	Yes	Yes	Yes	Yes	Yes
GCF_001547955.1	Pseudomonas aeruginosa	33	Yes		Yes		Yes			Yes			Yes		Yes	Yes		Yes	Yes	Yes	Yes			Yes		Yes		Yes	Yes	Yes		Yes			Yes				Yes	Yes	Yes	Yes	Yes	Yes	Yes	Yes	Yes	Yes
GCF_001548335.1	Pseudomonas aeruginosa	33	Yes		Yes		Yes			Yes			Yes		Yes	Yes		Yes	Yes	Yes	Yes			Yes		Yes		Yes	Yes	Yes		Yes			Yes				Yes	Yes	Yes	Yes	Yes	Yes	Yes	Yes	Yes	Yes
GCF_001632245.1	Pseudomonas aeruginosa	33	Yes		Yes		Yes			Yes			Yes		Yes	Yes		Yes	Yes	Yes	Yes			Yes		Yes		Yes	Yes	Yes		Yes			Yes				Yes	Yes	Yes	Yes	Yes	Yes	Yes	Yes	Yes	Yes
GCF_001679685.1	Pseudomonas aeruginosa	33	Yes				Yes			Yes			Yes		Yes	Yes		Yes	Yes	Yes	Yes			Yes		Yes		Yes	Yes	Yes		Yes			Yes		Yes		Yes	Yes	Yes	Yes	Yes	Yes	Yes	Yes	Yes	Yes
GCF_001721745.1	Pseudomonas aeruginosa	33	Yes		Yes		Yes			Yes			Yes		Yes	Yes		Yes	Yes	Yes	Yes			Yes		Yes		Yes	Yes	Yes		Yes			Yes				Yes	Yes	Yes	Yes	Yes	Yes	Yes	Yes	Yes	Yes
GCF_001721765.1	Pseudomonas aeruginosa	33	Yes		Yes		Yes			Yes			Yes		Yes	Yes		Yes	Yes	Yes	Yes			Yes		Yes		Yes	Yes	Yes		Yes			Yes				Yes	Yes	Yes	Yes	Yes	Yes	Yes	Yes	Yes	Yes
GCF_001721785.1	Pseudomonas aeruginosa	33	Yes		Yes		Yes			Yes			Yes		Yes	Yes		Yes	Yes	Yes	Yes			Yes		Yes		Yes	Yes	Yes		Yes			Yes				Yes	Yes	Yes	Yes	Yes	Yes	Yes	Yes	Yes	Yes
GCF_001721805.1	Pseudomonas aeruginosa	33	Yes		Yes		Yes			Yes			Yes		Yes	Yes		Yes	Yes	Yes	Yes			Yes		Yes		Yes	Yes	Yes		Yes			Yes				Yes	Yes	Yes	Yes	Yes	Yes	Yes	Yes	Yes	Yes
GCF_001721825.1	Pseudomonas aeruginosa	33	Yes		Yes		Yes			Yes			Yes		Yes	Yes		Yes	Yes	Yes	Yes			Yes		Yes		Yes	Yes	Yes		Yes			Yes				Yes	Yes	Yes	Yes	Yes	Yes	Yes	Yes	Yes	Yes
GCF_001721845.1	Pseudomonas aeruginosa	33	Yes		Yes		Yes			Yes			Yes		Yes	Yes		Yes	Yes	Yes	Yes			Yes		Yes		Yes	Yes	Yes		Yes			Yes				Yes	Yes	Yes	Yes	Yes	Yes	Yes	Yes	Yes	Yes
GCF_001722025.1	Pseudomonas aeruginosa	33	Yes		Yes		Yes			Yes			Yes		Yes	Yes		Yes	Yes	Yes	Yes			Yes		Yes		Yes	Yes	Yes		Yes			Yes				Yes	Yes	Yes	Yes	Yes	Yes	Yes	Yes	Yes	Yes
GCF_001722045.1	Pseudomonas aeruginosa	33	Yes		Yes		Yes			Yes			Yes		Yes	Yes		Yes	Yes	Yes	Yes			Yes		Yes		Yes	Yes	Yes		Yes			Yes				Yes	Yes	Yes	Yes	Yes	Yes	Yes	Yes	Yes	Yes
GCF_001874465.1	Pseudomonas aeruginosa	33	Yes		Yes		Yes			Yes			Yes		Yes	Yes		Yes	Yes	Yes	Yes			Yes		Yes		Yes	Yes	Yes		Yes			Yes				Yes	Yes	Yes	Yes	Yes	Yes	Yes	Yes	Yes	Yes
GCF_002085755.1	Pseudomonas aeruginosa	33	Yes		Yes		Yes			Yes			Yes		Yes	Yes		Yes	Yes	Yes	Yes			Yes		Yes		Yes	Yes	Yes		Yes			Yes				Yes	Yes	Yes	Yes	Yes	Yes	Yes	Yes	Yes	Yes
GCF_002104595.1	Pseudomonas aeruginosa	33	Yes		Yes		Yes			Yes			Yes		Yes	Yes		Yes	Yes	Yes	Yes			Yes		Yes		Yes	Yes	Yes		Yes			Yes				Yes	Yes	Yes	Yes	Yes	Yes	Yes	Yes	Yes	Yes
GCF_002104615.1	Pseudomonas aeruginosa	33	Yes		Yes		Yes			Yes			Yes		Yes	Yes		Yes	Yes	Yes	Yes			Yes		Yes		Yes	Yes	Yes		Yes			Yes				Yes	Yes	Yes	Yes	Yes	Yes	Yes	Yes	Yes	Yes
GCF_002192475.1	Pseudomonas aeruginosa	33	Yes		Yes		Yes			Yes			Yes		Yes	Yes		Yes	Yes	Yes	Yes			Yes		Yes		Yes	Yes	Yes		Yes			Yes				Yes	Yes	Yes	Yes	Yes	Yes	Yes	Yes	Yes	Yes
GCF_002192495.1	Pseudomonas aeruginosa	33	Yes		Yes		Yes			Yes			Yes		Yes	Yes		Yes	Yes	Yes	Yes			Yes		Yes		Yes	Yes	Yes		Yes			Yes				Yes	Yes	Yes	Yes	Yes	Yes	Yes	Yes	Yes	Yes
GCF_002205355.1	Pseudomonas aeruginosa	33	Yes		Yes		Yes			Yes			Yes		Yes	Yes		Yes	Yes	Yes	Yes			Yes		Yes		Yes	Yes	Yes		Yes			Yes				Yes	Yes	Yes	Yes	Yes	Yes	Yes	Yes	Yes	Yes
GCF_002215345.1	Pseudomonas aeruginosa	33	Yes				Yes			Yes			Yes		Yes	Yes		Yes	Yes	Yes	Yes			Yes		Yes		Yes	Yes	Yes		Yes			Yes		Yes		Yes	Yes	Yes	Yes	Yes	Yes	Yes	Yes	Yes	Yes
GCF_002223805.1	Pseudomonas aeruginosa	33	Yes		Yes		Yes			Yes			Yes		Yes	Yes		Yes	Yes	Yes	Yes			Yes		Yes		Yes	Yes	Yes		Yes			Yes				Yes	Yes	Yes	Yes	Yes	Yes	Yes	Yes	Yes	Yes
GCF_002237405.1	Pseudomonas aeruginosa	33	Yes		Yes		Yes			Yes			Yes		Yes	Yes		Yes	Yes	Yes	Yes			Yes		Yes		Yes	Yes	Yes		Yes			Yes				Yes	Yes	Yes	Yes	Yes	Yes	Yes	Yes	Yes	Yes
GCF_002237425.1	Pseudomonas aeruginosa	33	Yes		Yes		Yes			Yes			Yes		Yes	Yes		Yes	Yes	Yes	Yes			Yes		Yes		Yes	Yes	Yes		Yes			Yes				Yes	Yes	Yes	Yes	Yes	Yes	Yes	Yes	Yes	Yes
GCF_002287725.2	Pseudomonas aeruginosa	33	Yes		Yes		Yes			Yes			Yes		Yes	Yes		Yes	Yes	Yes	Yes			Yes		Yes		Yes	Yes	Yes		Yes			Yes				Yes	Yes	Yes	Yes	Yes	Yes	Yes	Yes	Yes	Yes
GCF_002753655.1	Pseudomonas aeruginosa	33	Yes		Yes		Yes			Yes			Yes		Yes	Yes		Yes	Yes	Yes	Yes			Yes		Yes		Yes	Yes	Yes		Yes			Yes				Yes	Yes	Yes	Yes	Yes	Yes	Yes	Yes	Yes	Yes
GCF_002812825.1	Pseudomonas aeruginosa	33	Yes		Yes		Yes			Yes			Yes		Yes	Yes		Yes	Yes	Yes	Yes			Yes		Yes		Yes	Yes	Yes		Yes			Yes				Yes	Yes	Yes	Yes	Yes	Yes	Yes	Yes	Yes	Yes
GCF_002812845.1	Pseudomonas aeruginosa	33	Yes		Yes		Yes			Yes			Yes		Yes	Yes		Yes	Yes	Yes	Yes			Yes		Yes		Yes	Yes	Yes		Yes			Yes				Yes	Yes	Yes	Yes	Yes	Yes	Yes	Yes	Yes	Yes
GCF_002812905.1	Pseudomonas aeruginosa	33	Yes		Yes		Yes			Yes			Yes		Yes	Yes		Yes	Yes	Yes	Yes			Yes		Yes		Yes	Yes	Yes		Yes			Yes				Yes	Yes	Yes	Yes	Yes	Yes	Yes	Yes	Yes	Yes
GCF_002812925.1	Pseudomonas aeruginosa	33	Yes		Yes		Yes			Yes			Yes		Yes	Yes		Yes	Yes	Yes	Yes			Yes		Yes		Yes	Yes	Yes		Yes			Yes				Yes	Yes	Yes	Yes	Yes	Yes	Yes	Yes	Yes	Yes
GCF_002968585.1	Pseudomonas aeruginosa	33	Yes		Yes		Yes			Yes			Yes		Yes	Yes		Yes	Yes	Yes	Yes			Yes		Yes		Yes	Yes	Yes		Yes			Yes				Yes	Yes	Yes	Yes	Yes	Yes	Yes	Yes	Yes	Yes
GCF_002968655.1	Pseudomonas aeruginosa	33	Yes		Yes		Yes			Yes			Yes		Yes	Yes		Yes	Yes	Yes	Yes			Yes		Yes		Yes	Yes	Yes		Yes			Yes				Yes	Yes	Yes	Yes	Yes	Yes	Yes	Yes	Yes	Yes
GCF_002968755.1	Pseudomonas aeruginosa	33	Yes				Yes			Yes			Yes		Yes	Yes		Yes	Yes	Yes	Yes			Yes		Yes		Yes	Yes	Yes		Yes			Yes		Yes		Yes	Yes	Yes	Yes	Yes	Yes	Yes	Yes	Yes	Yes
GCF_002968955.1	Pseudomonas aeruginosa	33	Yes		Yes		Yes			Yes			Yes		Yes	Yes		Yes	Yes	Yes	Yes			Yes		Yes		Yes	Yes	Yes		Yes			Yes				Yes	Yes	Yes	Yes	Yes	Yes	Yes	Yes	Yes	Yes
GCF_002997005.1	Pseudomonas aeruginosa	33	Yes		Yes		Yes			Yes			Yes		Yes	Yes		Yes	Yes	Yes	Yes			Yes		Yes		Yes	Yes	Yes		Yes			Yes				Yes	Yes	Yes	Yes	Yes	Yes	Yes	Yes	Yes	Yes
GCF_003028335.1	Pseudomonas aeruginosa	33	Yes		Yes		Yes			Yes			Yes		Yes	Yes		Yes	Yes	Yes	Yes			Yes		Yes		Yes	Yes	Yes		Yes			Yes				Yes	Yes	Yes	Yes	Yes	Yes	Yes	Yes	Yes	Yes
GCF_003060845.1	Pseudomonas aeruginosa	33	Yes		Yes		Yes			Yes			Yes		Yes	Yes		Yes	Yes	Yes	Yes			Yes		Yes		Yes	Yes	Yes		Yes			Yes				Yes	Yes	Yes	Yes	Yes	Yes	Yes	Yes	Yes	Yes
GCF_003073895.1	Pseudomonas aeruginosa	33	Yes				Yes			Yes			Yes		Yes	Yes		Yes	Yes	Yes	Yes			Yes		Yes		Yes	Yes	Yes		Yes			Yes		Yes		Yes	Yes	Yes	Yes	Yes	Yes	Yes	Yes	Yes	Yes
GCF_003288355.1	Pseudomonas aeruginosa	33	Yes		Yes		Yes			Yes			Yes		Yes	Yes		Yes	Yes	Yes	Yes			Yes		Yes		Yes	Yes	Yes		Yes			Yes				Yes	Yes	Yes	Yes	Yes	Yes	Yes	Yes	Yes	Yes
GCF_003332705.2	Pseudomonas aeruginosa	33	Yes		Yes		Yes			Yes			Yes		Yes	Yes		Yes	Yes	Yes	Yes			Yes		Yes		Yes	Yes	Yes		Yes			Yes				Yes	Yes	Yes	Yes	Yes	Yes	Yes	Yes	Yes	Yes
GCF_003433235.1	Pseudomonas aeruginosa	33	Yes		Yes		Yes			Yes			Yes		Yes	Yes		Yes	Yes	Yes	Yes			Yes		Yes		Yes	Yes	Yes		Yes			Yes				Yes	Yes	Yes	Yes	Yes	Yes	Yes	Yes	Yes	Yes
GCF_003641125.1	Pseudomonas aeruginosa	33	Yes		Yes		Yes			Yes			Yes		Yes	Yes		Yes	Yes	Yes	Yes			Yes		Yes		Yes	Yes	Yes		Yes			Yes				Yes	Yes	Yes	Yes	Yes	Yes	Yes	Yes	Yes	Yes
GCF_003798125.1	Pseudomonas aeruginosa	33	Yes		Yes		Yes			Yes			Yes		Yes	Yes		Yes	Yes	Yes	Yes			Yes		Yes		Yes	Yes	Yes		Yes			Yes				Yes	Yes	Yes	Yes	Yes	Yes	Yes	Yes	Yes	Yes
GCF_003798145.1	Pseudomonas aeruginosa	33	Yes		Yes		Yes			Yes			Yes		Yes	Yes		Yes	Yes	Yes	Yes			Yes		Yes		Yes	Yes	Yes		Yes			Yes				Yes	Yes	Yes	Yes	Yes	Yes	Yes	Yes	Yes	Yes
GCF_003812885.1	Pseudomonas aeruginosa	33	Yes		Yes		Yes			Yes			Yes		Yes	Yes		Yes	Yes	Yes	Yes			Yes		Yes		Yes	Yes	Yes		Yes			Yes				Yes	Yes	Yes	Yes	Yes	Yes	Yes	Yes	Yes	Yes
GCF_003812905.1	Pseudomonas aeruginosa	33	Yes		Yes		Yes			Yes			Yes		Yes	Yes		Yes	Yes	Yes	Yes			Yes		Yes		Yes	Yes	Yes		Yes			Yes				Yes	Yes	Yes	Yes	Yes	Yes	Yes	Yes	Yes	Yes
GCF_900095805.1	Pseudomonas aeruginosa	33	Yes		Yes		Yes			Yes			Yes		Yes	Yes		Yes	Yes	Yes	Yes			Yes		Yes		Yes	Yes	Yes		Yes			Yes				Yes	Yes	Yes	Yes	Yes	Yes	Yes	Yes	Yes	Yes
GCF_900243355.1	Pseudomonas aeruginosa	33	Yes				Yes			Yes			Yes		Yes	Yes		Yes	Yes	Yes	Yes			Yes		Yes		Yes	Yes	Yes		Yes			Yes		Yes		Yes	Yes	Yes	Yes	Yes	Yes	Yes	Yes	Yes	Yes
GCF_900618285.1	Pseudomonas aeruginosa	33	Yes		Yes		Yes			Yes			Yes		Yes	Yes		Yes	Yes	Yes	Yes			Yes		Yes		Yes	Yes	Yes		Yes			Yes				Yes	Yes	Yes	Yes	Yes	Yes	Yes	Yes	Yes	Yes
GCF_900618305.1	Pseudomonas aeruginosa	33	Yes		Yes		Yes			Yes			Yes		Yes	Yes		Yes	Yes	Yes	Yes			Yes		Yes		Yes	Yes	Yes		Yes			Yes				Yes	Yes	Yes	Yes	Yes	Yes	Yes	Yes	Yes	Yes
GCF_900636735.1	Pseudomonas aeruginosa	33	Yes		Yes		Yes			Yes			Yes		Yes	Yes		Yes	Yes	Yes	Yes			Yes		Yes		Yes	Yes	Yes		Yes			Yes				Yes	Yes	Yes	Yes	Yes	Yes	Yes	Yes	Yes	Yes
GCF_900636975.1	Pseudomonas aeruginosa	33	Yes		Yes		Yes			Yes			Yes		Yes	Yes		Yes	Yes	Yes	Yes			Yes		Yes		Yes	Yes	Yes		Yes			Yes				Yes	Yes	Yes	Yes	Yes	Yes	Yes	Yes	Yes	Yes
GCF_000359505.1	Pseudomonas aeruginosa B136-33	33	Yes		Yes		Yes			Yes			Yes		Yes	Yes		Yes	Yes	Yes	Yes			Yes		Yes		Yes	Yes	Yes		Yes			Yes				Yes	Yes	Yes	Yes	Yes	Yes	Yes	Yes	Yes	Yes
GCF_001045685.1	Pseudomonas aeruginosa DSM 50071 = NBRC 12689	33	Yes		Yes		Yes			Yes			Yes		Yes	Yes		Yes	Yes	Yes	Yes			Yes		Yes		Yes	Yes	Yes		Yes			Yes				Yes	Yes	Yes	Yes	Yes	Yes	Yes	Yes	Yes	Yes
GCF_000504045.1	Pseudomonas aeruginosa MTB-1	33	Yes		Yes		Yes			Yes			Yes		Yes	Yes		Yes	Yes	Yes	Yes			Yes		Yes		Yes	Yes	Yes		Yes			Yes				Yes	Yes	Yes	Yes	Yes	Yes	Yes	Yes	Yes	Yes
GCF_000014625.1	Pseudomonas aeruginosa UCBPP-PA14	33	Yes		Yes		Yes			Yes			Yes		Yes	Yes		Yes	Yes	Yes	Yes			Yes		Yes		Yes	Yes	Yes		Yes			Yes				Yes	Yes	Yes	Yes	Yes	Yes	Yes	Yes	Yes	Yes
GCF_002068135.1	Pseudomonas amygdali pv. lachrymans	33	Yes		Yes		Yes			Yes			Yes		Yes	Yes	Yes	Yes	Yes	Yes	Yes			Yes		Yes		Yes	Yes	Yes		Yes			Yes				Yes	Yes	Yes	Yes	Yes	Yes	Yes	Yes	Yes
GCF_900074915.1	Pseudomonas cerasi	33	Yes		Yes		Yes			Yes			Yes		Yes	Yes	Yes	Yes	Yes	Yes	Yes			Yes		Yes		Yes	Yes	Yes		Yes			Yes				Yes	Yes	Yes	Yes	Yes	Yes	Yes	Yes	Yes
GCF_900235895.1	Pseudomonas cerasi	33	Yes		Yes		Yes			Yes			Yes		Yes	Yes	Yes	Yes	Yes	Yes	Yes			Yes		Yes		Yes	Yes	Yes		Yes			Yes				Yes	Yes	Yes	Yes	Yes	Yes	Yes	Yes	Yes
GCF_000698865.1	Pseudomonas chlororaphis	33	Yes		Yes		Yes			Yes			Yes		Yes	Yes	Yes	Yes	Yes	Yes	Yes			Yes		Yes		Yes	Yes	Yes		Yes			Yes				Yes	Yes	Yes	Yes	Yes	Yes	Yes	Yes	Yes	Yes
GCF_000963835.1	Pseudomonas chlororaphis	33	Yes		Yes		Yes			Yes			Yes		Yes	Yes	Yes	Yes	Yes	Yes	Yes			Yes		Yes		Yes	Yes	Yes		Yes			Yes				Yes	Yes	Yes	Yes	Yes	Yes	Yes	Yes	Yes	Yes
GCF_001602135.1	Pseudomonas chlororaphis	33	Yes		Yes		Yes			Yes			Yes		Yes	Yes	Yes	Yes	Yes	Yes	Yes			Yes		Yes		Yes	Yes	Yes		Yes			Yes				Yes	Yes	Yes	Yes	Yes	Yes	Yes	Yes	Yes	Yes
GCF_002844145.1	Pseudomonas chlororaphis	33	Yes		Yes		Yes			Yes			Yes		Yes	Yes	Yes	Yes	Yes	Yes	Yes			Yes		Yes		Yes	Yes	Yes		Yes			Yes				Yes	Yes	Yes	Yes	Yes	Yes	Yes	Yes	Yes	Yes
GCF_003850605.1	Pseudomonas chlororaphis	33	Yes		Yes		Yes			Yes			Yes		Yes	Yes	Yes	Yes	Yes	Yes	Yes			Yes		Yes		Yes	Yes	Yes		Yes			Yes				Yes	Yes	Yes	Yes	Yes	Yes	Yes	Yes	Yes	Yes
GCF_003851145.1	Pseudomonas chlororaphis	33	Yes		Yes		Yes			Yes			Yes		Yes	Yes	Yes	Yes	Yes	Yes	Yes			Yes		Yes		Yes	Yes	Yes		Yes			Yes				Yes	Yes	Yes	Yes	Yes	Yes	Yes	Yes	Yes	Yes
GCF_003851785.1	Pseudomonas chlororaphis	33	Yes		Yes		Yes			Yes					Yes	Yes	Yes	Yes	Yes	Yes	Yes			Yes		Yes		Yes	Yes	Yes		Yes			Yes				Yes	Yes	Yes	Yes	Yes	Yes	Yes	Yes	Yes	Yes
GCF_900636995.1	Pseudomonas chlororaphis	33	Yes		Yes		Yes			Yes			Yes		Yes	Yes	Yes	Yes	Yes	Yes	Yes			Yes		Yes		Yes	Yes	Yes		Yes			Yes				Yes	Yes	Yes	Yes	Yes	Yes	Yes	Yes	Yes	Yes
GCF_000761195.1	Pseudomonas chlororaphis subsp. aurantiaca	33	Yes		Yes		Yes			Yes			Yes		Yes	Yes	Yes	Yes	Yes	Yes	Yes			Yes		Yes		Yes	Yes	Yes		Yes			Yes				Yes	Yes	Yes	Yes	Yes	Yes	Yes	Yes	Yes	Yes
GCF_002355875.1	Pseudomonas chlororaphis subsp. aurantiaca	33	Yes		Yes		Yes			Yes			Yes		Yes	Yes	Yes	Yes	Yes	Yes	Yes			Yes		Yes		Yes	Yes	Yes		Yes			Yes				Yes	Yes	Yes	Yes	Yes	Yes	Yes	Yes	Yes	Yes
GCF_003851205.1	Pseudomonas chlororaphis subsp. aurantiaca	33	Yes		Yes		Yes			Yes			Yes		Yes	Yes	Yes	Yes	Yes	Yes	Yes			Yes		Yes		Yes	Yes	Yes		Yes			Yes				Yes	Yes	Yes	Yes	Yes	Yes	Yes	Yes	Yes	Yes
GCF_003851225.1	Pseudomonas chlororaphis subsp. aurantiaca	33	Yes		Yes		Yes			Yes			Yes		Yes	Yes	Yes	Yes	Yes	Yes	Yes			Yes		Yes		Yes	Yes	Yes		Yes			Yes				Yes	Yes	Yes	Yes	Yes	Yes	Yes	Yes	Yes	Yes
GCF_003851265.1	Pseudomonas chlororaphis subsp. aurantiaca	33	Yes		Yes		Yes			Yes			Yes		Yes	Yes	Yes	Yes	Yes	Yes	Yes			Yes		Yes		Yes	Yes	Yes		Yes			Yes				Yes	Yes	Yes	Yes	Yes	Yes	Yes	Yes	Yes	Yes
GCF_003851305.1	Pseudomonas chlororaphis subsp. aurantiaca	33	Yes		Yes		Yes			Yes			Yes		Yes	Yes	Yes	Yes	Yes	Yes	Yes			Yes		Yes		Yes	Yes	Yes		Yes			Yes				Yes	Yes	Yes	Yes	Yes	Yes	Yes	Yes	Yes	Yes
GCF_003851345.1	Pseudomonas chlororaphis subsp. aurantiaca	33	Yes		Yes		Yes			Yes			Yes		Yes	Yes	Yes	Yes	Yes	Yes	Yes			Yes		Yes		Yes	Yes	Yes		Yes			Yes				Yes	Yes	Yes	Yes	Yes	Yes	Yes	Yes	Yes	Yes
GCF_003851805.1	Pseudomonas chlororaphis subsp. aurantiaca	33	Yes		Yes		Yes			Yes			Yes		Yes	Yes	Yes	Yes	Yes	Yes	Yes			Yes		Yes		Yes	Yes	Yes		Yes			Yes				Yes	Yes	Yes	Yes	Yes	Yes	Yes	Yes	Yes	Yes
GCF_003851835.1	Pseudomonas chlororaphis subsp. aurantiaca	33	Yes		Yes		Yes			Yes			Yes		Yes	Yes	Yes	Yes	Yes	Yes	Yes			Yes		Yes		Yes	Yes	Yes		Yes			Yes				Yes	Yes	Yes	Yes	Yes	Yes	Yes	Yes	Yes	Yes
GCF_003851365.1	Pseudomonas chlororaphis subsp. aureofaciens	33	Yes		Yes		Yes			Yes			Yes		Yes	Yes	Yes	Yes	Yes	Yes	Yes			Yes		Yes		Yes	Yes	Yes		Yes			Yes				Yes	Yes	Yes	Yes	Yes	Yes	Yes	Yes	Yes	Yes
GCF_003851385.1	Pseudomonas chlororaphis subsp. aureofaciens	33	Yes		Yes		Yes			Yes			Yes		Yes	Yes	Yes	Yes	Yes	Yes	Yes			Yes		Yes		Yes	Yes	Yes		Yes			Yes				Yes	Yes	Yes	Yes	Yes	Yes	Yes	Yes	Yes	Yes
GCF_003851405.1	Pseudomonas chlororaphis subsp. aureofaciens	33	Yes		Yes		Yes			Yes			Yes		Yes	Yes	Yes	Yes	Yes	Yes	Yes			Yes		Yes		Yes	Yes	Yes		Yes			Yes				Yes	Yes	Yes	Yes	Yes	Yes	Yes	Yes	Yes	Yes
GCF_003851445.1	Pseudomonas chlororaphis subsp. aureofaciens	33	Yes		Yes		Yes			Yes			Yes		Yes	Yes	Yes	Yes	Yes	Yes	Yes			Yes		Yes		Yes	Yes	Yes		Yes			Yes				Yes	Yes	Yes	Yes	Yes	Yes	Yes	Yes	Yes	Yes
GCF_003851865.1	Pseudomonas chlororaphis subsp. aureofaciens	33	Yes		Yes		Yes			Yes			Yes		Yes	Yes	Yes	Yes	Yes	Yes	Yes			Yes		Yes		Yes	Yes	Yes		Yes			Yes				Yes	Yes	Yes	Yes	Yes	Yes	Yes	Yes	Yes	Yes
GCF_003851905.1	Pseudomonas chlororaphis subsp. aureofaciens	33	Yes		Yes		Yes			Yes			Yes		Yes	Yes	Yes	Yes	Yes	Yes	Yes			Yes		Yes		Yes	Yes	Yes		Yes			Yes				Yes	Yes	Yes	Yes	Yes	Yes	Yes	Yes	Yes	Yes
GCF_003851925.1	Pseudomonas chlororaphis subsp. aureofaciens	33	Yes		Yes		Yes			Yes			Yes		Yes	Yes	Yes	Yes	Yes	Yes	Yes			Yes		Yes		Yes	Yes	Yes		Yes			Yes				Yes	Yes	Yes	Yes	Yes	Yes	Yes	Yes	Yes	Yes
GCF_003851955.1	Pseudomonas chlororaphis subsp. aureofaciens	33	Yes		Yes		Yes			Yes			Yes		Yes	Yes	Yes	Yes	Yes	Yes	Yes			Yes		Yes		Yes	Yes	Yes		Yes			Yes				Yes	Yes	Yes	Yes	Yes	Yes	Yes	Yes	Yes	Yes
GCF_003852005.1	Pseudomonas chlororaphis subsp. aureofaciens	33	Yes		Yes		Yes			Yes			Yes		Yes	Yes	Yes	Yes	Yes	Yes	Yes			Yes		Yes		Yes	Yes	Yes		Yes			Yes				Yes	Yes	Yes	Yes	Yes	Yes	Yes	Yes	Yes	Yes
GCF_003945765.1	Pseudomonas chlororaphis subsp. chlororaphis	33	Yes		Yes		Yes			Yes			Yes		Yes	Yes	Yes	Yes	Yes	Yes	Yes			Yes		Yes		Yes	Yes	Yes		Yes			Yes				Yes	Yes	Yes	Yes	Yes	Yes	Yes	Yes	Yes	Yes
GCF_003008635.1	Pseudomonas chlororaphis subsp. piscium	33	Yes		Yes		Yes			Yes			Yes		Yes	Yes	Yes	Yes	Yes	Yes	Yes			Yes		Yes		Yes	Yes	Yes		Yes			Yes				Yes	Yes	Yes	Yes	Yes	Yes	Yes	Yes	Yes	Yes
GCF_003850365.1	Pseudomonas chlororaphis subsp. piscium	33	Yes		Yes		Yes			Yes			Yes		Yes	Yes	Yes	Yes	Yes	Yes	Yes			Yes		Yes		Yes	Yes	Yes		Yes			Yes				Yes	Yes	Yes	Yes	Yes	Yes	Yes	Yes	Yes	Yes
GCF_003850385.1	Pseudomonas chlororaphis subsp. piscium	33	Yes		Yes		Yes			Yes			Yes		Yes	Yes	Yes	Yes	Yes	Yes	Yes			Yes		Yes		Yes	Yes	Yes		Yes			Yes				Yes	Yes	Yes	Yes	Yes	Yes	Yes	Yes	Yes	Yes
GCF_003850405.1	Pseudomonas chlororaphis subsp. piscium	33	Yes		Yes		Yes			Yes			Yes		Yes	Yes	Yes	Yes	Yes	Yes	Yes			Yes		Yes		Yes	Yes	Yes		Yes			Yes				Yes	Yes	Yes	Yes	Yes	Yes	Yes	Yes	Yes	Yes
GCF_003850425.1	Pseudomonas chlororaphis subsp. piscium	33	Yes		Yes		Yes			Yes			Yes		Yes	Yes	Yes	Yes	Yes	Yes	Yes			Yes		Yes		Yes	Yes	Yes		Yes			Yes				Yes	Yes	Yes	Yes	Yes	Yes	Yes	Yes	Yes	Yes
GCF_003850445.1	Pseudomonas chlororaphis subsp. piscium	33	Yes		Yes		Yes			Yes			Yes		Yes	Yes	Yes	Yes	Yes	Yes	Yes			Yes		Yes		Yes	Yes	Yes		Yes			Yes				Yes	Yes	Yes	Yes	Yes	Yes	Yes	Yes	Yes	Yes
GCF_003850465.1	Pseudomonas chlororaphis subsp. piscium	33	Yes		Yes		Yes			Yes			Yes		Yes	Yes	Yes	Yes	Yes	Yes	Yes			Yes		Yes		Yes	Yes	Yes		Yes			Yes				Yes	Yes	Yes	Yes	Yes	Yes	Yes	Yes	Yes	Yes
GCF_003850485.1	Pseudomonas chlororaphis subsp. piscium	33	Yes		Yes		Yes			Yes			Yes		Yes	Yes	Yes	Yes	Yes	Yes	Yes			Yes		Yes		Yes	Yes	Yes		Yes			Yes				Yes	Yes	Yes	Yes	Yes	Yes	Yes	Yes	Yes	Yes
GCF_003850505.1	Pseudomonas chlororaphis subsp. piscium	33	Yes		Yes		Yes			Yes			Yes		Yes	Yes	Yes	Yes	Yes	Yes	Yes			Yes		Yes		Yes	Yes	Yes		Yes			Yes				Yes	Yes	Yes	Yes	Yes	Yes	Yes	Yes	Yes	Yes
GCF_003850525.1	Pseudomonas chlororaphis subsp. piscium	33	Yes		Yes		Yes			Yes			Yes		Yes	Yes	Yes	Yes	Yes	Yes	Yes			Yes		Yes		Yes	Yes	Yes		Yes			Yes				Yes	Yes	Yes	Yes	Yes	Yes	Yes	Yes	Yes	Yes
GCF_003850585.1	Pseudomonas chlororaphis subsp. piscium	33	Yes		Yes		Yes			Yes			Yes		Yes	Yes	Yes	Yes	Yes	Yes	Yes			Yes		Yes		Yes	Yes	Yes		Yes			Yes				Yes	Yes	Yes	Yes	Yes	Yes	Yes	Yes	Yes	Yes
GCF_001586155.1	Pseudomonas citronellolis	33	Yes				Yes			Yes			Yes		Yes	Yes	Yes	Yes	Yes	Yes	Yes			Yes		Yes		Yes	Yes	Yes		Yes			Yes				Yes	Yes	Yes	Yes	Yes	Yes	Yes	Yes	Yes	Yes
GCF_001307155.1	Pseudomonas fluorescens	33	Yes		Yes		Yes			Yes			Yes		Yes	Yes	Yes	Yes	Yes	Yes	Yes			Yes		Yes		Yes	Yes	Yes		Yes			Yes				Yes	Yes	Yes	Yes	Yes		Yes	Yes	Yes	Yes
GCF_000012445.1	Pseudomonas fluorescens Pf0-1	33	Yes				Yes			Yes			Yes		Yes	Yes	Yes	Yes	Yes	Yes	Yes			Yes		Yes		Yes	Yes	Yes		Yes			Yes				Yes	Yes	Yes	Yes	Yes	Yes	Yes	Yes	Yes	Yes
GCF_000257545.3	Pseudomonas mandelii JR-1	33	Yes				Yes			Yes			Yes		Yes	Yes	Yes	Yes	Yes	Yes	Yes			Yes		Yes		Yes	Yes	Yes		Yes			Yes		Yes		Yes	Yes	Yes	Yes	Yes	Yes	Yes	Yes	Yes	Yes
GCF_003008615.1	Pseudomonas mendocina	33	Yes				Yes			Yes					Yes	Yes	Yes	Yes	Yes	Yes	Yes			Yes		Yes		Yes	Yes	Yes		Yes			Yes		Yes		Yes	Yes	Yes	Yes	Yes	Yes	Yes	Yes	Yes	Yes
GCF_900636545.1	Pseudomonas mendocina	33	Yes				Yes			Yes					Yes	Yes	Yes	Yes	Yes	Yes	Yes			Yes		Yes		Yes	Yes	Yes		Yes			Yes		Yes		Yes	Yes	Yes	Yes	Yes	Yes	Yes	Yes	Yes	Yes
GCF_000733715.2	Pseudomonas mendocina S5.2	33	Yes				Yes			Yes					Yes	Yes	Yes	Yes	Yes	Yes	Yes			Yes		Yes		Yes	Yes	Yes		Yes			Yes		Yes		Yes	Yes	Yes	Yes	Yes	Yes	Yes	Yes	Yes	Yes
GCF_001518815.1	Pseudomonas oryzihabitans	33	Yes		Yes		Yes			Yes			Yes		Yes	Yes	Yes	Yes	Yes	Yes	Yes			Yes		Yes		Yes	Yes	Yes		Yes			Yes				Yes	Yes	Yes	Yes	Yes	Yes	Yes	Yes	Yes
GCF_003228315.1	Pseudomonas putida	33	Yes				Yes			Yes			Yes		Yes	Yes	Yes	Yes	Yes	Yes	Yes			Yes		Yes		Yes	Yes	Yes		Yes			Yes				Yes	Yes	Yes	Yes	Yes	Yes	Yes	Yes	Yes	Yes
GCF_000016865.1	Pseudomonas putida F1	33	Yes		Yes		Yes			Yes			Yes		Yes		Yes	Yes	Yes	Yes	Yes			Yes		Yes		Yes	Yes	Yes		Yes			Yes				Yes	Yes	Yes	Yes	Yes	Yes	Yes	Yes	Yes	Yes
GCF_000271965.2	Pseudomonas putida SJTE-1	33	Yes		Yes		Yes			Yes					Yes	Yes	Yes	Yes	Yes	Yes	Yes			Yes		Yes		Yes	Yes	Yes		Yes			Yes				Yes	Yes	Yes	Yes	Yes	Yes	Yes	Yes	Yes	Yes
GCF_000412695.1	Pseudomonas resinovorans NBRC 106553	33	Yes		Yes		Yes			Yes					Yes	Yes		Yes	Yes	Yes	Yes			Yes		Yes		Yes	Yes	Yes		Yes			Yes		Yes		Yes	Yes	Yes	Yes	Yes	Yes	Yes	Yes	Yes	Yes
GCF_001661075.1	Pseudomonas silesiensis	33	Yes				Yes			Yes					Yes	Yes	Yes	Yes	Yes	Yes	Yes			Yes		Yes		Yes	Yes	Yes		Yes			Yes		Yes		Yes	Yes	Yes	Yes	Yes	Yes	Yes	Yes	Yes	Yes
GCF_003850565.1	Pseudomonas sp. CMR12a	33	Yes				Yes			Yes			Yes		Yes	Yes	Yes	Yes	Yes	Yes	Yes			Yes		Yes		Yes	Yes	Yes		Yes			Yes				Yes	Yes	Yes	Yes	Yes	Yes	Yes	Yes	Yes	Yes
GCF_003850545.1	Pseudomonas sp. CMR5c	33	Yes				Yes			Yes			Yes		Yes	Yes	Yes	Yes	Yes	Yes	Yes			Yes		Yes		Yes	Yes	Yes		Yes			Yes				Yes	Yes	Yes	Yes	Yes	Yes	Yes	Yes	Yes	Yes
GCF_003852315.1	Pseudomonas sp. LBUM920	33	Yes				Yes			Yes			Yes		Yes	Yes	Yes	Yes	Yes	Yes	Yes			Yes		Yes		Yes	Yes	Yes		Yes			Yes				Yes	Yes	Yes	Yes	Yes	Yes	Yes	Yes	Yes	Yes
GCF_003627215.1	Pseudomonas sp. Leaf58	33	Yes		Yes		Yes			Yes					Yes	Yes	Yes	Yes	Yes	Yes	Yes			Yes		Yes		Yes	Yes	Yes		Yes			Yes				Yes	Yes	Yes	Yes	Yes	Yes	Yes	Yes	Yes	Yes
GCF_000931465.1	Pseudomonas sp. MRSN12121	33	Yes		Yes		Yes			Yes			Yes		Yes	Yes	Yes	Yes	Yes	Yes	Yes			Yes		Yes		Yes	Yes	Yes		Yes			Yes				Yes	Yes	Yes	Yes	Yes	Yes	Yes	Yes	Yes	Yes
GCF_000316175.1	Pseudomonas sp. UW4	33	Yes		Yes		Yes			Yes					Yes	Yes	Yes	Yes	Yes	Yes	Yes			Yes		Yes		Yes	Yes	Yes		Yes			Yes				Yes	Yes	Yes	Yes	Yes	Yes	Yes	Yes	Yes	Yes
GCF_000494915.1	Pseudomonas sp. VLB120	33	Yes		Yes		Yes			Yes			Yes		Yes		Yes	Yes	Yes	Yes	Yes			Yes		Yes		Yes	Yes	Yes		Yes			Yes		Yes		Yes	Yes	Yes	Yes	Yes	Yes		Yes	Yes	Yes
GCF_003952645.1	Pseudomonas stutzeri	33	Yes		Yes		Yes			Yes					Yes	Yes	Yes	Yes	Yes	Yes	Yes			Yes		Yes		Yes	Yes	Yes		Yes			Yes				Yes	Yes	Yes	Yes	Yes	Yes	Yes	Yes	Yes	Yes
GCF_000452445.2	Pseudomonas syringae pv. pisi str. PP1	33	Yes		Yes		Yes			Yes					Yes	Yes	Yes	Yes	Yes	Yes	Yes			Yes		Yes		Yes	Yes	Yes		Yes			Yes				Yes	Yes	Yes	Yes	Yes	Yes	Yes	Yes	Yes	Yes
GCF_900235825.1	Pseudomonas syringae pv. syringae	33	Yes		Yes		Yes			Yes					Yes	Yes	Yes	Yes	Yes	Yes	Yes			Yes		Yes		Yes	Yes	Yes		Yes			Yes				Yes	Yes	Yes	Yes	Yes	Yes	Yes	Yes	Yes	Yes
GCF_900475285.1	Pseudomonas taetrolens	33	Yes		Yes		Yes			Yes			Yes		Yes		Yes	Yes	Yes	Yes	Yes			Yes		Yes		Yes	Yes	Yes		Yes			Yes				Yes	Yes	Yes	Yes	Yes	Yes	Yes	Yes	Yes	Yes
GCF_900637735.1	Pseudomonas taetrolens	33	Yes		Yes		Yes			Yes			Yes		Yes		Yes	Yes	Yes	Yes	Yes			Yes		Yes		Yes	Yes	Yes		Yes			Yes				Yes	Yes	Yes	Yes	Yes	Yes	Yes	Yes	Yes	Yes
GCF_001294575.1	Pseudomonas versuta	33	Yes		Yes		Yes			Yes			Yes		Yes		Yes	Yes	Yes	Yes	Yes			Yes		Yes		Yes	Yes	Yes		Yes			Yes				Yes	Yes	Yes	Yes	Yes	Yes	Yes	Yes	Yes	Yes
GCF_900184295.1	Pseudomonas viridiflava	33	Yes		Yes		Yes			Yes			Yes		Yes	Yes	Yes	Yes	Yes	Yes	Yes			Yes		Yes		Yes	Yes	Yes		Yes			Yes				Yes	Yes	Yes	Yes	Yes	Yes		Yes	Yes	Yes
GCF_001612705.2	Pseudomonas yamanorum	33	Yes				Yes			Yes			Yes		Yes	Yes	Yes	Yes	Yes	Yes	Yes			Yes		Yes		Yes	Yes	Yes		Yes			Yes				Yes	Yes	Yes	Yes	Yes	Yes	Yes	Yes	Yes	Yes
GCF_003994755.1	Salmonella enterica subsp. enterica serovar Bareilly	33	Yes	Yes		Yes	Yes	Yes	Yes			Yes	Yes		Yes	Yes										Yes		Yes	Yes	Yes		Yes						Yes	Yes	Yes	Yes	Yes	Yes	Yes	Yes	Yes	Yes	Yes	Yes
GCF_000009525.1	Salmonella enterica subsp. enterica serovar Gallinarum str. 287/91	33	Yes			Yes	Yes	Yes	Yes	Yes	Yes	Yes	Yes		Yes	Yes										Yes			Yes	Yes		Yes						Yes	Yes	Yes	Yes	Yes	Yes	Yes	Yes	Yes	Yes	Yes	Yes
GCF_001278315.1	Salmonella enterica subsp. enterica serovar Newport	33	Yes	Yes		Yes	Yes	Yes	Yes	Yes	Yes	Yes	Yes		Yes	Yes												Yes	Yes	Yes		Yes						Yes	Yes	Yes	Yes	Yes	Yes	Yes	Yes	Yes	Yes		Yes
GCF_000486725.2	Salmonella enterica subsp. enterica serovar Paratyphi A str. ATCC 11511	33	Yes	Yes		Yes	Yes	Yes	Yes	Yes	Yes	Yes	Yes		Yes	Yes										Yes		Yes	Yes	Yes		Yes						Yes		Yes	Yes	Yes		Yes	Yes	Yes	Yes	Yes	Yes
GCF_001048375.2	Salmonella enterica subsp. enterica serovar Typhi	33	Yes	Yes		Yes	Yes	Yes	Yes		Yes	Yes	Yes		Yes	Yes										Yes		Yes	Yes	Yes		Yes						Yes	Yes	Yes	Yes	Yes		Yes	Yes	Yes	Yes	Yes	Yes
GCF_001079465.2	Salmonella enterica subsp. enterica serovar Typhi	33	Yes	Yes		Yes	Yes	Yes	Yes		Yes	Yes	Yes		Yes	Yes										Yes		Yes	Yes	Yes		Yes						Yes	Yes	Yes	Yes	Yes		Yes	Yes	Yes	Yes	Yes	Yes
GCF_001095585.2	Salmonella enterica subsp. enterica serovar Typhi	33	Yes	Yes		Yes	Yes	Yes	Yes		Yes	Yes	Yes		Yes	Yes										Yes		Yes	Yes	Yes		Yes						Yes	Yes	Yes	Yes	Yes		Yes	Yes	Yes	Yes	Yes	Yes
GCF_001104165.2	Salmonella enterica subsp. enterica serovar Typhi	33	Yes	Yes		Yes	Yes	Yes	Yes		Yes	Yes	Yes		Yes	Yes										Yes		Yes	Yes	Yes		Yes						Yes	Yes	Yes	Yes	Yes		Yes	Yes	Yes	Yes	Yes	Yes
GCF_001106745.2	Salmonella enterica subsp. enterica serovar Typhi	33	Yes	Yes		Yes	Yes	Yes	Yes		Yes	Yes	Yes		Yes	Yes										Yes		Yes	Yes	Yes		Yes						Yes	Yes	Yes	Yes	Yes		Yes	Yes	Yes	Yes	Yes	Yes
GCF_001118185.2	Salmonella enterica subsp. enterica serovar Typhi	33	Yes	Yes		Yes	Yes	Yes	Yes		Yes	Yes	Yes		Yes	Yes										Yes		Yes	Yes	Yes		Yes						Yes	Yes	Yes	Yes	Yes		Yes	Yes	Yes	Yes	Yes	Yes
GCF_001119245.2	Salmonella enterica subsp. enterica serovar Typhi	33	Yes	Yes		Yes	Yes	Yes	Yes		Yes	Yes	Yes		Yes	Yes										Yes		Yes	Yes	Yes		Yes						Yes	Yes	Yes	Yes	Yes		Yes	Yes	Yes	Yes	Yes	Yes
GCF_001121865.2	Salmonella enterica subsp. enterica serovar Typhi	33	Yes	Yes		Yes	Yes	Yes	Yes		Yes	Yes	Yes		Yes	Yes										Yes		Yes	Yes	Yes		Yes						Yes	Yes	Yes	Yes	Yes		Yes	Yes	Yes	Yes	Yes	Yes
GCF_001127485.2	Salmonella enterica subsp. enterica serovar Typhi	33	Yes	Yes		Yes	Yes	Yes	Yes		Yes	Yes	Yes		Yes	Yes										Yes		Yes	Yes	Yes		Yes						Yes	Yes	Yes	Yes	Yes		Yes	Yes	Yes	Yes	Yes	Yes
GCF_001135805.2	Salmonella enterica subsp. enterica serovar Typhi	33	Yes	Yes		Yes	Yes	Yes	Yes		Yes	Yes	Yes		Yes	Yes										Yes		Yes	Yes	Yes		Yes						Yes	Yes	Yes	Yes	Yes		Yes	Yes	Yes	Yes	Yes	Yes
GCF_001148125.2	Salmonella enterica subsp. enterica serovar Typhi	33	Yes	Yes		Yes	Yes	Yes	Yes		Yes	Yes	Yes		Yes	Yes										Yes		Yes	Yes	Yes		Yes						Yes	Yes	Yes	Yes	Yes		Yes	Yes	Yes	Yes	Yes	Yes
GCF_001148305.2	Salmonella enterica subsp. enterica serovar Typhi	33	Yes	Yes		Yes	Yes	Yes	Yes		Yes	Yes	Yes		Yes	Yes										Yes		Yes	Yes	Yes		Yes						Yes	Yes	Yes	Yes	Yes		Yes	Yes	Yes	Yes	Yes	Yes
GCF_001163025.2	Salmonella enterica subsp. enterica serovar Typhi	33	Yes	Yes		Yes	Yes	Yes	Yes		Yes	Yes	Yes		Yes	Yes										Yes		Yes	Yes	Yes		Yes						Yes	Yes	Yes	Yes	Yes		Yes	Yes	Yes	Yes	Yes	Yes
GCF_001165785.2	Salmonella enterica subsp. enterica serovar Typhi	33	Yes	Yes		Yes	Yes	Yes	Yes		Yes	Yes	Yes		Yes	Yes										Yes		Yes	Yes	Yes		Yes						Yes	Yes	Yes	Yes	Yes		Yes	Yes	Yes	Yes	Yes	Yes
GCF_001356455.2	Salmonella enterica subsp. enterica serovar Typhi	33	Yes	Yes		Yes	Yes	Yes	Yes		Yes	Yes	Yes		Yes	Yes										Yes		Yes	Yes	Yes		Yes						Yes	Yes	Yes	Yes	Yes		Yes	Yes	Yes	Yes	Yes	Yes
GCF_001359015.2	Salmonella enterica subsp. enterica serovar Typhi	33	Yes	Yes		Yes	Yes	Yes	Yes		Yes	Yes	Yes		Yes	Yes										Yes		Yes	Yes	Yes		Yes						Yes	Yes	Yes	Yes	Yes		Yes	Yes	Yes	Yes	Yes	Yes
GCF_001360555.2	Salmonella enterica subsp. enterica serovar Typhi	33	Yes	Yes		Yes	Yes	Yes	Yes		Yes	Yes	Yes		Yes	Yes										Yes		Yes	Yes	Yes		Yes						Yes	Yes	Yes	Yes	Yes		Yes	Yes	Yes	Yes	Yes	Yes
GCF_001362095.2	Salmonella enterica subsp. enterica serovar Typhi	33	Yes	Yes		Yes	Yes	Yes	Yes		Yes	Yes	Yes		Yes	Yes										Yes		Yes	Yes	Yes		Yes						Yes	Yes	Yes	Yes	Yes		Yes	Yes	Yes	Yes	Yes	Yes
GCF_001362135.2	Salmonella enterica subsp. enterica serovar Typhi	33	Yes	Yes		Yes	Yes	Yes	Yes		Yes	Yes	Yes		Yes	Yes										Yes		Yes	Yes	Yes		Yes						Yes	Yes	Yes	Yes	Yes		Yes	Yes	Yes	Yes	Yes	Yes
GCF_001362195.2	Salmonella enterica subsp. enterica serovar Typhi	33	Yes	Yes		Yes	Yes	Yes	Yes		Yes	Yes	Yes		Yes	Yes										Yes		Yes	Yes	Yes		Yes						Yes	Yes	Yes	Yes	Yes		Yes	Yes	Yes	Yes	Yes	Yes
GCF_001362335.2	Salmonella enterica subsp. enterica serovar Typhi	33	Yes	Yes		Yes	Yes	Yes	Yes		Yes	Yes	Yes		Yes	Yes										Yes		Yes	Yes	Yes		Yes						Yes	Yes	Yes	Yes	Yes		Yes	Yes	Yes	Yes	Yes	Yes
GCF_001364695.2	Salmonella enterica subsp. enterica serovar Typhi	33	Yes	Yes		Yes	Yes	Yes	Yes		Yes	Yes	Yes		Yes	Yes										Yes		Yes	Yes	Yes		Yes						Yes	Yes	Yes	Yes	Yes		Yes	Yes	Yes	Yes	Yes	Yes
GCF_900205265.1	Salmonella enterica subsp. enterica serovar Typhi	33	Yes	Yes		Yes	Yes	Yes	Yes		Yes	Yes	Yes		Yes	Yes										Yes		Yes	Yes	Yes		Yes						Yes	Yes	Yes	Yes	Yes		Yes	Yes	Yes	Yes	Yes	Yes
GCF_900205275.1	Salmonella enterica subsp. enterica serovar Typhi	33	Yes	Yes		Yes	Yes	Yes	Yes		Yes	Yes	Yes		Yes	Yes										Yes		Yes	Yes	Yes		Yes						Yes	Yes	Yes	Yes	Yes		Yes	Yes	Yes	Yes	Yes	Yes
GCF_900205295.1	Salmonella enterica subsp. enterica serovar Typhi	33	Yes	Yes		Yes	Yes	Yes	Yes		Yes	Yes	Yes		Yes	Yes										Yes		Yes	Yes	Yes		Yes						Yes	Yes	Yes	Yes	Yes		Yes	Yes	Yes	Yes	Yes	Yes
GCF_004022525.1	Salmonella enterica subsp. enterica serovar Typhimurium	33	Yes	Yes		Yes	Yes	Yes	Yes	Yes	Yes	Yes	Yes			Yes										Yes		Yes	Yes	Yes		Yes						Yes	Yes	Yes	Yes	Yes	Yes	Yes	Yes	Yes	Yes	Yes	Yes
GCF_000027225.1	Xenorhabdus bovienii SS-2004	33	Yes	Yes		Yes	Yes	Yes	Yes	Yes	Yes	Yes	Yes		Yes	Yes										Yes		Yes	Yes	Yes		Yes						Yes	Yes	Yes	Yes	Yes			Yes	Yes	Yes	Yes	Yes
GCF_000834395.1	Yersinia aldovae 670-83	33	Yes	Yes		Yes	Yes	Yes	Yes	Yes	Yes	Yes	Yes		Yes	Yes												Yes	Yes	Yes		Yes						Yes	Yes	Yes	Yes	Yes		Yes	Yes	Yes	Yes	Yes	Yes
GCF_900635745.1	Yersinia enterocolitica subsp. enterocolitica	33	Yes	Yes		Yes	Yes	Yes	Yes	Yes	Yes	Yes	Yes		Yes	Yes										Yes		Yes	Yes	Yes		Yes						Yes	Yes	Yes	Yes			Yes	Yes	Yes	Yes	Yes	Yes
GCF_002591095.1	Yersinia frederiksenii	33	Yes	Yes		Yes	Yes	Yes	Yes	Yes	Yes	Yes	Yes		Yes	Yes												Yes	Yes	Yes		Yes						Yes	Yes	Yes	Yes	Yes		Yes	Yes	Yes	Yes	Yes	Yes
GCF_000834215.1	Yersinia frederiksenii Y225	33	Yes	Yes		Yes	Yes	Yes	Yes	Yes	Yes	Yes	Yes		Yes	Yes												Yes	Yes	Yes								Yes	Yes	Yes	Yes	Yes	Yes	Yes	Yes	Yes	Yes	Yes	Yes
GCF_000834865.1	Yersinia kristensenii	33	Yes	Yes		Yes	Yes	Yes	Yes	Yes	Yes	Yes	Yes		Yes	Yes												Yes	Yes	Yes								Yes	Yes	Yes	Yes	Yes	Yes	Yes	Yes	Yes	Yes	Yes	Yes
GCF_003048255.1	Yersinia massiliensis	33	Yes	Yes		Yes	Yes	Yes	Yes	Yes	Yes	Yes	Yes		Yes	Yes												Yes	Yes	Yes		Yes						Yes	Yes	Yes	Yes	Yes		Yes	Yes	Yes	Yes	Yes	Yes
GCF_000834455.1	Yersinia rohdei	33	Yes	Yes		Yes	Yes	Yes	Yes	Yes	Yes	Yes	Yes		Yes	Yes												Yes	Yes	Yes		Yes						Yes	Yes	Yes	Yes	Yes		Yes	Yes	Yes	Yes	Yes	Yes
GCF_004124235.1	Yersinia sp. CFS1934	33	Yes	Yes		Yes	Yes	Yes	Yes	Yes	Yes	Yes	Yes		Yes	Yes												Yes	Yes	Yes		Yes						Yes	Yes	Yes	Yes	Yes		Yes	Yes	Yes	Yes	Yes	Yes
GCF_000632475.1	Azospirillum brasilense	32	Yes				Yes			Yes			Yes		Yes	Yes		Yes	Yes	Yes				Yes	Yes	Yes		Yes	Yes	Yes		Yes			Yes		Yes		Yes	Yes	Yes		Yes	Yes	Yes	Yes	Yes	Yes	Yes
GCF_003119115.1	Azospirillum sp. TSH58	32	Yes				Yes			Yes		Yes	Yes		Yes	Yes		Yes	Yes					Yes	Yes	Yes		Yes	Yes	Yes		Yes			Yes		Yes		Yes	Yes	Yes		Yes	Yes	Yes	Yes	Yes	Yes	Yes
GCF_003952665.1	Bosea sp. Tri-49	32	Yes				Yes			Yes		Yes	Yes		Yes	Yes	Yes	Yes	Yes					Yes	Yes	Yes		Yes	Yes	Yes		Yes					Yes	Yes	Yes	Yes	Yes		Yes	Yes	Yes	Yes	Yes	Yes
GCF_000019925.1	Burkholderia ambifaria MC40-6	32	Yes		Yes		Yes			Yes			Yes		Yes	Yes		Yes	Yes	Yes	Yes			Yes		Yes		Yes	Yes	Yes		Yes			Yes				Yes	Yes	Yes		Yes	Yes	Yes	Yes	Yes	Yes
GCF_000764955.1	Burkholderia cenocepacia	32	Yes		Yes		Yes			Yes			Yes		Yes	Yes		Yes	Yes	Yes	Yes			Yes		Yes		Yes	Yes	Yes		Yes			Yes				Yes	Yes	Yes		Yes	Yes	Yes	Yes	Yes	Yes
GCF_002007585.1	Burkholderia cenocepacia	32	Yes		Yes		Yes			Yes			Yes		Yes	Yes		Yes	Yes	Yes	Yes			Yes		Yes		Yes	Yes	Yes		Yes			Yes				Yes	Yes	Yes		Yes	Yes	Yes	Yes	Yes	Yes
GCF_001718395.1	Burkholderia cepacia	32	Yes				Yes			Yes			Yes		Yes	Yes		Yes	Yes	Yes	Yes			Yes	Yes	Yes		Yes	Yes	Yes		Yes			Yes		Yes		Yes	Yes	Yes		Yes	Yes		Yes	Yes	Yes
GCF_002209085.2	Burkholderia cepacia	32	Yes				Yes			Yes			Yes		Yes	Yes		Yes	Yes	Yes	Yes			Yes	Yes	Yes		Yes	Yes	Yes		Yes			Yes		Yes		Yes	Yes	Yes		Yes	Yes		Yes	Yes	Yes
GCF_002407525.2	Burkholderia cepacia	32	Yes				Yes			Yes			Yes		Yes	Yes		Yes	Yes	Yes	Yes			Yes	Yes	Yes		Yes	Yes	Yes		Yes			Yes		Yes		Yes	Yes	Yes		Yes	Yes		Yes	Yes	Yes
GCF_001411495.1	Burkholderia cepacia ATCC 25416	32	Yes				Yes			Yes			Yes		Yes	Yes		Yes	Yes	Yes	Yes			Yes	Yes	Yes		Yes	Yes	Yes		Yes			Yes		Yes		Yes	Yes	Yes		Yes	Yes		Yes	Yes	Yes
GCF_003546465.1	Burkholderia cepacia ATCC 25416	32	Yes				Yes			Yes			Yes		Yes	Yes		Yes	Yes	Yes	Yes			Yes	Yes	Yes		Yes	Yes	Yes		Yes			Yes		Yes		Yes	Yes	Yes		Yes	Yes		Yes	Yes	Yes
GCF_000701165.1	Burkholderia cepacia JBK9	32	Yes				Yes			Yes					Yes	Yes		Yes	Yes	Yes	Yes			Yes	Yes	Yes		Yes	Yes	Yes		Yes			Yes		Yes		Yes	Yes	Yes		Yes	Yes	Yes	Yes	Yes	Yes
GCF_001029145.1	Burkholderia contaminans	32	Yes				Yes			Yes			Yes		Yes	Yes		Yes	Yes	Yes	Yes			Yes	Yes	Yes		Yes	Yes	Yes		Yes			Yes		Yes		Yes	Yes	Yes		Yes	Yes		Yes	Yes	Yes
GCF_003704285.1	Burkholderia contaminans	32	Yes				Yes			Yes			Yes		Yes	Yes		Yes	Yes	Yes	Yes			Yes	Yes	Yes		Yes	Yes	Yes		Yes			Yes		Yes		Yes	Yes	Yes		Yes	Yes		Yes	Yes	Yes
GCF_001718315.1	Burkholderia diffusa	32	Yes		Yes		Yes			Yes			Yes		Yes	Yes		Yes	Yes	Yes	Yes			Yes		Yes		Yes	Yes	Yes		Yes			Yes				Yes	Yes	Yes		Yes	Yes	Yes	Yes	Yes	Yes
GCF_003813045.1	Burkholderia dolosa	32	Yes		Yes		Yes			Yes			Yes		Yes	Yes		Yes	Yes	Yes	Yes			Yes		Yes		Yes	Yes	Yes		Yes			Yes				Yes	Yes	Yes		Yes	Yes	Yes	Yes	Yes	Yes
GCF_000959505.1	Burkholderia dolosa AU0158	32	Yes		Yes		Yes			Yes			Yes		Yes	Yes		Yes	Yes	Yes	Yes			Yes		Yes		Yes	Yes	Yes		Yes			Yes				Yes	Yes	Yes		Yes	Yes	Yes	Yes	Yes	Yes
GCF_000012945.1	Burkholderia lata	32	Yes				Yes			Yes			Yes		Yes	Yes		Yes	Yes	Yes	Yes			Yes		Yes		Yes	Yes	Yes		Yes			Yes		Yes		Yes	Yes	Yes		Yes	Yes	Yes	Yes	Yes	Yes
GCF_001718575.1	Burkholderia lata	32	Yes				Yes			Yes			Yes		Yes	Yes		Yes	Yes	Yes	Yes			Yes	Yes	Yes		Yes	Yes	Yes		Yes			Yes		Yes		Yes	Yes	Yes		Yes	Yes		Yes	Yes	Yes
GCF_001718795.1	Burkholderia latens	32	Yes		Yes		Yes			Yes			Yes		Yes	Yes		Yes	Yes	Yes	Yes			Yes		Yes		Yes	Yes	Yes		Yes			Yes				Yes	Yes	Yes		Yes	Yes	Yes	Yes	Yes	Yes
GCF_000756005.1	Burkholderia multivorans	32	Yes				Yes			Yes			Yes		Yes	Yes		Yes	Yes	Yes	Yes			Yes	Yes	Yes		Yes	Yes	Yes		Yes			Yes		Yes		Yes	Yes	Yes		Yes	Yes		Yes	Yes	Yes
GCF_001718755.1	Burkholderia multivorans	32	Yes		Yes		Yes			Yes					Yes	Yes		Yes	Yes	Yes	Yes			Yes	Yes	Yes		Yes	Yes	Yes		Yes			Yes		Yes		Yes	Yes	Yes		Yes	Yes		Yes	Yes	Yes
GCF_001718995.1	Burkholderia multivorans	32	Yes				Yes			Yes			Yes		Yes	Yes		Yes	Yes	Yes	Yes			Yes	Yes	Yes		Yes	Yes	Yes		Yes			Yes		Yes		Yes	Yes	Yes		Yes	Yes		Yes	Yes	Yes
GCF_003812365.1	Burkholderia multivorans	32	Yes				Yes			Yes			Yes		Yes	Yes		Yes	Yes	Yes	Yes			Yes	Yes	Yes		Yes	Yes	Yes		Yes			Yes		Yes		Yes	Yes	Yes		Yes	Yes		Yes	Yes	Yes
GCF_000755985.1	Burkholderia oklahomensis	32			Yes		Yes			Yes					Yes	Yes		Yes	Yes	Yes	Yes			Yes		Yes		Yes	Yes	Yes		Yes			Yes		Yes		Yes	Yes	Yes		Yes	Yes	Yes	Yes	Yes	Yes
GCF_000959365.1	Burkholderia oklahomensis C6786	32			Yes		Yes			Yes		Yes			Yes	Yes		Yes	Yes		Yes			Yes		Yes		Yes	Yes	Yes		Yes			Yes		Yes		Yes	Yes	Yes		Yes	Yes	Yes	Yes	Yes	Yes
GCF_001522135.2	Burkholderia oklahomensis C6786	32			Yes		Yes			Yes		Yes			Yes	Yes		Yes	Yes		Yes			Yes		Yes		Yes	Yes	Yes		Yes			Yes		Yes		Yes	Yes	Yes		Yes	Yes	Yes	Yes	Yes	Yes
GCF_001522105.2	Burkholderia oklahomensis EO147	32			Yes		Yes			Yes					Yes	Yes		Yes	Yes	Yes	Yes			Yes		Yes		Yes	Yes	Yes		Yes			Yes		Yes		Yes	Yes	Yes		Yes	Yes	Yes	Yes	Yes	Yes
GCF_001718535.1	Burkholderia seminalis	32	Yes				Yes			Yes					Yes	Yes		Yes	Yes	Yes	Yes			Yes	Yes	Yes		Yes	Yes	Yes		Yes			Yes		Yes		Yes	Yes	Yes		Yes	Yes	Yes	Yes	Yes	Yes
GCF_000959325.1	Burkholderia sp. 2002721687	32	Yes		Yes		Yes			Yes		Yes			Yes	Yes		Yes	Yes		Yes			Yes		Yes		Yes	Yes	Yes		Yes			Yes		Yes		Yes	Yes	Yes		Yes	Yes	Yes	Yes	Yes	Yes
GCF_001513745.1	Burkholderia sp. Bp5365	32	Yes		Yes		Yes			Yes		Yes			Yes	Yes		Yes	Yes		Yes			Yes		Yes		Yes	Yes	Yes		Yes			Yes		Yes		Yes	Yes	Yes		Yes	Yes	Yes	Yes	Yes	Yes
GCF_003366075.1	Burkholderia sp. IDO3	32	Yes		Yes		Yes			Yes			Yes		Yes	Yes		Yes	Yes	Yes	Yes			Yes		Yes		Yes	Yes	Yes		Yes			Yes		Yes		Yes	Yes	Yes		Yes	Yes		Yes	Yes	Yes
GCF_000828875.1	Burkholderia sp. RPE67	32	Yes		Yes		Yes			Yes		Yes	Yes		Yes	Yes		Yes	Yes		Yes			Yes	Yes	Yes		Yes	Yes	Yes		Yes			Yes		Yes		Yes	Yes	Yes		Yes		Yes	Yes	Yes	Yes
GCF_000236065.1	Burkholderia sp. YI23	32	Yes		Yes		Yes			Yes		Yes	Yes		Yes	Yes		Yes	Yes		Yes			Yes	Yes	Yes		Yes	Yes	Yes		Yes			Yes		Yes		Yes	Yes	Yes		Yes		Yes	Yes	Yes	Yes
GCF_002356275.1	Burkholderia stabilis	32	Yes				Yes			Yes			Yes		Yes	Yes		Yes	Yes	Yes	Yes			Yes		Yes		Yes	Yes	Yes		Yes			Yes		Yes		Yes	Yes	Yes		Yes	Yes	Yes	Yes	Yes	Yes
GCF_001718335.1	Burkholderia territorii	32	Yes		Yes		Yes			Yes			Yes		Yes	Yes		Yes	Yes	Yes	Yes			Yes		Yes		Yes	Yes	Yes		Yes			Yes				Yes	Yes	Yes		Yes	Yes	Yes	Yes	Yes	Yes
GCF_001718355.1	Burkholderia ubonensis	32	Yes		Yes		Yes			Yes			Yes		Yes	Yes		Yes	Yes	Yes	Yes			Yes		Yes		Yes	Yes	Yes		Yes			Yes				Yes	Yes	Yes		Yes	Yes	Yes	Yes	Yes	Yes
GCF_001718655.1	Burkholderia ubonensis	32	Yes		Yes		Yes			Yes			Yes		Yes	Yes		Yes	Yes	Yes	Yes			Yes		Yes		Yes	Yes	Yes		Yes			Yes				Yes	Yes	Yes		Yes	Yes	Yes	Yes	Yes	Yes
GCF_001718855.1	Burkholderia ubonensis	32	Yes		Yes		Yes			Yes			Yes		Yes	Yes		Yes	Yes	Yes	Yes			Yes		Yes		Yes	Yes	Yes		Yes			Yes				Yes	Yes	Yes		Yes	Yes	Yes	Yes	Yes	Yes
GCF_001718975.1	Burkholderia ubonensis	32	Yes		Yes		Yes			Yes			Yes		Yes	Yes		Yes	Yes	Yes	Yes			Yes		Yes		Yes	Yes	Yes		Yes			Yes				Yes	Yes	Yes		Yes	Yes	Yes	Yes	Yes	Yes
GCF_000959245.1	Burkholderia ubonensis MSMB22	32	Yes		Yes		Yes			Yes			Yes		Yes	Yes		Yes	Yes	Yes	Yes			Yes		Yes		Yes	Yes	Yes		Yes			Yes				Yes	Yes	Yes		Yes	Yes	Yes	Yes	Yes	Yes
GCF_001718775.1	Burkholderia vietnamiensis	32	Yes				Yes			Yes		Yes	Yes		Yes	Yes		Yes	Yes		Yes			Yes		Yes		Yes	Yes	Yes		Yes			Yes				Yes	Yes	Yes		Yes	Yes	Yes	Yes	Yes	Yes
GCF_003019945.1	Burkholderia vietnamiensis	32	Yes				Yes			Yes		Yes	Yes		Yes	Yes		Yes	Yes		Yes			Yes		Yes		Yes	Yes	Yes		Yes			Yes				Yes	Yes	Yes		Yes	Yes	Yes	Yes	Yes	Yes
GCF_000959445.1	Burkholderia vietnamiensis LMG 10929	32	Yes				Yes			Yes		Yes	Yes		Yes	Yes		Yes	Yes		Yes			Yes		Yes		Yes	Yes	Yes		Yes			Yes				Yes	Yes	Yes		Yes	Yes	Yes	Yes	Yes	Yes
GCF_000734895.2	Calothrix sp. 336/3	32	Yes	Yes			Yes			Yes		Yes	Yes		Yes			Yes	Yes		Yes			Yes		Yes		Yes	Yes			Yes		Yes	Yes	Yes			Yes	Yes	Yes	Yes	Yes		Yes	Yes	Yes	Yes	Yes
GCF_002407265.1	Celeribacter ethanolicus	32	Yes		Yes		Yes			Yes		Yes	Yes	Yes	Yes	Yes			Yes		Yes			Yes	Yes	Yes		Yes	Yes	Yes		Yes			Yes		Yes		Yes	Yes	Yes		Yes	Yes	Yes	Yes	Yes	Yes
GCF_002305875.1	Cystobacter fuscus	32	Yes	Yes	Yes		Yes	Yes	Yes				Yes	Yes	Yes	Yes		Yes		Yes						Yes		Yes	Yes	Yes		Yes					Yes	Yes	Yes	Yes	Yes			Yes	Yes	Yes	Yes	Yes
GCF_001886655.1	Delftia sp. HK171	32	Yes				Yes					Yes	Yes		Yes	Yes	Yes	Yes	Yes			Yes		Yes	Yes	Yes				Yes		Yes	Yes	Yes	Yes		Yes		Yes	Yes		Yes	Yes		Yes	Yes	Yes	Yes
GCF_001753225.1	Delftia tsuruhatensis	32	Yes				Yes					Yes			Yes	Yes	Yes	Yes	Yes			Yes		Yes	Yes	Yes				Yes		Yes	Yes	Yes	Yes		Yes		Yes	Yes	Yes	Yes	Yes		Yes	Yes	Yes	Yes
GCF_002076875.1	Edwardsiella ictaluri	32	Yes	Yes		Yes	Yes	Yes	Yes	Yes	Yes	Yes	Yes		Yes	Yes												Yes	Yes	Yes		Yes						Yes	Yes	Yes	Yes	Yes	Yes		Yes	Yes	Yes	Yes	Yes
GCF_000800725.1	Edwardsiella sp. EA181011	32	Yes	Yes		Yes	Yes	Yes	Yes	Yes	Yes	Yes	Yes		Yes	Yes												Yes		Yes		Yes						Yes	Yes	Yes	Yes	Yes	Yes		Yes	Yes	Yes	Yes	Yes
GCF_003019715.1	Fusobacterium necrophorum subsp. funduliforme	32	Yes	Yes		Yes	Yes	Yes	Yes		Yes	Yes	Yes		Yes	Yes						Yes		Yes					Yes	Yes		Yes		Yes				Yes	Yes	Yes	Yes		Yes	Yes	Yes	Yes	Yes	Yes	Yes
GCF_003732505.1	Fusobacterium necrophorum subsp. funduliforme	32	Yes	Yes		Yes	Yes	Yes	Yes		Yes	Yes	Yes		Yes	Yes						Yes		Yes					Yes	Yes		Yes		Yes				Yes	Yes	Yes	Yes		Yes	Yes	Yes	Yes	Yes	Yes	Yes
GCF_002356455.1	Fusobacterium varium	32	Yes	Yes		Yes	Yes	Yes	Yes		Yes	Yes	Yes			Yes		Yes				Yes		Yes					Yes	Yes		Yes		Yes				Yes	Yes	Yes	Yes		Yes	Yes	Yes	Yes	Yes	Yes	Yes
GCF_003019655.1	Fusobacterium varium ATCC 27725	32	Yes	Yes		Yes	Yes	Yes	Yes		Yes	Yes	Yes			Yes		Yes				Yes		Yes					Yes	Yes		Yes		Yes				Yes	Yes	Yes	Yes		Yes	Yes	Yes	Yes	Yes	Yes	Yes
GCF_000827125.1	Geoalkalibacter subterraneus	32	Yes			Yes	Yes		Yes	Yes	Yes		Yes		Yes	Yes		Yes	Yes	Yes					Yes			Yes	Yes	Yes		Yes		Yes			Yes	Yes	Yes	Yes	Yes		Yes	Yes		Yes	Yes	Yes
GCF_000503895.1	Hyphomicrobium nitrativorans NL23	32	Yes				Yes						Yes	Yes	Yes	Yes	Yes	Yes	Yes	Yes		Yes		Yes	Yes	Yes		Yes	Yes	Yes		Yes					Yes	Yes	Yes	Yes	Yes		Yes	Yes	Yes	Yes	Yes	Yes
GCF_000253295.1	Hyphomicrobium sp. MC1	32	Yes				Yes						Yes		Yes	Yes	Yes	Yes	Yes	Yes		Yes		Yes	Yes	Yes		Yes	Yes	Yes		Yes					Yes	Yes	Yes	Yes	Yes		Yes	Yes	Yes	Yes	Yes	Yes
GCF_001511835.1	Magnetospirillum sp. XM-1	32	Yes		Yes	Yes	Yes					Yes	Yes		Yes	Yes		Yes	Yes		Yes	Yes		Yes	Yes	Yes		Yes	Yes	Yes		Yes					Yes	Yes	Yes	Yes	Yes		Yes	Yes			Yes		Yes
GCF_000021845.1	Methylorubrum extorquens CM4	32	Yes				Yes			Yes					Yes	Yes	Yes	Yes	Yes	Yes		Yes		Yes	Yes	Yes		Yes	Yes	Yes		Yes			Yes	Yes	Yes	Yes	Yes	Yes	Yes		Yes	Yes		Yes	Yes	Yes
GCF_001922345.1	Paraburkholderia sp. SOS3	32	Yes				Yes			Yes					Yes	Yes	Yes	Yes	Yes	Yes	Yes			Yes	Yes	Yes		Yes	Yes	Yes		Yes			Yes		Yes		Yes	Yes	Yes		Yes	Yes		Yes	Yes	Yes
GCF_000816985.1	Pseudomonas aeruginosa	32	Yes				Yes			Yes			Yes		Yes	Yes		Yes	Yes	Yes	Yes			Yes		Yes		Yes	Yes	Yes		Yes			Yes				Yes	Yes	Yes	Yes	Yes	Yes	Yes	Yes	Yes	Yes
GCF_000829885.1	Pseudomonas aeruginosa	32	Yes				Yes			Yes			Yes		Yes	Yes		Yes	Yes	Yes	Yes			Yes		Yes		Yes	Yes	Yes		Yes			Yes				Yes	Yes	Yes	Yes	Yes	Yes	Yes	Yes	Yes	Yes
GCF_001077475.1	Pseudomonas aeruginosa	32	Yes				Yes			Yes			Yes		Yes	Yes		Yes	Yes	Yes	Yes			Yes		Yes		Yes	Yes	Yes		Yes			Yes				Yes	Yes	Yes	Yes	Yes	Yes	Yes	Yes	Yes	Yes
GCF_001293085.1	Pseudomonas aeruginosa	32	Yes				Yes			Yes			Yes		Yes	Yes		Yes	Yes	Yes	Yes			Yes		Yes		Yes	Yes	Yes		Yes			Yes				Yes	Yes	Yes	Yes	Yes	Yes	Yes	Yes	Yes	Yes
GCF_001447845.1	Pseudomonas aeruginosa	32	Yes				Yes			Yes			Yes		Yes	Yes		Yes	Yes	Yes	Yes			Yes		Yes		Yes	Yes	Yes		Yes			Yes				Yes	Yes	Yes	Yes	Yes	Yes	Yes	Yes	Yes	Yes
GCF_001457615.1	Pseudomonas aeruginosa	32	Yes		Yes		Yes			Yes			Yes		Yes	Yes		Yes	Yes	Yes				Yes		Yes		Yes	Yes	Yes		Yes			Yes				Yes	Yes	Yes	Yes	Yes	Yes	Yes	Yes	Yes	Yes
GCF_001482325.1	Pseudomonas aeruginosa	32	Yes				Yes			Yes			Yes		Yes	Yes		Yes	Yes	Yes	Yes			Yes		Yes		Yes	Yes	Yes		Yes			Yes				Yes	Yes	Yes	Yes	Yes	Yes	Yes	Yes	Yes	Yes
GCF_001515845.2	Pseudomonas aeruginosa	32	Yes				Yes			Yes			Yes		Yes	Yes		Yes	Yes	Yes	Yes			Yes		Yes		Yes	Yes	Yes		Yes			Yes				Yes	Yes	Yes	Yes	Yes	Yes	Yes	Yes	Yes	Yes
GCF_001515915.2	Pseudomonas aeruginosa	32	Yes				Yes			Yes			Yes		Yes	Yes		Yes	Yes	Yes	Yes			Yes		Yes		Yes	Yes	Yes		Yes			Yes				Yes	Yes	Yes	Yes	Yes	Yes	Yes	Yes	Yes	Yes
GCF_001516005.1	Pseudomonas aeruginosa	32	Yes				Yes			Yes			Yes		Yes	Yes		Yes	Yes	Yes	Yes			Yes		Yes		Yes	Yes	Yes		Yes			Yes				Yes	Yes	Yes	Yes	Yes	Yes	Yes	Yes	Yes	Yes
GCF_001516105.1	Pseudomonas aeruginosa	32	Yes				Yes			Yes			Yes		Yes	Yes		Yes	Yes	Yes	Yes			Yes		Yes		Yes	Yes	Yes		Yes			Yes				Yes	Yes	Yes	Yes	Yes	Yes	Yes	Yes	Yes	Yes
GCF_001516165.2	Pseudomonas aeruginosa	32	Yes				Yes			Yes			Yes		Yes	Yes		Yes	Yes	Yes	Yes			Yes		Yes		Yes	Yes	Yes		Yes			Yes				Yes	Yes	Yes	Yes	Yes	Yes	Yes	Yes	Yes	Yes
GCF_001516185.2	Pseudomonas aeruginosa	32	Yes				Yes			Yes			Yes		Yes	Yes		Yes	Yes	Yes	Yes			Yes		Yes		Yes	Yes	Yes		Yes			Yes				Yes	Yes	Yes	Yes	Yes	Yes	Yes	Yes	Yes	Yes
GCF_001516205.2	Pseudomonas aeruginosa	32	Yes				Yes			Yes			Yes		Yes	Yes		Yes	Yes	Yes	Yes			Yes		Yes		Yes	Yes	Yes		Yes			Yes				Yes	Yes	Yes	Yes	Yes	Yes	Yes	Yes	Yes	Yes
GCF_001516225.2	Pseudomonas aeruginosa	32	Yes				Yes			Yes			Yes		Yes	Yes		Yes	Yes	Yes	Yes			Yes		Yes		Yes	Yes	Yes		Yes			Yes				Yes	Yes	Yes	Yes	Yes	Yes	Yes	Yes	Yes	Yes
GCF_001516245.2	Pseudomonas aeruginosa	32	Yes				Yes			Yes			Yes		Yes	Yes		Yes	Yes	Yes	Yes			Yes		Yes		Yes	Yes	Yes		Yes			Yes				Yes	Yes	Yes	Yes	Yes	Yes	Yes	Yes	Yes	Yes
GCF_001516265.1	Pseudomonas aeruginosa	32	Yes				Yes			Yes			Yes		Yes	Yes		Yes	Yes	Yes	Yes			Yes		Yes		Yes	Yes	Yes		Yes			Yes				Yes	Yes	Yes	Yes	Yes	Yes	Yes	Yes	Yes	Yes
GCF_001516305.2	Pseudomonas aeruginosa	32	Yes				Yes			Yes			Yes		Yes	Yes		Yes	Yes	Yes	Yes			Yes		Yes		Yes	Yes	Yes		Yes			Yes				Yes	Yes	Yes	Yes	Yes	Yes	Yes	Yes	Yes	Yes
GCF_001516365.2	Pseudomonas aeruginosa	32	Yes				Yes			Yes			Yes		Yes	Yes		Yes	Yes	Yes	Yes			Yes		Yes		Yes	Yes	Yes		Yes			Yes				Yes	Yes	Yes	Yes	Yes	Yes	Yes	Yes	Yes	Yes
GCF_001516385.1	Pseudomonas aeruginosa	32	Yes				Yes			Yes			Yes		Yes	Yes		Yes	Yes	Yes	Yes			Yes		Yes		Yes	Yes	Yes		Yes			Yes				Yes	Yes	Yes	Yes	Yes	Yes	Yes	Yes	Yes	Yes
GCF_001518975.1	Pseudomonas aeruginosa	32	Yes				Yes			Yes			Yes		Yes	Yes		Yes	Yes	Yes	Yes			Yes		Yes		Yes	Yes	Yes		Yes			Yes				Yes	Yes	Yes	Yes	Yes	Yes	Yes	Yes	Yes	Yes
GCF_001542795.2	Pseudomonas aeruginosa	32	Yes				Yes			Yes			Yes		Yes	Yes		Yes	Yes	Yes	Yes			Yes		Yes		Yes	Yes	Yes		Yes			Yes				Yes	Yes	Yes	Yes	Yes	Yes	Yes	Yes	Yes	Yes
GCF_001548135.1	Pseudomonas aeruginosa	32	Yes				Yes			Yes			Yes		Yes	Yes		Yes	Yes	Yes	Yes			Yes		Yes		Yes	Yes	Yes		Yes			Yes				Yes	Yes	Yes	Yes	Yes	Yes	Yes	Yes	Yes	Yes
GCF_001594325.2	Pseudomonas aeruginosa	32	Yes				Yes			Yes			Yes		Yes	Yes		Yes	Yes	Yes	Yes			Yes		Yes		Yes	Yes	Yes		Yes			Yes				Yes	Yes	Yes	Yes	Yes	Yes	Yes	Yes	Yes	Yes
GCF_001606045.1	Pseudomonas aeruginosa	32	Yes				Yes			Yes			Yes		Yes	Yes		Yes	Yes	Yes	Yes			Yes		Yes		Yes	Yes	Yes		Yes			Yes				Yes	Yes	Yes	Yes	Yes	Yes	Yes	Yes	Yes	Yes
GCF_001618925.1	Pseudomonas aeruginosa	32	Yes				Yes			Yes			Yes		Yes	Yes		Yes	Yes	Yes	Yes			Yes		Yes		Yes	Yes	Yes		Yes			Yes				Yes	Yes	Yes	Yes	Yes	Yes	Yes	Yes	Yes	Yes
GCF_001687285.1	Pseudomonas aeruginosa	32	Yes				Yes			Yes			Yes		Yes	Yes		Yes	Yes	Yes	Yes			Yes		Yes		Yes	Yes	Yes		Yes			Yes				Yes	Yes	Yes	Yes	Yes	Yes	Yes	Yes	Yes	Yes
GCF_001729505.1	Pseudomonas aeruginosa	32	Yes				Yes			Yes			Yes		Yes	Yes		Yes	Yes	Yes	Yes			Yes		Yes		Yes	Yes	Yes		Yes			Yes				Yes	Yes	Yes	Yes	Yes	Yes	Yes	Yes	Yes	Yes
GCF_001750705.1	Pseudomonas aeruginosa	32	Yes				Yes			Yes			Yes		Yes	Yes		Yes	Yes	Yes	Yes			Yes		Yes		Yes	Yes	Yes		Yes			Yes				Yes	Yes	Yes	Yes	Yes	Yes	Yes	Yes	Yes	Yes
GCF_001792835.1	Pseudomonas aeruginosa	32	Yes				Yes			Yes			Yes		Yes	Yes		Yes	Yes	Yes	Yes			Yes		Yes		Yes	Yes	Yes		Yes			Yes				Yes	Yes	Yes	Yes	Yes	Yes	Yes	Yes	Yes	Yes
GCF_001792855.1	Pseudomonas aeruginosa	32	Yes				Yes			Yes			Yes		Yes	Yes		Yes	Yes	Yes	Yes			Yes		Yes		Yes	Yes	Yes		Yes			Yes				Yes	Yes	Yes	Yes	Yes	Yes	Yes	Yes	Yes	Yes
GCF_001792875.1	Pseudomonas aeruginosa	32	Yes				Yes			Yes			Yes		Yes	Yes		Yes	Yes	Yes	Yes			Yes		Yes		Yes	Yes	Yes		Yes			Yes				Yes	Yes	Yes	Yes	Yes	Yes	Yes	Yes	Yes	Yes
GCF_001870265.1	Pseudomonas aeruginosa	32	Yes				Yes			Yes			Yes		Yes	Yes		Yes	Yes	Yes	Yes			Yes		Yes		Yes	Yes	Yes		Yes			Yes				Yes	Yes	Yes	Yes	Yes	Yes	Yes	Yes	Yes	Yes
GCF_001879525.1	Pseudomonas aeruginosa	32	Yes				Yes			Yes			Yes		Yes	Yes		Yes	Yes	Yes	Yes			Yes		Yes		Yes	Yes	Yes		Yes			Yes				Yes	Yes	Yes	Yes	Yes	Yes	Yes	Yes	Yes	Yes
GCF_001900195.1	Pseudomonas aeruginosa	32	Yes				Yes			Yes			Yes		Yes	Yes		Yes	Yes	Yes	Yes			Yes		Yes		Yes	Yes	Yes		Yes			Yes				Yes	Yes	Yes	Yes	Yes	Yes	Yes	Yes	Yes	Yes
GCF_001900225.1	Pseudomonas aeruginosa	32	Yes				Yes			Yes			Yes		Yes	Yes		Yes	Yes	Yes	Yes			Yes		Yes		Yes	Yes	Yes		Yes			Yes				Yes	Yes	Yes	Yes	Yes	Yes	Yes	Yes	Yes	Yes
GCF_001900265.1	Pseudomonas aeruginosa	32	Yes				Yes			Yes			Yes		Yes	Yes		Yes	Yes	Yes	Yes			Yes		Yes		Yes	Yes	Yes		Yes			Yes				Yes	Yes	Yes	Yes	Yes	Yes	Yes	Yes	Yes	Yes
GCF_002075065.1	Pseudomonas aeruginosa	32	Yes				Yes			Yes			Yes		Yes	Yes		Yes	Yes	Yes	Yes			Yes		Yes		Yes	Yes	Yes		Yes			Yes				Yes	Yes	Yes	Yes	Yes	Yes	Yes	Yes	Yes	Yes
GCF_002085605.1	Pseudomonas aeruginosa	32	Yes				Yes			Yes			Yes		Yes	Yes		Yes	Yes	Yes	Yes			Yes		Yes		Yes	Yes	Yes		Yes			Yes				Yes	Yes	Yes	Yes	Yes	Yes	Yes	Yes	Yes	Yes
GCF_002208645.1	Pseudomonas aeruginosa	32	Yes				Yes			Yes			Yes		Yes	Yes		Yes	Yes	Yes	Yes			Yes		Yes		Yes	Yes	Yes		Yes			Yes				Yes	Yes	Yes	Yes	Yes	Yes	Yes	Yes	Yes	Yes
GCF_002442855.1	Pseudomonas aeruginosa	32	Yes				Yes			Yes			Yes		Yes	Yes		Yes	Yes	Yes	Yes			Yes		Yes		Yes	Yes	Yes		Yes			Yes				Yes	Yes	Yes	Yes	Yes	Yes	Yes	Yes	Yes	Yes
GCF_002812865.1	Pseudomonas aeruginosa	32	Yes				Yes			Yes			Yes		Yes	Yes		Yes	Yes	Yes	Yes			Yes		Yes		Yes	Yes	Yes		Yes			Yes				Yes	Yes	Yes	Yes	Yes	Yes	Yes	Yes	Yes	Yes
GCF_002812885.1	Pseudomonas aeruginosa	32	Yes				Yes			Yes			Yes		Yes	Yes		Yes	Yes	Yes	Yes			Yes		Yes		Yes	Yes	Yes		Yes			Yes				Yes	Yes	Yes	Yes	Yes	Yes	Yes	Yes	Yes	Yes
GCF_002946935.1	Pseudomonas aeruginosa	32	Yes				Yes			Yes			Yes		Yes	Yes		Yes	Yes	Yes	Yes			Yes		Yes		Yes	Yes	Yes		Yes			Yes				Yes	Yes	Yes	Yes	Yes	Yes	Yes	Yes	Yes	Yes
GCF_002968515.1	Pseudomonas aeruginosa	32	Yes				Yes			Yes			Yes		Yes	Yes		Yes	Yes	Yes	Yes			Yes		Yes		Yes	Yes	Yes		Yes			Yes				Yes	Yes	Yes	Yes	Yes	Yes	Yes	Yes	Yes	Yes
GCF_002968695.1	Pseudomonas aeruginosa	32	Yes				Yes			Yes			Yes		Yes	Yes		Yes	Yes	Yes	Yes			Yes		Yes		Yes	Yes	Yes		Yes			Yes				Yes	Yes	Yes	Yes	Yes	Yes	Yes	Yes	Yes	Yes
GCF_003025345.2	Pseudomonas aeruginosa	32	Yes				Yes			Yes			Yes		Yes	Yes		Yes	Yes	Yes	Yes			Yes		Yes		Yes	Yes	Yes		Yes			Yes				Yes	Yes	Yes	Yes	Yes	Yes	Yes	Yes	Yes	Yes
GCF_003052005.2	Pseudomonas aeruginosa	32	Yes				Yes			Yes			Yes		Yes	Yes		Yes	Yes	Yes	Yes			Yes		Yes		Yes	Yes	Yes		Yes			Yes				Yes	Yes	Yes	Yes	Yes	Yes	Yes	Yes	Yes	Yes
GCF_003073615.1	Pseudomonas aeruginosa	32	Yes				Yes			Yes			Yes		Yes	Yes		Yes	Yes	Yes	Yes			Yes		Yes		Yes	Yes	Yes		Yes			Yes				Yes	Yes	Yes	Yes	Yes	Yes	Yes	Yes	Yes	Yes
GCF_003073695.1	Pseudomonas aeruginosa	32	Yes				Yes			Yes			Yes		Yes	Yes		Yes	Yes	Yes	Yes			Yes		Yes		Yes	Yes	Yes		Yes			Yes		Yes			Yes	Yes	Yes	Yes	Yes	Yes	Yes	Yes	Yes
GCF_003073735.1	Pseudomonas aeruginosa	32	Yes				Yes			Yes			Yes		Yes	Yes		Yes	Yes	Yes	Yes			Yes		Yes		Yes	Yes	Yes		Yes			Yes				Yes	Yes	Yes	Yes	Yes	Yes	Yes	Yes	Yes	Yes
GCF_003073795.1	Pseudomonas aeruginosa	32	Yes				Yes			Yes			Yes		Yes	Yes		Yes	Yes	Yes	Yes			Yes		Yes		Yes	Yes	Yes		Yes			Yes				Yes	Yes	Yes	Yes	Yes	Yes	Yes	Yes	Yes	Yes
GCF_003193645.1	Pseudomonas aeruginosa	32	Yes				Yes			Yes			Yes		Yes	Yes		Yes	Yes	Yes	Yes			Yes		Yes		Yes	Yes	Yes		Yes			Yes				Yes	Yes	Yes	Yes	Yes	Yes	Yes	Yes	Yes	Yes
GCF_003194245.1	Pseudomonas aeruginosa	32	Yes				Yes			Yes			Yes		Yes	Yes		Yes	Yes	Yes	Yes			Yes		Yes		Yes	Yes	Yes		Yes			Yes				Yes	Yes	Yes	Yes	Yes	Yes	Yes	Yes	Yes	Yes
GCF_003204335.1	Pseudomonas aeruginosa	32	Yes				Yes			Yes			Yes		Yes	Yes		Yes	Yes	Yes	Yes			Yes		Yes		Yes	Yes	Yes		Yes			Yes				Yes	Yes	Yes	Yes	Yes	Yes	Yes	Yes	Yes	Yes
GCF_003206535.1	Pseudomonas aeruginosa	32	Yes				Yes			Yes			Yes		Yes	Yes		Yes	Yes	Yes	Yes			Yes		Yes		Yes	Yes	Yes		Yes			Yes				Yes	Yes	Yes	Yes	Yes	Yes	Yes	Yes	Yes	Yes
GCF_003288335.1	Pseudomonas aeruginosa	32	Yes				Yes			Yes			Yes		Yes	Yes		Yes	Yes	Yes	Yes			Yes		Yes		Yes	Yes	Yes		Yes			Yes				Yes	Yes	Yes	Yes	Yes	Yes	Yes	Yes	Yes	Yes
GCF_003288435.1	Pseudomonas aeruginosa	32	Yes				Yes			Yes			Yes		Yes	Yes		Yes	Yes	Yes	Yes			Yes		Yes		Yes	Yes	Yes		Yes			Yes				Yes	Yes	Yes	Yes	Yes	Yes	Yes	Yes	Yes	Yes
GCF_003319235.1	Pseudomonas aeruginosa	32	Yes				Yes			Yes			Yes		Yes	Yes		Yes	Yes	Yes	Yes			Yes		Yes		Yes	Yes	Yes		Yes			Yes				Yes	Yes	Yes	Yes	Yes	Yes	Yes	Yes	Yes	Yes
GCF_003369735.1	Pseudomonas aeruginosa	32	Yes				Yes			Yes			Yes		Yes	Yes		Yes	Yes	Yes	Yes			Yes		Yes		Yes	Yes	Yes		Yes			Yes				Yes	Yes	Yes	Yes	Yes	Yes	Yes	Yes	Yes	Yes
GCF_003369755.1	Pseudomonas aeruginosa	32	Yes				Yes			Yes			Yes		Yes	Yes		Yes	Yes	Yes	Yes			Yes		Yes		Yes	Yes	Yes		Yes			Yes				Yes	Yes	Yes	Yes	Yes	Yes	Yes	Yes	Yes	Yes
GCF_003369775.1	Pseudomonas aeruginosa	32	Yes				Yes			Yes			Yes		Yes	Yes		Yes	Yes	Yes	Yes			Yes		Yes		Yes	Yes	Yes		Yes			Yes				Yes	Yes	Yes	Yes	Yes	Yes	Yes	Yes	Yes	Yes
GCF_003408495.1	Pseudomonas aeruginosa	32	Yes				Yes			Yes			Yes		Yes	Yes		Yes	Yes	Yes	Yes			Yes		Yes		Yes	Yes	Yes		Yes			Yes				Yes	Yes	Yes	Yes	Yes	Yes	Yes	Yes	Yes	Yes
GCF_003429185.1	Pseudomonas aeruginosa	32	Yes				Yes			Yes			Yes		Yes	Yes		Yes	Yes	Yes	Yes			Yes		Yes		Yes	Yes	Yes		Yes			Yes				Yes	Yes	Yes	Yes	Yes	Yes	Yes	Yes	Yes	Yes
GCF_003429205.1	Pseudomonas aeruginosa	32	Yes				Yes			Yes			Yes		Yes	Yes		Yes	Yes	Yes	Yes			Yes		Yes		Yes	Yes	Yes		Yes			Yes				Yes	Yes	Yes	Yes	Yes	Yes	Yes	Yes	Yes	Yes
GCF_003571505.1	Pseudomonas aeruginosa	32	Yes				Yes			Yes			Yes		Yes	Yes		Yes	Yes	Yes	Yes			Yes		Yes		Yes	Yes	Yes		Yes			Yes				Yes	Yes	Yes	Yes	Yes	Yes	Yes	Yes	Yes	Yes
GCF_003571805.1	Pseudomonas aeruginosa	32	Yes				Yes			Yes			Yes		Yes	Yes		Yes	Yes	Yes	Yes			Yes		Yes		Yes	Yes	Yes		Yes			Yes				Yes	Yes	Yes	Yes	Yes	Yes	Yes	Yes	Yes	Yes
GCF_003798105.1	Pseudomonas aeruginosa	32	Yes				Yes			Yes			Yes		Yes	Yes		Yes	Yes	Yes	Yes			Yes		Yes		Yes	Yes	Yes		Yes			Yes				Yes	Yes	Yes	Yes	Yes	Yes	Yes	Yes	Yes	Yes
GCF_003812165.1	Pseudomonas aeruginosa	32	Yes				Yes			Yes			Yes		Yes	Yes		Yes	Yes	Yes	Yes			Yes		Yes		Yes	Yes	Yes		Yes			Yes				Yes	Yes	Yes	Yes	Yes	Yes	Yes	Yes	Yes	Yes
GCF_003813005.1	Pseudomonas aeruginosa	32	Yes				Yes			Yes			Yes		Yes	Yes		Yes	Yes	Yes	Yes			Yes		Yes		Yes	Yes	Yes		Yes			Yes				Yes	Yes	Yes	Yes	Yes	Yes	Yes	Yes	Yes	Yes
GCF_003813025.1	Pseudomonas aeruginosa	32	Yes				Yes			Yes			Yes		Yes	Yes		Yes	Yes	Yes	Yes			Yes		Yes		Yes	Yes	Yes		Yes			Yes				Yes	Yes	Yes	Yes	Yes	Yes	Yes	Yes	Yes	Yes
GCF_003950015.1	Pseudomonas aeruginosa	32	Yes				Yes			Yes			Yes		Yes	Yes		Yes	Yes	Yes	Yes			Yes		Yes		Yes	Yes	Yes		Yes			Yes				Yes	Yes	Yes	Yes	Yes	Yes	Yes	Yes	Yes	Yes
GCF_003957825.1	Pseudomonas aeruginosa	32	Yes				Yes			Yes			Yes		Yes	Yes		Yes	Yes	Yes	Yes			Yes		Yes		Yes	Yes	Yes		Yes			Yes				Yes	Yes	Yes	Yes	Yes	Yes	Yes	Yes	Yes	Yes
GCF_003991465.1	Pseudomonas aeruginosa	32	Yes		Yes		Yes			Yes			Yes		Yes	Yes		Yes	Yes	Yes	Yes					Yes		Yes	Yes	Yes		Yes			Yes				Yes	Yes	Yes	Yes	Yes	Yes	Yes	Yes	Yes	Yes
GCF_004010895.1	Pseudomonas aeruginosa	32	Yes				Yes			Yes			Yes		Yes	Yes		Yes	Yes	Yes	Yes			Yes		Yes		Yes	Yes	Yes		Yes			Yes				Yes	Yes	Yes	Yes	Yes	Yes	Yes	Yes	Yes	Yes
GCF_004102665.1	Pseudomonas aeruginosa	32	Yes				Yes			Yes			Yes		Yes	Yes		Yes	Yes	Yes	Yes			Yes		Yes		Yes	Yes	Yes		Yes			Yes				Yes	Yes	Yes	Yes	Yes	Yes	Yes	Yes	Yes	Yes
GCF_004193735.1	Pseudomonas aeruginosa	32	Yes				Yes			Yes			Yes		Yes	Yes		Yes	Yes	Yes	Yes			Yes		Yes		Yes	Yes	Yes		Yes			Yes				Yes	Yes	Yes	Yes	Yes	Yes	Yes	Yes	Yes	Yes
GCF_900070375.1	Pseudomonas aeruginosa	32	Yes				Yes			Yes			Yes		Yes	Yes		Yes	Yes	Yes	Yes			Yes		Yes		Yes	Yes	Yes		Yes			Yes				Yes	Yes	Yes	Yes	Yes	Yes	Yes	Yes	Yes	Yes
GCF_900149285.1	Pseudomonas aeruginosa	32	Yes				Yes			Yes			Yes		Yes	Yes		Yes	Yes	Yes	Yes			Yes		Yes		Yes	Yes	Yes		Yes			Yes				Yes	Yes	Yes	Yes	Yes	Yes	Yes	Yes	Yes	Yes
GCF_900618245.1	Pseudomonas aeruginosa	32	Yes				Yes			Yes			Yes		Yes	Yes		Yes	Yes	Yes	Yes			Yes		Yes		Yes	Yes	Yes		Yes			Yes				Yes	Yes	Yes	Yes	Yes	Yes	Yes	Yes	Yes	Yes
GCF_900618255.1	Pseudomonas aeruginosa	32	Yes				Yes			Yes			Yes		Yes	Yes		Yes	Yes	Yes	Yes			Yes		Yes		Yes	Yes	Yes		Yes			Yes				Yes	Yes	Yes	Yes	Yes	Yes	Yes	Yes	Yes	Yes
GCF_900618265.1	Pseudomonas aeruginosa	32	Yes				Yes			Yes			Yes		Yes	Yes		Yes	Yes	Yes	Yes			Yes		Yes		Yes	Yes	Yes		Yes			Yes				Yes	Yes	Yes	Yes	Yes	Yes	Yes	Yes	Yes	Yes
GCF_900618275.1	Pseudomonas aeruginosa	32	Yes				Yes			Yes			Yes		Yes	Yes		Yes	Yes	Yes	Yes			Yes		Yes		Yes	Yes	Yes		Yes			Yes				Yes	Yes	Yes	Yes	Yes	Yes	Yes	Yes	Yes	Yes
GCF_900618315.1	Pseudomonas aeruginosa	32	Yes				Yes			Yes			Yes		Yes	Yes		Yes	Yes	Yes	Yes			Yes		Yes		Yes	Yes	Yes		Yes			Yes				Yes	Yes	Yes	Yes	Yes	Yes	Yes	Yes	Yes	Yes
GCF_900618325.1	Pseudomonas aeruginosa	32	Yes				Yes			Yes			Yes		Yes	Yes		Yes	Yes	Yes	Yes			Yes		Yes		Yes	Yes	Yes		Yes			Yes				Yes	Yes	Yes	Yes	Yes	Yes	Yes	Yes	Yes	Yes
GCF_900618335.1	Pseudomonas aeruginosa	32	Yes				Yes			Yes			Yes		Yes	Yes		Yes	Yes	Yes	Yes			Yes		Yes		Yes	Yes	Yes		Yes			Yes				Yes	Yes	Yes	Yes	Yes	Yes	Yes	Yes	Yes	Yes
GCF_900636755.1	Pseudomonas aeruginosa	32	Yes				Yes			Yes			Yes		Yes	Yes		Yes	Yes	Yes	Yes			Yes		Yes		Yes	Yes	Yes		Yes			Yes				Yes	Yes	Yes	Yes	Yes	Yes	Yes	Yes	Yes	Yes
GCF_900637045.1	Pseudomonas aeruginosa	32	Yes				Yes			Yes			Yes		Yes	Yes		Yes	Yes	Yes	Yes			Yes		Yes		Yes	Yes	Yes		Yes			Yes				Yes	Yes	Yes	Yes	Yes	Yes	Yes	Yes	Yes	Yes
GCF_900185255.1	Pseudomonas aeruginosa C-NN2	32	Yes				Yes			Yes			Yes		Yes	Yes		Yes	Yes	Yes	Yes			Yes		Yes		Yes	Yes	Yes		Yes			Yes				Yes	Yes	Yes	Yes	Yes	Yes	Yes	Yes	Yes	Yes
GCF_900069025.1	Pseudomonas aeruginosa DK1	32	Yes				Yes			Yes			Yes		Yes	Yes		Yes	Yes	Yes	Yes			Yes		Yes		Yes	Yes	Yes		Yes			Yes				Yes	Yes	Yes	Yes	Yes	Yes	Yes	Yes	Yes	Yes
GCF_000271365.1	Pseudomonas aeruginosa DK2	32	Yes				Yes			Yes			Yes		Yes	Yes		Yes	Yes	Yes	Yes			Yes		Yes		Yes	Yes	Yes		Yes			Yes				Yes	Yes	Yes	Yes	Yes	Yes	Yes	Yes	Yes	Yes
GCF_000508765.1	Pseudomonas aeruginosa LES431	32	Yes				Yes			Yes			Yes		Yes	Yes		Yes	Yes	Yes	Yes			Yes		Yes		Yes	Yes	Yes		Yes			Yes				Yes	Yes	Yes	Yes	Yes	Yes	Yes	Yes	Yes	Yes
GCF_000026645.1	Pseudomonas aeruginosa LESB58	32	Yes				Yes			Yes			Yes		Yes	Yes		Yes	Yes	Yes	Yes			Yes		Yes		Yes	Yes	Yes		Yes			Yes				Yes	Yes	Yes	Yes	Yes	Yes	Yes	Yes	Yes	Yes
GCF_000226155.1	Pseudomonas aeruginosa M18	32	Yes				Yes			Yes			Yes		Yes	Yes		Yes	Yes	Yes	Yes			Yes		Yes		Yes	Yes	Yes		Yes			Yes				Yes	Yes	Yes	Yes	Yes	Yes	Yes	Yes	Yes	Yes
GCF_000496605.2	Pseudomonas aeruginosa PA1	32	Yes				Yes			Yes			Yes		Yes	Yes		Yes	Yes	Yes	Yes			Yes		Yes		Yes	Yes	Yes		Yes			Yes				Yes	Yes	Yes	Yes	Yes	Yes	Yes	Yes	Yes	Yes
GCF_000496645.1	Pseudomonas aeruginosa PA1R	32	Yes				Yes			Yes			Yes		Yes	Yes		Yes	Yes	Yes	Yes			Yes		Yes		Yes	Yes	Yes		Yes			Yes				Yes	Yes	Yes	Yes	Yes	Yes	Yes	Yes	Yes	Yes
GCF_000017205.1	Pseudomonas aeruginosa PA7	32	Yes				Yes			Yes			Yes		Yes	Yes		Yes	Yes	Yes	Yes			Yes		Yes		Yes	Yes	Yes		Yes			Yes				Yes	Yes	Yes	Yes	Yes	Yes	Yes	Yes	Yes	Yes
GCF_000006765.1	Pseudomonas aeruginosa PAO1	32	Yes				Yes			Yes			Yes		Yes	Yes		Yes	Yes	Yes	Yes			Yes		Yes		Yes	Yes	Yes		Yes			Yes				Yes	Yes	Yes	Yes	Yes	Yes	Yes	Yes	Yes	Yes
GCF_000414035.1	Pseudomonas aeruginosa RP73	32	Yes				Yes			Yes			Yes		Yes	Yes		Yes	Yes	Yes	Yes			Yes		Yes		Yes	Yes	Yes		Yes			Yes				Yes	Yes	Yes	Yes	Yes	Yes	Yes	Yes	Yes	Yes
GCF_000510305.1	Pseudomonas aeruginosa SCV20265	32	Yes				Yes			Yes			Yes		Yes	Yes		Yes	Yes	Yes	Yes			Yes		Yes		Yes	Yes	Yes		Yes			Yes				Yes	Yes	Yes	Yes	Yes	Yes	Yes	Yes	Yes	Yes
GCF_000271985.2	Pseudomonas aeruginosa SJTD-1	32	Yes				Yes			Yes			Yes		Yes	Yes		Yes	Yes	Yes	Yes			Yes		Yes		Yes	Yes	Yes		Yes			Yes				Yes	Yes	Yes	Yes	Yes	Yes	Yes	Yes	Yes	Yes
GCF_000524595.1	Pseudomonas aeruginosa YL84	32	Yes				Yes			Yes			Yes		Yes	Yes		Yes	Yes	Yes	Yes			Yes		Yes		Yes	Yes	Yes		Yes			Yes				Yes	Yes	Yes	Yes	Yes	Yes	Yes	Yes	Yes	Yes
GCF_001597285.1	Pseudomonas alcaligenes	32	Yes				Yes			Yes					Yes	Yes	Yes	Yes	Yes	Yes	Yes			Yes		Yes		Yes	Yes	Yes		Yes			Yes				Yes	Yes	Yes	Yes	Yes	Yes	Yes	Yes	Yes	Yes
GCF_001941865.1	Pseudomonas alcaliphila JAB1	32	Yes				Yes			Yes					Yes	Yes	Yes	Yes	Yes	Yes	Yes			Yes		Yes		Yes	Yes	Yes		Yes			Yes				Yes	Yes	Yes	Yes	Yes	Yes	Yes	Yes	Yes	Yes
GCF_001647715.1	Pseudomonas antarctica	32	Yes				Yes			Yes					Yes	Yes	Yes	Yes	Yes	Yes	Yes			Yes		Yes		Yes	Yes	Yes		Yes			Yes				Yes	Yes	Yes	Yes	Yes	Yes	Yes	Yes	Yes	Yes
GCF_001449085.1	Pseudomonas brassicacearum	32	Yes		Yes		Yes			Yes			Yes		Yes	Yes	Yes	Yes	Yes	Yes	Yes			Yes		Yes		Yes	Yes	Yes		Yes			Yes				Yes	Yes	Yes		Yes	Yes	Yes	Yes	Yes	Yes
GCF_000194805.1	Pseudomonas brassicacearum subsp. brassicacearum NFM421	32	Yes		Yes		Yes			Yes			Yes		Yes	Yes	Yes	Yes	Yes	Yes	Yes			Yes		Yes		Yes	Yes	Yes		Yes			Yes				Yes	Yes	Yes		Yes	Yes	Yes	Yes	Yes	Yes
GCF_003851985.1	Pseudomonas chlororaphis	32	Yes		Yes		Yes			Yes					Yes	Yes	Yes	Yes	Yes	Yes	Yes			Yes		Yes		Yes	Yes	Yes		Yes			Yes				Yes	Yes	Yes	Yes	Yes	Yes	Yes	Yes	Yes	Yes
GCF_003851165.1	Pseudomonas chlororaphis subsp. aurantiaca	32	Yes		Yes		Yes			Yes			Yes		Yes	Yes	Yes	Yes	Yes	Yes				Yes		Yes		Yes	Yes	Yes		Yes			Yes				Yes	Yes	Yes	Yes	Yes	Yes	Yes	Yes	Yes	Yes
GCF_003850345.1	Pseudomonas chlororaphis subsp. piscium	32	Yes				Yes			Yes			Yes		Yes	Yes	Yes	Yes	Yes	Yes	Yes			Yes		Yes		Yes	Yes	Yes		Yes			Yes				Yes	Yes	Yes	Yes	Yes	Yes	Yes	Yes	Yes	Yes
GCF_000517305.1	Pseudomonas cichorii JBC1	32	Yes		Yes		Yes			Yes					Yes	Yes	Yes	Yes	Yes	Yes	Yes			Yes		Yes		Yes	Yes	Yes		Yes			Yes				Yes	Yes	Yes	Yes	Yes	Yes	Yes	Yes	Yes
GCF_001654435.1	Pseudomonas citronellolis	32	Yes				Yes			Yes			Yes		Yes	Yes	Yes	Yes	Yes		Yes					Yes		Yes	Yes	Yes		Yes			Yes		Yes		Yes	Yes	Yes	Yes	Yes	Yes	Yes	Yes	Yes	Yes
GCF_000026105.1	Pseudomonas entomophila L48	32	Yes				Yes			Yes					Yes	Yes	Yes	Yes	Yes	Yes	Yes			Yes		Yes		Yes	Yes	Yes		Yes			Yes				Yes	Yes	Yes	Yes	Yes	Yes	Yes	Yes	Yes	Yes
GCF_001307275.1	Pseudomonas fluorescens	32	Yes		Yes		Yes			Yes			Yes		Yes	Yes	Yes	Yes	Yes	Yes	Yes			Yes		Yes		Yes	Yes	Yes		Yes			Yes				Yes	Yes	Yes		Yes	Yes	Yes	Yes	Yes	Yes
GCF_003055645.1	Pseudomonas fluorescens	32	Yes				Yes			Yes					Yes	Yes	Yes	Yes	Yes	Yes	Yes			Yes		Yes		Yes	Yes	Yes		Yes			Yes				Yes	Yes	Yes	Yes	Yes	Yes	Yes	Yes	Yes	Yes
GCF_003410335.1	Pseudomonas fluorescens	32	Yes		Yes		Yes			Yes			Yes		Yes	Yes	Yes	Yes	Yes	Yes	Yes			Yes		Yes		Yes	Yes	Yes		Yes			Yes				Yes	Yes	Yes		Yes	Yes	Yes	Yes	Yes	Yes
GCF_900475215.1	Pseudomonas fluorescens	32	Yes				Yes			Yes					Yes	Yes	Yes	Yes	Yes	Yes	Yes			Yes		Yes		Yes	Yes	Yes		Yes			Yes				Yes	Yes	Yes	Yes	Yes	Yes	Yes	Yes	Yes	Yes
GCF_900636635.1	Pseudomonas fluorescens	32	Yes				Yes			Yes			Yes		Yes	Yes		Yes	Yes	Yes	Yes			Yes		Yes		Yes	Yes	Yes		Yes			Yes				Yes	Yes	Yes	Yes	Yes	Yes	Yes	Yes	Yes	Yes
GCF_000237065.1	Pseudomonas fluorescens F113	32	Yes		Yes		Yes			Yes			Yes		Yes	Yes	Yes	Yes	Yes	Yes	Yes			Yes		Yes		Yes	Yes	Yes		Yes			Yes				Yes	Yes	Yes		Yes	Yes	Yes	Yes	Yes	Yes
GCF_000963495.1	Pseudomonas fluorescens PICF7	32	Yes				Yes			Yes					Yes	Yes	Yes	Yes	Yes	Yes	Yes			Yes		Yes		Yes	Yes	Yes		Yes			Yes				Yes	Yes	Yes	Yes	Yes	Yes	Yes	Yes	Yes	Yes
GCF_001874645.1	Pseudomonas frederiksbergensis	32	Yes				Yes			Yes					Yes		Yes	Yes	Yes	Yes	Yes			Yes		Yes		Yes	Yes	Yes		Yes			Yes		Yes		Yes	Yes	Yes	Yes	Yes	Yes	Yes	Yes	Yes	Yes
GCF_001952935.1	Pseudomonas frederiksbergensis	32	Yes				Yes			Yes					Yes	Yes	Yes	Yes	Yes	Yes	Yes			Yes		Yes		Yes	Yes	Yes		Yes			Yes				Yes	Yes	Yes	Yes	Yes	Yes	Yes	Yes	Yes	Yes
GCF_002951475.1	Pseudomonas fulva	32	Yes		Yes		Yes			Yes					Yes		Yes	Yes	Yes	Yes	Yes			Yes		Yes		Yes	Yes	Yes		Yes			Yes				Yes	Yes	Yes	Yes	Yes	Yes	Yes	Yes	Yes	Yes
GCF_003049825.1	Pseudomonas koreensis	32	Yes				Yes			Yes					Yes	Yes	Yes	Yes	Yes	Yes	Yes			Yes		Yes		Yes	Yes	Yes		Yes			Yes		Yes		Yes	Yes	Yes	Yes	Yes	Yes	Yes	Yes	Yes	Yes
GCF_003352185.1	Pseudomonas kribbensis	32	Yes				Yes			Yes					Yes	Yes	Yes	Yes	Yes	Yes	Yes			Yes		Yes		Yes	Yes	Yes		Yes			Yes				Yes	Yes	Yes	Yes	Yes	Yes	Yes	Yes	Yes	Yes
GCF_000204295.1	Pseudomonas mendocina NK-01	32	Yes				Yes			Yes					Yes	Yes	Yes	Yes	Yes	Yes	Yes			Yes		Yes		Yes	Yes	Yes		Yes			Yes		Yes		Yes	Yes	Yes	Yes	Yes	Yes	Yes	Yes	Yes	Yes
GCF_000016565.1	Pseudomonas mendocina ymp	32	Yes				Yes			Yes					Yes	Yes	Yes	Yes	Yes	Yes	Yes			Yes		Yes		Yes	Yes	Yes		Yes			Yes				Yes	Yes	Yes	Yes	Yes	Yes	Yes	Yes	Yes	Yes
GCF_001534745.1	Pseudomonas monteilii	32	Yes		Yes		Yes			Yes					Yes		Yes	Yes	Yes	Yes	Yes			Yes		Yes		Yes	Yes	Yes		Yes			Yes				Yes	Yes	Yes	Yes	Yes	Yes	Yes	Yes	Yes	Yes
GCF_002309555.1	Pseudomonas mosselii	32	Yes				Yes			Yes		Yes			Yes	Yes	Yes	Yes	Yes		Yes			Yes		Yes		Yes	Yes	Yes		Yes			Yes				Yes	Yes	Yes	Yes	Yes	Yes	Yes	Yes	Yes	Yes
GCF_002736065.1	Pseudomonas mosselii	32	Yes				Yes			Yes		Yes			Yes	Yes	Yes	Yes	Yes		Yes			Yes		Yes		Yes	Yes	Yes		Yes			Yes				Yes	Yes	Yes	Yes	Yes	Yes	Yes	Yes	Yes	Yes
GCF_003363755.1	Pseudomonas protegens	32	Yes				Yes			Yes					Yes	Yes	Yes	Yes	Yes	Yes	Yes			Yes		Yes		Yes	Yes	Yes		Yes			Yes				Yes	Yes	Yes	Yes	Yes	Yes	Yes	Yes	Yes	Yes
GCF_000828695.1	Pseudomonas protegens Cab57	32	Yes		Yes		Yes			Yes					Yes	Yes	Yes	Yes	Yes	Yes	Yes			Yes		Yes		Yes	Yes	Yes		Yes			Yes				Yes	Yes	Yes	Yes	Yes	Yes	Yes	Yes	Yes	Yes
GCF_000691565.1	Pseudomonas putida	32	Yes		Yes		Yes			Yes					Yes	Yes	Yes	Yes	Yes	Yes	Yes			Yes		Yes		Yes	Yes	Yes		Yes			Yes				Yes	Yes	Yes	Yes	Yes		Yes	Yes	Yes	Yes
GCF_001515585.1	Pseudomonas putida	32	Yes				Yes			Yes		Yes			Yes	Yes	Yes	Yes	Yes		Yes			Yes		Yes		Yes	Yes	Yes		Yes			Yes				Yes	Yes	Yes	Yes	Yes	Yes	Yes	Yes	Yes	Yes
GCF_001886975.1	Pseudomonas putida	32	Yes		Yes		Yes			Yes					Yes		Yes	Yes	Yes	Yes	Yes			Yes		Yes		Yes	Yes	Yes		Yes			Yes				Yes	Yes	Yes	Yes	Yes	Yes	Yes	Yes	Yes	Yes
GCF_002025705.1	Pseudomonas putida	32	Yes		Yes		Yes			Yes					Yes		Yes	Yes	Yes	Yes	Yes			Yes		Yes		Yes	Yes	Yes		Yes			Yes				Yes	Yes	Yes	Yes	Yes	Yes	Yes	Yes	Yes	Yes
GCF_002736045.1	Pseudomonas putida	32	Yes		Yes		Yes			Yes		Yes	Yes		Yes		Yes	Yes	Yes		Yes			Yes		Yes		Yes	Yes	Yes		Yes			Yes				Yes	Yes	Yes	Yes	Yes		Yes	Yes	Yes	Yes
GCF_002736125.1	Pseudomonas putida	32	Yes		Yes		Yes			Yes		Yes	Yes		Yes		Yes	Yes	Yes		Yes			Yes		Yes		Yes	Yes	Yes		Yes			Yes				Yes	Yes	Yes	Yes	Yes		Yes	Yes	Yes	Yes
GCF_003290365.1	Pseudomonas putida	32	Yes		Yes		Yes			Yes					Yes	Yes	Yes	Yes	Yes	Yes	Yes			Yes		Yes		Yes	Yes	Yes		Yes			Yes				Yes	Yes	Yes	Yes	Yes		Yes	Yes	Yes	Yes
GCF_900636645.1	Pseudomonas putida	32	Yes		Yes		Yes			Yes					Yes	Yes	Yes	Yes	Yes	Yes	Yes			Yes		Yes		Yes	Yes	Yes		Yes			Yes				Yes	Yes	Yes	Yes	Yes		Yes	Yes	Yes	Yes
GCF_000019125.1	Pseudomonas putida GB-1	32	Yes		Yes		Yes			Yes					Yes		Yes	Yes	Yes	Yes	Yes			Yes		Yes		Yes	Yes	Yes		Yes			Yes				Yes	Yes	Yes	Yes	Yes	Yes	Yes	Yes	Yes	Yes
GCF_001767335.1	Pseudomonas putida JB	32	Yes		Yes		Yes			Yes					Yes		Yes	Yes	Yes	Yes	Yes			Yes		Yes		Yes	Yes	Yes		Yes			Yes				Yes	Yes	Yes	Yes	Yes	Yes	Yes	Yes	Yes	Yes
GCF_000007565.2	Pseudomonas putida KT2440	32	Yes		Yes		Yes			Yes					Yes	Yes	Yes	Yes	Yes	Yes	Yes			Yes		Yes		Yes	Yes	Yes		Yes			Yes				Yes	Yes	Yes	Yes	Yes		Yes	Yes	Yes	Yes
GCF_000412675.1	Pseudomonas putida NBRC 14164	32	Yes		Yes		Yes			Yes					Yes		Yes	Yes	Yes	Yes	Yes			Yes		Yes		Yes	Yes	Yes		Yes			Yes				Yes	Yes	Yes	Yes	Yes	Yes	Yes	Yes	Yes	Yes
GCF_000264665.2	Pseudomonas putida ND6	32	Yes		Yes		Yes			Yes					Yes		Yes	Yes	Yes	Yes	Yes			Yes		Yes		Yes	Yes	Yes		Yes			Yes				Yes	Yes	Yes	Yes	Yes	Yes	Yes	Yes	Yes	Yes
GCF_003151075.1	Pseudomonas sp. 31-12	32	Yes				Yes			Yes			Yes		Yes	Yes	Yes	Yes	Yes	Yes	Yes			Yes		Yes		Yes	Yes	Yes		Yes			Yes				Yes	Yes	Yes	Yes	Yes	Yes	Yes	Yes	Yes	Yes
GCF_002843285.1	Pseudomonas sp. AK6U	32	Yes				Yes			Yes			Yes		Yes	Yes		Yes	Yes	Yes	Yes			Yes		Yes		Yes	Yes	Yes		Yes			Yes				Yes	Yes	Yes	Yes	Yes	Yes	Yes	Yes	Yes	Yes
GCF_000349845.1	Pseudomonas sp. ATCC 13867	32	Yes		Yes		Yes			Yes					Yes	Yes		Yes	Yes	Yes	Yes			Yes		Yes		Yes	Yes	Yes		Yes			Yes				Yes	Yes	Yes	Yes	Yes	Yes	Yes	Yes	Yes	Yes
GCF_001007005.1	Pseudomonas sp. CCOS 191	32	Yes				Yes			Yes					Yes	Yes	Yes	Yes	Yes	Yes	Yes			Yes		Yes		Yes	Yes	Yes		Yes			Yes				Yes	Yes	Yes	Yes	Yes	Yes	Yes	Yes	Yes	Yes
GCF_001655595.1	Pseudomonas sp. DR 5-09	32	Yes				Yes			Yes					Yes	Yes	Yes	Yes	Yes	Yes	Yes			Yes		Yes		Yes	Yes	Yes		Yes			Yes				Yes	Yes	Yes	Yes	Yes	Yes	Yes	Yes	Yes	Yes
GCF_003626975.1	Pseudomonas sp. DY-1	32	Yes				Yes			Yes			Yes		Yes	Yes	Yes	Yes	Yes	Yes	Yes			Yes		Yes		Yes	Yes	Yes		Yes			Yes				Yes	Yes	Yes	Yes	Yes		Yes	Yes	Yes	Yes
GCF_002591235.1	Pseudomonas sp. FDAARGOS_380	32	Yes				Yes			Yes			Yes		Yes	Yes	Yes	Yes	Yes	Yes	Yes			Yes		Yes		Yes	Yes	Yes		Yes			Yes				Yes	Yes	Yes	Yes	Yes	Yes	Yes	Yes	Yes	Yes
GCF_000511325.1	Pseudomonas sp. FGI182	32	Yes		Yes		Yes			Yes					Yes		Yes	Yes	Yes	Yes	Yes			Yes		Yes		Yes	Yes	Yes		Yes			Yes				Yes	Yes	Yes	Yes	Yes	Yes	Yes	Yes	Yes	Yes
GCF_002753995.1	Pseudomonas sp. HLS-6	32	Yes		Yes		Yes			Yes			Yes		Yes		Yes	Yes	Yes	Yes	Yes			Yes		Yes		Yes	Yes	Yes		Yes			Yes				Yes	Yes	Yes	Yes	Yes	Yes	Yes	Yes	Yes
GCF_000346225.2	Pseudomonas sp. Lz4W	32	Yes		Yes		Yes			Yes			Yes		Yes		Yes	Yes	Yes	Yes	Yes			Yes		Yes		Yes	Yes	Yes		Yes			Yes				Yes	Yes	Yes	Yes	Yes	Yes	Yes	Yes	Yes	Yes
GCF_001547915.1	Pseudomonas sp. St29	32	Yes				Yes			Yes					Yes	Yes	Yes	Yes	Yes	Yes	Yes			Yes		Yes		Yes	Yes	Yes		Yes			Yes				Yes	Yes	Yes	Yes	Yes	Yes	Yes	Yes	Yes	Yes
GCF_000829415.1	Pseudomonas sp. StFLB209	32	Yes		Yes		Yes			Yes			Yes		Yes	Yes	Yes	Yes	Yes	Yes	Yes			Yes		Yes		Yes	Yes	Yes		Yes			Yes				Yes	Yes	Yes		Yes	Yes	Yes	Yes	Yes	Yes
GCF_001511755.1	Pseudomonas sp. URMO17WK12:I11	32	Yes				Yes			Yes					Yes	Yes	Yes	Yes	Yes	Yes	Yes			Yes		Yes		Yes	Yes	Yes		Yes			Yes		Yes		Yes	Yes	Yes	Yes	Yes	Yes	Yes	Yes	Yes	Yes
GCF_002953115.1	Pseudomonas sp. XWY-1	32	Yes		Yes		Yes			Yes					Yes		Yes	Yes	Yes	Yes	Yes			Yes		Yes		Yes	Yes	Yes		Yes			Yes		Yes		Yes	Yes	Yes	Yes	Yes		Yes	Yes	Yes	Yes
GCF_004006335.1	Pseudomonas syringae	32	Yes				Yes			Yes					Yes	Yes	Yes	Yes	Yes	Yes	Yes			Yes		Yes		Yes	Yes	Yes		Yes			Yes				Yes	Yes	Yes	Yes	Yes	Yes	Yes	Yes	Yes	Yes
GCF_900235815.1	Pseudomonas syringae	32	Yes				Yes			Yes			Yes		Yes	Yes	Yes	Yes	Yes	Yes	Yes			Yes		Yes		Yes	Yes	Yes		Yes			Yes				Yes	Yes	Yes	Yes	Yes	Yes	Yes	Yes	Yes
GCF_900289125.1	Pseudomonas syringae	32	Yes				Yes			Yes			Yes		Yes	Yes	Yes	Yes	Yes	Yes	Yes			Yes		Yes		Yes	Yes	Yes		Yes			Yes				Yes	Yes	Yes	Yes	Yes	Yes	Yes	Yes	Yes
GCF_000452705.1	Pseudomonas syringae CC1557	32	Yes		Yes		Yes			Yes					Yes	Yes	Yes	Yes	Yes	Yes	Yes			Yes		Yes		Yes	Yes	Yes		Yes			Yes				Yes	Yes	Yes	Yes	Yes	Yes	Yes	Yes	Yes
GCF_003047185.1	Pseudomonas syringae pv. atrofaciens	32	Yes		Yes		Yes			Yes					Yes	Yes	Yes	Yes	Yes	Yes	Yes			Yes		Yes		Yes	Yes	Yes		Yes			Yes				Yes	Yes	Yes	Yes	Yes	Yes	Yes	Yes	Yes
GCF_001482725.1	Pseudomonas syringae pv. lapsa	32	Yes		Yes		Yes			Yes					Yes	Yes	Yes	Yes	Yes	Yes	Yes			Yes		Yes		Yes	Yes	Yes		Yes			Yes				Yes	Yes	Yes	Yes	Yes	Yes		Yes	Yes	Yes
GCF_002905815.2	Pseudomonas syringae pv. syringae	32	Yes		Yes		Yes			Yes					Yes	Yes	Yes	Yes	Yes	Yes	Yes			Yes		Yes		Yes	Yes	Yes		Yes			Yes				Yes	Yes	Yes	Yes	Yes	Yes	Yes	Yes	Yes
GCF_900235865.1	Pseudomonas syringae pv. syringae	32	Yes		Yes		Yes			Yes					Yes	Yes	Yes	Yes	Yes	Yes	Yes			Yes		Yes		Yes	Yes	Yes		Yes			Yes				Yes	Yes	Yes	Yes	Yes	Yes	Yes	Yes	Yes
GCF_000988485.1	Pseudomonas syringae pv. syringae B301D	32	Yes		Yes		Yes			Yes					Yes	Yes	Yes	Yes	Yes	Yes	Yes			Yes		Yes		Yes	Yes	Yes		Yes			Yes				Yes	Yes	Yes	Yes	Yes	Yes	Yes	Yes	Yes
GCF_000012245.1	Pseudomonas syringae pv. syringae B728a	32	Yes		Yes		Yes			Yes					Yes	Yes	Yes	Yes	Yes	Yes	Yes			Yes		Yes		Yes	Yes	Yes		Yes			Yes				Yes	Yes	Yes	Yes	Yes	Yes	Yes	Yes	Yes
GCF_000988395.1	Pseudomonas syringae pv. syringae HS191	32	Yes		Yes		Yes			Yes					Yes	Yes	Yes	Yes	Yes	Yes	Yes			Yes		Yes		Yes	Yes	Yes		Yes			Yes				Yes	Yes	Yes	Yes	Yes	Yes	Yes	Yes	Yes
GCF_001281365.1	Pseudomonas syringae UMAF0158	32	Yes		Yes		Yes			Yes					Yes	Yes	Yes	Yes	Yes	Yes	Yes			Yes		Yes		Yes	Yes	Yes		Yes			Yes				Yes	Yes	Yes	Yes	Yes	Yes	Yes	Yes	Yes
GCF_000013365.1	Rhodopseudomonas palustris HaA2	32	Yes				Yes					Yes	Yes		Yes	Yes	Yes	Yes	Yes			Yes		Yes	Yes	Yes		Yes	Yes	Yes		Yes			Yes		Yes		Yes	Yes	Yes		Yes	Yes	Yes	Yes	Yes	Yes	Yes
GCF_000013085.1	Rhodospirillum rubrum ATCC 11170	32	Yes				Yes						Yes	Yes	Yes	Yes	Yes		Yes	Yes		Yes		Yes	Yes	Yes		Yes	Yes	Yes		Yes			Yes		Yes		Yes	Yes	Yes		Yes	Yes	Yes	Yes	Yes		Yes
GCF_000225955.1	Rhodospirillum rubrum F11	32	Yes				Yes						Yes	Yes	Yes	Yes	Yes		Yes	Yes		Yes		Yes	Yes	Yes		Yes	Yes	Yes		Yes			Yes		Yes		Yes	Yes	Yes		Yes	Yes	Yes	Yes	Yes		Yes
GCF_002079305.1	Rhodovulum sp. P5	32	Yes				Yes					Yes	Yes	Yes	Yes	Yes	Yes	Yes	Yes			Yes		Yes	Yes	Yes		Yes	Yes	Yes		Yes					Yes	Yes	Yes	Yes	Yes		Yes	Yes	Yes	Yes	Yes	Yes
GCF_900635575.1	Salmonella enterica subsp. enterica	32	Yes	Yes		Yes	Yes	Yes	Yes	Yes	Yes		Yes		Yes	Yes										Yes		Yes	Yes	Yes		Yes						Yes	Yes	Yes	Yes			Yes	Yes	Yes	Yes	Yes	Yes
GCF_000335995.2	Salmonella enterica subsp. enterica serovar Gallinarum str. 9184	32	Yes			Yes	Yes	Yes	Yes	Yes	Yes	Yes	Yes		Yes	Yes										Yes			Yes	Yes		Yes						Yes	Yes	Yes	Yes	Yes	Yes	Yes	Yes	Yes	Yes	Yes	Yes
GCF_001048035.2	Salmonella enterica subsp. enterica serovar Typhi	32	Yes	Yes		Yes	Yes	Yes	Yes		Yes	Yes	Yes		Yes	Yes										Yes		Yes	Yes	Yes		Yes							Yes	Yes	Yes	Yes		Yes	Yes	Yes	Yes	Yes	Yes
GCF_001104885.2	Salmonella enterica subsp. enterica serovar Typhi	32		Yes		Yes	Yes	Yes	Yes		Yes	Yes	Yes		Yes	Yes										Yes		Yes	Yes	Yes		Yes						Yes	Yes	Yes	Yes	Yes		Yes	Yes	Yes	Yes	Yes	Yes
GCF_000195995.1	Salmonella enterica subsp. enterica serovar Typhi str. CT18	32	Yes			Yes	Yes	Yes	Yes			Yes	Yes		Yes	Yes										Yes		Yes	Yes	Yes		Yes					Yes	Yes	Yes	Yes	Yes	Yes		Yes	Yes	Yes	Yes	Yes	Yes
GCF_002309535.1	Sulfurospirillum sp. JPD-1	32	Yes	Yes	Yes	Yes	Yes	Yes	Yes		Yes	Yes	Yes		Yes	Yes		Yes				Yes				Yes			Yes	Yes		Yes					Yes	Yes	Yes	Yes	Yes				Yes	Yes	Yes	Yes	Yes
GCF_002162315.1	Sulfurospirillum sp. SL2-1	32	Yes	Yes	Yes	Yes	Yes	Yes	Yes		Yes	Yes	Yes		Yes	Yes		Yes				Yes				Yes			Yes	Yes		Yes					Yes	Yes	Yes	Yes	Yes				Yes	Yes	Yes	Yes	Yes
GCF_002119525.1	Vibrio alginolyticus	32	Yes				Yes	Yes	Yes		Yes	Yes			Yes	Yes			Yes							Yes		Yes	Yes	Yes		Yes			Yes		Yes		Yes	Yes	Yes	Yes	Yes	Yes	Yes	Yes	Yes	Yes	Yes
GCF_000801275.2	Vibrio nigripulchritudo	32	Yes				Yes	Yes	Yes		Yes	Yes			Yes	Yes			Yes						Yes	Yes		Yes	Yes	Yes		Yes			Yes		Yes		Yes	Yes	Yes	Yes		Yes	Yes	Yes	Yes	Yes	Yes
GCF_001708555.1	Yersinia enterocolitica	32	Yes	Yes		Yes	Yes	Yes	Yes	Yes	Yes	Yes	Yes		Yes	Yes										Yes		Yes		Yes		Yes							Yes	Yes	Yes	Yes		Yes	Yes	Yes	Yes	Yes	Yes
GCF_001708595.1	Yersinia enterocolitica	32	Yes	Yes		Yes	Yes	Yes	Yes	Yes	Yes	Yes	Yes		Yes	Yes										Yes		Yes		Yes		Yes							Yes	Yes	Yes	Yes		Yes	Yes	Yes	Yes	Yes	Yes
GCF_001708615.1	Yersinia enterocolitica	32	Yes	Yes		Yes	Yes	Yes	Yes	Yes	Yes	Yes	Yes		Yes	Yes										Yes		Yes		Yes		Yes							Yes	Yes	Yes	Yes		Yes	Yes	Yes	Yes	Yes	Yes
GCF_001708635.1	Yersinia enterocolitica	32	Yes	Yes		Yes	Yes	Yes	Yes	Yes	Yes	Yes	Yes		Yes	Yes										Yes		Yes		Yes		Yes							Yes	Yes	Yes	Yes		Yes	Yes	Yes	Yes	Yes	Yes
GCF_001708655.1	Yersinia enterocolitica	32	Yes	Yes		Yes	Yes	Yes	Yes	Yes	Yes	Yes	Yes		Yes	Yes										Yes		Yes		Yes		Yes							Yes	Yes	Yes	Yes		Yes	Yes	Yes	Yes	Yes	Yes
GCF_000597945.1	Yersinia enterocolitica LC20	32		Yes		Yes	Yes	Yes	Yes	Yes	Yes	Yes	Yes		Yes	Yes												Yes	Yes	Yes		Yes						Yes	Yes	Yes	Yes	Yes		Yes	Yes	Yes	Yes	Yes	Yes
GCF_002097715.1	[Pseudomonas] mesoacidophila	31	Yes		Yes		Yes			Yes					Yes	Yes		Yes	Yes	Yes	Yes			Yes		Yes		Yes	Yes	Yes		Yes			Yes				Yes	Yes	Yes		Yes	Yes	Yes	Yes	Yes	Yes
GCF_000023245.1	Actinosynnema mirum DSM 43827	31	Yes				Yes	Yes		Yes			Yes		Yes	Yes	Yes	Yes	Yes					Yes		Yes			Yes	Yes		Yes		Yes			Yes	Yes	Yes	Yes	Yes		Yes	Yes		Yes	Yes	Yes
GCF_002354875.1	Actinosynnema pretiosum	31	Yes				Yes	Yes		Yes			Yes		Yes	Yes	Yes	Yes	Yes					Yes		Yes			Yes	Yes		Yes		Yes			Yes	Yes	Yes	Yes	Yes		Yes	Yes		Yes	Yes	Yes
GCF_003516205.1	Actinosynnema pretiosum subsp. pretiosum	31	Yes				Yes	Yes		Yes			Yes		Yes	Yes	Yes	Yes	Yes					Yes		Yes			Yes	Yes		Yes		Yes			Yes	Yes	Yes	Yes	Yes		Yes	Yes		Yes	Yes	Yes
GCF_000317695.1	Anabaena cylindrica PCC 7122	31	Yes				Yes						Yes		Yes	Yes		Yes	Yes	Yes		Yes		Yes		Yes		Yes	Yes			Yes		Yes	Yes	Yes			Yes	Yes	Yes	Yes	Yes		Yes	Yes	Yes	Yes	Yes
GCF_003111645.1	Azoarcus communis	31	Yes				Yes		Yes						Yes	Yes		Yes	Yes	Yes					Yes	Yes		Yes	Yes	Yes		Yes			Yes		Yes		Yes	Yes	Yes	Yes		Yes	Yes	Yes	Yes	Yes	Yes
GCF_000061505.1	Azoarcus sp. BH72	31	Yes				Yes		Yes						Yes	Yes		Yes	Yes	Yes				Yes		Yes		Yes	Yes	Yes		Yes	Yes		Yes				Yes	Yes	Yes	Yes		Yes	Yes	Yes	Yes	Yes	Yes
GCF_000349945.1	Azoarcus sp. KH32C	31	Yes				Yes		Yes						Yes	Yes			Yes	Yes					Yes	Yes		Yes	Yes	Yes		Yes	Yes		Yes		Yes		Yes	Yes	Yes	Yes	Yes	Yes	Yes	Yes	Yes	Yes
GCF_000010725.1	Azospirillum sp. B510	31	Yes				Yes			Yes			Yes		Yes	Yes		Yes	Yes	Yes				Yes	Yes	Yes		Yes	Yes	Yes		Yes			Yes		Yes		Yes	Yes	Yes		Yes	Yes	Yes	Yes	Yes	Yes
GCF_003233655.1	Azospirillum sp. M2T2B2	31	Yes				Yes			Yes			Yes		Yes	Yes		Yes	Yes	Yes				Yes	Yes	Yes		Yes	Yes	Yes		Yes			Yes		Yes		Yes	Yes	Yes		Yes	Yes	Yes	Yes	Yes
GCF_001887695.1	Bradyrhizobium japonicum	31	Yes				Yes					Yes	Yes		Yes	Yes	Yes	Yes	Yes			Yes		Yes	Yes	Yes		Yes	Yes	Yes		Yes					Yes	Yes	Yes	Yes	Yes		Yes	Yes	Yes	Yes	Yes	Yes
GCF_000959545.1	Burkholderia ambifaria AMMD	31	Yes				Yes			Yes			Yes		Yes	Yes		Yes	Yes	Yes	Yes			Yes		Yes		Yes	Yes	Yes		Yes			Yes				Yes	Yes	Yes		Yes	Yes	Yes	Yes	Yes	Yes
GCF_000203915.1	Burkholderia ambifaria AMMD	31	Yes				Yes			Yes			Yes		Yes	Yes		Yes	Yes	Yes	Yes			Yes		Yes		Yes	Yes	Yes		Yes			Yes				Yes	Yes	Yes		Yes	Yes	Yes	Yes	Yes	Yes
GCF_000755725.1	Burkholderia cenocepacia	31	Yes				Yes			Yes					Yes	Yes		Yes	Yes	Yes	Yes			Yes	Yes	Yes		Yes	Yes	Yes		Yes			Yes		Yes		Yes	Yes	Yes		Yes	Yes		Yes	Yes	Yes
GCF_001999825.1	Burkholderia cenocepacia	31	Yes		Yes		Yes			Yes					Yes	Yes		Yes	Yes	Yes	Yes			Yes		Yes		Yes	Yes	Yes		Yes			Yes				Yes	Yes	Yes		Yes	Yes	Yes	Yes	Yes	Yes
GCF_003076415.1	Burkholderia cenocepacia	31	Yes		Yes		Yes			Yes					Yes	Yes		Yes	Yes	Yes	Yes			Yes		Yes		Yes	Yes	Yes		Yes			Yes				Yes	Yes	Yes		Yes	Yes	Yes	Yes	Yes	Yes
GCF_003966315.1	Burkholderia cenocepacia	31	Yes				Yes			Yes			Yes		Yes	Yes		Yes	Yes	Yes	Yes			Yes		Yes		Yes	Yes	Yes		Yes			Yes				Yes	Yes	Yes		Yes	Yes	Yes	Yes	Yes	Yes
GCF_000203955.1	Burkholderia cenocepacia HI2424	31	Yes		Yes		Yes			Yes					Yes	Yes		Yes	Yes	Yes	Yes			Yes		Yes		Yes	Yes	Yes		Yes			Yes				Yes	Yes	Yes		Yes	Yes	Yes	Yes	Yes	Yes
GCF_000019505.1	Burkholderia cenocepacia MC0-3	31	Yes		Yes		Yes			Yes					Yes	Yes		Yes	Yes	Yes	Yes			Yes		Yes		Yes	Yes	Yes		Yes			Yes				Yes	Yes	Yes		Yes	Yes	Yes	Yes	Yes	Yes
GCF_000960995.1	Burkholderia glumae LMG 2196 = ATCC 33617	31	Yes				Yes			Yes			Yes		Yes	Yes	Yes	Yes	Yes	Yes	Yes			Yes		Yes		Yes	Yes	Yes		Yes			Yes		Yes		Yes	Yes	Yes		Yes		Yes	Yes	Yes	Yes
GCF_003711145.1	Burkholderia lata	31	Yes				Yes			Yes					Yes	Yes		Yes	Yes	Yes	Yes			Yes	Yes	Yes		Yes	Yes	Yes		Yes			Yes		Yes		Yes	Yes	Yes		Yes	Yes		Yes	Yes	Yes
GCF_003019965.1	Burkholderia multivorans	31	Yes				Yes			Yes					Yes	Yes		Yes	Yes	Yes	Yes			Yes	Yes	Yes		Yes	Yes	Yes		Yes			Yes		Yes		Yes	Yes	Yes		Yes	Yes		Yes	Yes	Yes
GCF_000959525.1	Burkholderia multivorans ATCC BAA-247	31	Yes				Yes			Yes					Yes	Yes		Yes	Yes	Yes	Yes			Yes	Yes	Yes		Yes	Yes	Yes		Yes			Yes		Yes		Yes	Yes	Yes		Yes	Yes		Yes	Yes	Yes
GCF_000012785.1	Burkholderia pseudomallei 1710b	31			Yes		Yes			Yes					Yes	Yes		Yes	Yes	Yes	Yes			Yes		Yes		Yes	Yes	Yes		Yes			Yes				Yes	Yes	Yes		Yes	Yes	Yes	Yes	Yes	Yes
GCF_000959345.1	Burkholderia pseudomallei PB08298010	31			Yes		Yes			Yes					Yes	Yes		Yes	Yes	Yes	Yes			Yes		Yes		Yes	Yes	Yes		Yes			Yes				Yes	Yes	Yes		Yes	Yes	Yes	Yes	Yes	Yes
GCF_001718415.1	Burkholderia pseudomultivorans	31	Yes				Yes			Yes					Yes	Yes		Yes	Yes	Yes	Yes			Yes	Yes	Yes		Yes	Yes	Yes		Yes			Yes		Yes		Yes	Yes	Yes		Yes	Yes		Yes	Yes	Yes
GCF_001523745.2	Burkholderia sp. BDU6	31			Yes		Yes			Yes		Yes			Yes	Yes		Yes	Yes		Yes			Yes		Yes		Yes	Yes	Yes		Yes			Yes		Yes		Yes	Yes	Yes		Yes	Yes	Yes	Yes	Yes	Yes
GCF_001522635.2	Burkholderia sp. BDU8	31			Yes		Yes			Yes					Yes	Yes		Yes	Yes	Yes	Yes			Yes		Yes		Yes	Yes	Yes		Yes			Yes		Yes		Yes	Yes	Yes		Yes	Yes	Yes	Yes	Yes	Yes
GCF_000148685.1	Burkholderia sp. CCGE1003	31	Yes		Yes		Yes						Yes		Yes	Yes		Yes	Yes	Yes		Yes		Yes		Yes		Yes	Yes	Yes		Yes			Yes				Yes	Yes	Yes		Yes	Yes	Yes	Yes	Yes	Yes
GCF_001524645.2	Burkholderia sp. MSMB0856	31	Yes		Yes		Yes			Yes					Yes	Yes		Yes	Yes	Yes	Yes			Yes		Yes		Yes	Yes	Yes		Yes			Yes				Yes	Yes	Yes		Yes	Yes	Yes	Yes	Yes	Yes
GCF_001522585.2	Burkholderia sp. NRF60-BP8	31	Yes		Yes		Yes			Yes					Yes	Yes		Yes	Yes	Yes	Yes			Yes		Yes		Yes	Yes	Yes		Yes			Yes				Yes	Yes	Yes		Yes	Yes	Yes	Yes	Yes	Yes
GCF_001557535.2	Burkholderia sp. PAMC 26561	31	Yes				Yes					Yes			Yes	Yes	Yes	Yes	Yes		Yes	Yes		Yes		Yes		Yes	Yes	Yes		Yes			Yes		Yes		Yes	Yes	Yes		Yes	Yes	Yes	Yes	Yes	Yes
GCF_001577465.1	Burkholderia sp. PAMC 28687	31	Yes				Yes					Yes			Yes	Yes	Yes	Yes	Yes		Yes	Yes		Yes		Yes		Yes	Yes	Yes		Yes			Yes		Yes		Yes	Yes	Yes		Yes	Yes	Yes	Yes	Yes	Yes
GCF_001718955.1	Burkholderia stagnalis	31	Yes				Yes			Yes			Yes		Yes	Yes		Yes	Yes	Yes	Yes			Yes		Yes		Yes	Yes	Yes		Yes			Yes				Yes	Yes	Yes		Yes	Yes	Yes	Yes	Yes	Yes
GCF_000808035.2	Burkholderia thailandensis	31			Yes		Yes			Yes		Yes	Yes		Yes	Yes		Yes	Yes		Yes			Yes		Yes		Yes	Yes	Yes		Yes			Yes				Yes	Yes	Yes		Yes	Yes	Yes	Yes	Yes	Yes
GCF_001718295.1	Burkholderia thailandensis	31			Yes		Yes			Yes		Yes	Yes		Yes	Yes		Yes	Yes		Yes			Yes		Yes		Yes	Yes	Yes		Yes			Yes				Yes	Yes	Yes		Yes	Yes	Yes	Yes	Yes	Yes
GCF_001718595.1	Burkholderia thailandensis	31			Yes		Yes			Yes		Yes	Yes		Yes	Yes		Yes	Yes		Yes			Yes		Yes		Yes	Yes	Yes		Yes			Yes				Yes	Yes	Yes		Yes	Yes	Yes	Yes	Yes	Yes
GCF_002386205.1	Burkholderia thailandensis	31	Yes		Yes		Yes			Yes		Yes			Yes	Yes		Yes	Yes		Yes			Yes		Yes		Yes	Yes	Yes		Yes			Yes				Yes	Yes	Yes		Yes	Yes	Yes	Yes	Yes	Yes
GCF_003020025.1	Burkholderia thailandensis	31			Yes		Yes			Yes		Yes	Yes		Yes	Yes		Yes	Yes		Yes			Yes		Yes		Yes	Yes	Yes		Yes			Yes				Yes	Yes	Yes		Yes	Yes	Yes	Yes	Yes	Yes
GCF_003020185.1	Burkholderia thailandensis	31			Yes		Yes			Yes		Yes	Yes		Yes	Yes		Yes	Yes		Yes			Yes		Yes		Yes	Yes	Yes		Yes			Yes				Yes	Yes	Yes		Yes	Yes	Yes	Yes	Yes	Yes
GCF_000959425.1	Burkholderia thailandensis 2002721643	31			Yes		Yes			Yes		Yes	Yes		Yes	Yes		Yes	Yes		Yes			Yes		Yes		Yes	Yes	Yes		Yes			Yes				Yes	Yes	Yes		Yes	Yes	Yes	Yes	Yes	Yes
GCF_000012365.1	Burkholderia thailandensis E264	31			Yes		Yes			Yes		Yes	Yes		Yes	Yes		Yes	Yes		Yes			Yes		Yes		Yes	Yes	Yes		Yes			Yes				Yes	Yes	Yes		Yes	Yes	Yes	Yes	Yes	Yes
GCF_003568605.1	Burkholderia thailandensis E264	31			Yes		Yes			Yes		Yes	Yes		Yes	Yes		Yes	Yes		Yes			Yes		Yes		Yes	Yes	Yes		Yes			Yes				Yes	Yes	Yes		Yes	Yes	Yes	Yes	Yes	Yes
GCF_000567945.1	Burkholderia thailandensis E444	31			Yes		Yes			Yes		Yes	Yes		Yes	Yes		Yes	Yes		Yes			Yes		Yes		Yes	Yes	Yes		Yes			Yes				Yes	Yes	Yes		Yes	Yes	Yes	Yes	Yes	Yes
GCF_000567905.1	Burkholderia thailandensis H0587	31			Yes		Yes			Yes		Yes	Yes		Yes	Yes		Yes	Yes		Yes			Yes		Yes		Yes	Yes	Yes		Yes			Yes				Yes	Yes	Yes		Yes	Yes	Yes	Yes	Yes	Yes
GCF_000385525.1	Burkholderia thailandensis MSMB121	31	Yes		Yes		Yes			Yes		Yes			Yes	Yes		Yes	Yes		Yes			Yes		Yes		Yes	Yes	Yes		Yes			Yes				Yes	Yes	Yes		Yes	Yes	Yes	Yes	Yes	Yes
GCF_000764595.1	Burkholderia thailandensis MSMB59	31			Yes		Yes			Yes		Yes	Yes		Yes	Yes		Yes	Yes		Yes			Yes		Yes		Yes	Yes	Yes		Yes			Yes				Yes	Yes	Yes		Yes	Yes	Yes	Yes	Yes	Yes
GCF_000706745.1	Burkholderia thailandensis USAMRU Malaysia #20	31			Yes		Yes			Yes		Yes	Yes		Yes	Yes		Yes	Yes		Yes			Yes		Yes		Yes	Yes	Yes		Yes			Yes				Yes	Yes	Yes		Yes	Yes	Yes	Yes	Yes	Yes
GCF_001718695.1	Burkholderia ubonensis	31	Yes		Yes		Yes			Yes			Yes		Yes	Yes			Yes	Yes	Yes					Yes		Yes	Yes	Yes		Yes			Yes				Yes	Yes	Yes		Yes	Yes	Yes	Yes	Yes	Yes
GCF_002368455.1	Calothrix sp. NIES-4071	31	Yes	Yes			Yes						Yes		Yes			Yes	Yes	Yes	Yes	Yes		Yes		Yes		Yes	Yes			Yes		Yes		Yes		Yes	Yes	Yes	Yes		Yes		Yes	Yes	Yes	Yes	Yes
GCF_000316575.1	Calothrix sp. PCC 7507	31	Yes	Yes		Yes	Yes						Yes		Yes			Yes	Yes	Yes	Yes	Yes		Yes		Yes		Yes	Yes			Yes			Yes	Yes			Yes	Yes	Yes		Yes		Yes	Yes	Yes	Yes	Yes
GCF_000981545.1	Candidatus Filomicrobium marinum	31	Yes				Yes						Yes	Yes	Yes	Yes	Yes	Yes	Yes	Yes		Yes		Yes	Yes	Yes		Yes	Yes	Yes		Yes					Yes	Yes	Yes	Yes	Yes		Yes	Yes	Yes	Yes	Yes
GCF_000981565.1	Candidatus Filomicrobium marinum	31	Yes				Yes						Yes	Yes	Yes	Yes	Yes	Yes	Yes	Yes		Yes		Yes	Yes	Yes		Yes	Yes	Yes		Yes					Yes	Yes	Yes	Yes	Yes		Yes	Yes	Yes	Yes	Yes
GCF_000819565.1	Celeribacter indicus	31	Yes				Yes			Yes		Yes		Yes	Yes	Yes	Yes	Yes	Yes					Yes	Yes	Yes		Yes	Yes	Yes		Yes			Yes		Yes		Yes	Yes	Yes		Yes	Yes	Yes	Yes	Yes	Yes
GCF_001902295.1	Clostridium kluyveri	31	Yes	Yes		Yes	Yes	Yes	Yes		Yes		Yes		Yes	Yes		Yes		Yes		Yes				Yes		Yes	Yes	Yes		Yes						Yes	Yes	Yes	Yes			Yes		Yes	Yes	Yes	Yes
GCF_000214395.1	Delftia sp. Cs1-4	31	Yes				Yes					Yes			Yes	Yes	Yes		Yes			Yes		Yes	Yes	Yes				Yes		Yes	Yes	Yes	Yes		Yes		Yes	Yes	Yes	Yes	Yes		Yes	Yes	Yes	Yes
GCF_000242255.2	Frateuria aurantia DSM 6220	31	Yes				Yes			Yes		Yes			Yes	Yes	Yes	Yes	Yes		Yes			Yes		Yes		Yes	Yes	Yes		Yes			Yes		Yes		Yes	Yes	Yes	Yes	Yes	Yes		Yes	Yes	Yes
GCF_003812825.1	Fusobacterium necrophorum	31	Yes	Yes		Yes	Yes	Yes	Yes		Yes	Yes	Yes		Yes	Yes						Yes		Yes					Yes	Yes		Yes		Yes				Yes	Yes	Yes	Yes		Yes		Yes	Yes	Yes	Yes	Yes
GCF_004006635.1	Fusobacterium necrophorum subsp. necrophorum	31	Yes	Yes		Yes	Yes	Yes	Yes		Yes	Yes	Yes		Yes	Yes						Yes		Yes					Yes	Yes		Yes		Yes				Yes	Yes	Yes	Yes		Yes		Yes	Yes	Yes	Yes	Yes
GCF_000020385.1	Geobacter lovleyi SZ	31	Yes			Yes	Yes		Yes		Yes	Yes			Yes	Yes			Yes			Yes		Yes				Yes	Yes	Yes		Yes		Yes			Yes	Yes	Yes	Yes	Yes	Yes		Yes	Yes	Yes	Yes	Yes
GCF_000196875.2	Halomonas elongata DSM 2581	31	Yes				Yes			Yes		Yes			Yes	Yes	Yes	Yes	Yes					Yes		Yes		Yes	Yes	Yes		Yes			Yes			Yes	Yes	Yes	Yes	Yes	Yes	Yes	Yes	Yes	Yes	Yes
GCF_001431725.1	Halomonas huangheensis	31	Yes				Yes			Yes		Yes			Yes	Yes	Yes	Yes	Yes					Yes	Yes	Yes		Yes	Yes	Yes		Yes			Yes		Yes		Yes	Yes	Yes	Yes			Yes	Yes	Yes	Yes
GCF_001971685.1	Halomonas sp. 1513	31	Yes				Yes					Yes			Yes	Yes	Yes	Yes	Yes			Yes		Yes		Yes		Yes	Yes	Yes		Yes			Yes		Yes		Yes	Yes	Yes	Yes		Yes	Yes	Yes	Yes	Yes
GCF_001648175.1	Halotalea alkalilenta	31	Yes				Yes			Yes		Yes	Yes		Yes	Yes	Yes	Yes	Yes					Yes		Yes		Yes	Yes	Yes		Yes			Yes				Yes	Yes	Yes	Yes		Yes	Yes	Yes	Yes		Yes
GCF_000022085.1	Methylobacterium nodulans ORS 2060	31	Yes		Yes		Yes					Yes	Yes		Yes	Yes		Yes	Yes			Yes		Yes	Yes	Yes		Yes	Yes			Yes				Yes	Yes	Yes	Yes	Yes	Yes		Yes	Yes	Yes	Yes	Yes	Yes
GCF_000019725.1	Methylobacterium radiotolerans JCM 2831	31	Yes				Yes			Yes			Yes		Yes	Yes	Yes	Yes	Yes	Yes				Yes	Yes	Yes		Yes	Yes	Yes		Yes					Yes	Yes	Yes	Yes	Yes		Yes	Yes	Yes	Yes	Yes	Yes
GCF_000019365.1	Methylobacterium sp. 4-46	31	Yes		Yes		Yes			Yes		Yes	Yes		Yes	Yes		Yes	Yes					Yes	Yes	Yes		Yes	Yes	Yes		Yes					Yes	Yes	Yes	Yes	Yes		Yes	Yes	Yes	Yes	Yes	Yes
GCF_001854385.1	Methylobacterium sp. C1	31	Yes				Yes			Yes			Yes		Yes	Yes	Yes	Yes	Yes	Yes				Yes	Yes	Yes		Yes	Yes	Yes		Yes					Yes	Yes	Yes	Yes	Yes		Yes	Yes	Yes	Yes	Yes	Yes
GCF_000785705.2	Methylomonas denitrificans	31	Yes				Yes	Yes	Yes						Yes	Yes		Yes	Yes	Yes					Yes				Yes	Yes		Yes		Yes	Yes		Yes		Yes	Yes	Yes	Yes		Yes	Yes	Yes	Yes	Yes	Yes
GCF_003966895.1	Methylomusa anaerophila	31	Yes	Yes		Yes	Yes	Yes	Yes	Yes	Yes	Yes	Yes						Yes					Yes		Yes			Yes	Yes		Yes		Yes				Yes	Yes	Yes	Yes		Yes	Yes	Yes	Yes	Yes	Yes
GCF_002902925.1	Paraburkholderia terrae	31	Yes		Yes		Yes			Yes		Yes	Yes		Yes	Yes		Yes	Yes		Yes			Yes		Yes		Yes	Yes	Yes		Yes	Yes		Yes				Yes	Yes	Yes		Yes		Yes	Yes	Yes	Yes
GCF_004063735.1	Paracoccus denitrificans	31	Yes				Yes			Yes		Yes		Yes	Yes	Yes	Yes	Yes	Yes					Yes	Yes	Yes		Yes	Yes	Yes		Yes			Yes		Yes		Yes	Yes	Yes		Yes	Yes	Yes	Yes	Yes	Yes
GCF_000203895.1	Paracoccus denitrificans PD1222	31	Yes				Yes			Yes		Yes		Yes	Yes	Yes	Yes	Yes	Yes					Yes	Yes	Yes		Yes	Yes	Yes		Yes			Yes		Yes		Yes	Yes	Yes		Yes	Yes	Yes	Yes	Yes	Yes
GCF_000012885.1	Pelobacter carbinolicus DSM 2380	31	Yes	Yes		Yes	Yes		Yes		Yes	Yes			Yes	Yes		Yes				Yes	Yes					Yes	Yes	Yes		Yes		Yes				Yes	Yes	Yes	Yes			Yes	Yes	Yes	Yes	Yes	Yes
GCF_001678945.1	Phaeobacter gallaeciensis	31	Yes				Yes			Yes		Yes		Yes	Yes	Yes	Yes	Yes	Yes					Yes	Yes	Yes		Yes	Yes	Yes		Yes			Yes		Yes		Yes	Yes	Yes		Yes	Yes	Yes	Yes	Yes	Yes
GCF_000192745.1	Polymorphum gilvum SL003B-26A1	31	Yes		Yes		Yes			Yes		Yes		Yes	Yes	Yes			Yes		Yes			Yes	Yes	Yes		Yes	Yes	Yes		Yes			Yes		Yes		Yes	Yes	Yes		Yes	Yes	Yes	Yes	Yes	Yes
GCF_000981825.1	Pseudomonas aeruginosa	31	Yes				Yes			Yes			Yes		Yes	Yes		Yes	Yes	Yes				Yes		Yes		Yes	Yes	Yes		Yes			Yes				Yes	Yes	Yes	Yes	Yes	Yes	Yes	Yes	Yes	Yes
GCF_002205335.1	Pseudomonas aeruginosa	31	Yes				Yes			Yes			Yes		Yes	Yes		Yes	Yes	Yes				Yes		Yes		Yes	Yes	Yes		Yes			Yes				Yes	Yes	Yes	Yes	Yes	Yes	Yes	Yes	Yes	Yes
GCF_002205375.1	Pseudomonas aeruginosa	31	Yes				Yes			Yes			Yes		Yes	Yes		Yes	Yes	Yes	Yes			Yes		Yes		Yes	Yes	Yes		Yes			Yes				Yes	Yes	Yes	Yes	Yes	Yes		Yes	Yes	Yes
GCF_002905685.2	Pseudomonas amygdali pv. morsprunorum	31	Yes				Yes			Yes			Yes		Yes	Yes		Yes	Yes	Yes	Yes			Yes		Yes		Yes	Yes	Yes		Yes			Yes				Yes	Yes	Yes	Yes	Yes	Yes	Yes	Yes	Yes
GCF_002905795.2	Pseudomonas avellanae	31	Yes				Yes			Yes					Yes	Yes	Yes	Yes	Yes	Yes	Yes			Yes		Yes		Yes	Yes	Yes		Yes			Yes				Yes	Yes	Yes	Yes	Yes	Yes	Yes	Yes	Yes
GCF_000585995.1	Pseudomonas brassicacearum	31	Yes		Yes		Yes			Yes			Yes		Yes	Yes	Yes	Yes	Yes	Yes	Yes					Yes		Yes	Yes	Yes		Yes			Yes				Yes	Yes	Yes		Yes	Yes	Yes	Yes	Yes	Yes
GCF_001746815.1	Pseudomonas brassicacearum	31	Yes		Yes		Yes						Yes		Yes	Yes	Yes	Yes	Yes	Yes	Yes			Yes		Yes		Yes	Yes	Yes		Yes			Yes				Yes	Yes	Yes		Yes	Yes	Yes	Yes	Yes	Yes
GCF_000759535.1	Pseudomonas cremoricolorata	31	Yes		Yes		Yes			Yes		Yes			Yes		Yes	Yes	Yes		Yes			Yes		Yes		Yes	Yes	Yes		Yes			Yes				Yes	Yes	Yes	Yes	Yes	Yes	Yes	Yes	Yes	Yes
GCF_003940785.1	Pseudomonas entomophila	31	Yes				Yes			Yes					Yes		Yes	Yes	Yes	Yes	Yes			Yes		Yes		Yes	Yes	Yes		Yes			Yes				Yes	Yes	Yes	Yes	Yes	Yes	Yes	Yes	Yes	Yes
GCF_003940825.1	Pseudomonas entomophila	31	Yes				Yes			Yes					Yes		Yes	Yes	Yes	Yes	Yes			Yes		Yes		Yes	Yes	Yes		Yes			Yes				Yes	Yes	Yes	Yes	Yes	Yes	Yes	Yes	Yes	Yes
GCF_000730425.1	Pseudomonas fluorescens	31	Yes				Yes			Yes					Yes		Yes	Yes	Yes	Yes	Yes			Yes		Yes		Yes	Yes	Yes		Yes			Yes				Yes	Yes	Yes	Yes	Yes	Yes	Yes	Yes	Yes	Yes
GCF_001708445.1	Pseudomonas fluorescens	31	Yes				Yes			Yes					Yes	Yes	Yes	Yes	Yes	Yes	Yes			Yes		Yes		Yes	Yes	Yes		Yes			Yes				Yes	Yes	Yes	Yes	Yes	Yes	Yes	Yes	Yes	Yes
GCF_003612935.1	Pseudomonas fluorescens	31	Yes				Yes			Yes					Yes	Yes	Yes	Yes	Yes	Yes	Yes			Yes		Yes		Yes	Yes	Yes		Yes			Yes				Yes	Yes	Yes	Yes	Yes		Yes	Yes	Yes	Yes
GCF_003626995.1	Pseudomonas fluorescens	31	Yes				Yes			Yes					Yes		Yes	Yes	Yes	Yes	Yes			Yes		Yes		Yes	Yes	Yes		Yes			Yes				Yes	Yes	Yes	Yes	Yes	Yes	Yes	Yes	Yes	Yes
GCF_000213805.1	Pseudomonas fulva 12-X	31	Yes				Yes			Yes					Yes	Yes	Yes	Yes	Yes	Yes	Yes			Yes		Yes		Yes	Yes	Yes		Yes			Yes				Yes	Yes	Yes	Yes	Yes	Yes	Yes	Yes	Yes
GCF_001654515.1	Pseudomonas koreensis	31	Yes				Yes			Yes					Yes	Yes	Yes	Yes	Yes	Yes	Yes			Yes		Yes		Yes	Yes	Yes		Yes			Yes				Yes	Yes	Yes	Yes	Yes	Yes	Yes	Yes	Yes	Yes
GCF_002442555.1	Pseudomonas mendocina	31	Yes				Yes			Yes					Yes	Yes	Yes	Yes	Yes	Yes	Yes			Yes		Yes		Yes	Yes	Yes		Yes			Yes				Yes	Yes	Yes	Yes	Yes	Yes		Yes	Yes	Yes
GCF_003671975.1	Pseudomonas monteilii	31	Yes		Yes		Yes			Yes					Yes		Yes	Yes	Yes	Yes	Yes			Yes		Yes		Yes	Yes	Yes		Yes			Yes				Yes	Yes	Yes	Yes	Yes		Yes	Yes	Yes	Yes
GCF_000510285.1	Pseudomonas monteilii SB3078	31	Yes		Yes		Yes			Yes					Yes		Yes	Yes	Yes	Yes	Yes			Yes		Yes		Yes	Yes	Yes		Yes			Yes				Yes	Yes	Yes	Yes	Yes		Yes	Yes	Yes	Yes
GCF_000510325.1	Pseudomonas monteilii SB3101	31	Yes		Yes		Yes			Yes					Yes		Yes	Yes	Yes	Yes	Yes			Yes		Yes		Yes	Yes	Yes		Yes			Yes				Yes	Yes	Yes	Yes	Yes		Yes	Yes	Yes	Yes
GCF_002934065.1	Pseudomonas orientalis	31	Yes				Yes			Yes			Yes		Yes	Yes	Yes	Yes	Yes	Yes	Yes			Yes		Yes		Yes	Yes	Yes		Yes			Yes				Yes	Yes	Yes		Yes	Yes	Yes	Yes	Yes	Yes
GCF_000800255.1	Pseudomonas parafulva	31	Yes		Yes		Yes			Yes					Yes		Yes	Yes	Yes	Yes	Yes			Yes		Yes		Yes	Yes	Yes		Yes			Yes				Yes	Yes	Yes	Yes	Yes		Yes	Yes	Yes	Yes
GCF_002021815.1	Pseudomonas parafulva	31	Yes		Yes		Yes			Yes					Yes		Yes	Yes	Yes	Yes	Yes			Yes		Yes		Yes	Yes	Yes		Yes			Yes				Yes		Yes	Yes	Yes	Yes	Yes	Yes	Yes	Yes
GCF_003410295.1	Pseudomonas parafulva	31	Yes		Yes		Yes			Yes					Yes		Yes	Yes	Yes	Yes	Yes			Yes		Yes		Yes	Yes	Yes		Yes			Yes				Yes	Yes	Yes	Yes	Yes		Yes	Yes	Yes	Yes
GCF_000831585.1	Pseudomonas plecoglossicida	31	Yes		Yes		Yes			Yes					Yes		Yes	Yes	Yes	Yes	Yes			Yes		Yes		Yes	Yes	Yes		Yes			Yes				Yes	Yes	Yes	Yes	Yes		Yes	Yes	Yes	Yes
GCF_003391255.1	Pseudomonas plecoglossicida	31	Yes		Yes		Yes								Yes		Yes	Yes	Yes	Yes	Yes	Yes		Yes		Yes		Yes	Yes	Yes		Yes			Yes				Yes	Yes	Yes	Yes	Yes	Yes	Yes	Yes	Yes	Yes
GCF_002006545.1	Pseudomonas protegens	31	Yes				Yes			Yes					Yes	Yes	Yes	Yes	Yes	Yes	Yes			Yes		Yes		Yes	Yes	Yes		Yes			Yes				Yes	Yes	Yes	Yes	Yes	Yes	Yes	Yes	Yes	Yes
GCF_002208745.2	Pseudomonas protegens	31	Yes				Yes			Yes					Yes	Yes	Yes	Yes	Yes	Yes	Yes			Yes		Yes		Yes	Yes	Yes		Yes			Yes				Yes	Yes	Yes	Yes	Yes	Yes	Yes	Yes	Yes	Yes
GCF_000397205.1	Pseudomonas protegens CHA0	31	Yes				Yes			Yes					Yes	Yes	Yes	Yes	Yes	Yes	Yes			Yes		Yes		Yes	Yes	Yes		Yes			Yes				Yes	Yes	Yes	Yes	Yes	Yes	Yes	Yes	Yes	Yes
GCF_000012265.1	Pseudomonas protegens Pf-5	31	Yes				Yes			Yes					Yes	Yes	Yes	Yes	Yes	Yes	Yes			Yes		Yes		Yes	Yes	Yes		Yes			Yes				Yes	Yes	Yes	Yes	Yes	Yes	Yes	Yes	Yes	Yes
GCF_000953455.1	Pseudomonas pseudoalcaligenes	31	Yes				Yes			Yes					Yes	Yes	Yes	Yes	Yes	Yes	Yes			Yes		Yes		Yes	Yes	Yes		Yes			Yes				Yes	Yes	Yes	Yes	Yes	Yes	Yes	Yes	Yes	Yes
GCF_000297075.2	Pseudomonas pseudoalcaligenes CECT 5344	31	Yes				Yes			Yes					Yes	Yes	Yes	Yes	Yes	Yes	Yes			Yes		Yes		Yes	Yes	Yes		Yes			Yes				Yes	Yes	Yes	Yes	Yes	Yes	Yes	Yes	Yes	Yes
GCF_001636055.1	Pseudomonas putida	31	Yes		Yes		Yes			Yes					Yes		Yes	Yes	Yes	Yes	Yes			Yes		Yes		Yes	Yes	Yes		Yes			Yes				Yes	Yes	Yes	Yes	Yes		Yes	Yes	Yes	Yes
GCF_003671955.1	Pseudomonas putida	31	Yes		Yes		Yes			Yes					Yes		Yes	Yes	Yes	Yes	Yes			Yes		Yes		Yes	Yes	Yes		Yes			Yes				Yes	Yes	Yes	Yes	Yes		Yes	Yes	Yes	Yes
GCF_000183645.1	Pseudomonas putida BIRD-1	31	Yes		Yes		Yes			Yes					Yes		Yes	Yes	Yes	Yes	Yes					Yes		Yes	Yes	Yes		Yes			Yes				Yes	Yes	Yes	Yes	Yes	Yes	Yes	Yes	Yes	Yes
GCF_000495455.2	Pseudomonas putida S12	31	Yes		Yes		Yes			Yes					Yes		Yes	Yes	Yes	Yes	Yes			Yes		Yes		Yes	Yes	Yes		Yes			Yes		Yes		Yes	Yes	Yes		Yes	Yes	Yes	Yes	Yes	Yes
GCF_000219705.1	Pseudomonas putida S16	31	Yes		Yes		Yes			Yes					Yes		Yes	Yes	Yes	Yes	Yes			Yes		Yes		Yes	Yes	Yes		Yes			Yes				Yes	Yes	Yes	Yes	Yes		Yes	Yes	Yes	Yes
GCF_000761155.1	Pseudomonas rhizosphaerae	31	Yes				Yes			Yes					Yes	Yes	Yes	Yes	Yes	Yes	Yes			Yes		Yes		Yes	Yes	Yes		Yes			Yes				Yes	Yes	Yes	Yes	Yes	Yes	Yes	Yes	Yes
GCF_000012205.1	Pseudomonas savastanoi pv. phaseolicola 1448A	31	Yes		Yes		Yes			Yes					Yes	Yes	Yes	Yes	Yes	Yes	Yes			Yes		Yes		Yes	Yes	Yes		Yes			Yes				Yes	Yes	Yes	Yes	Yes	Yes		Yes	Yes
GCF_000164015.3	Pseudomonas savastanoi pv. savastanoi NCPPB 3335	31	Yes				Yes			Yes					Yes	Yes	Yes	Yes	Yes	Yes	Yes			Yes		Yes		Yes	Yes	Yes		Yes			Yes				Yes	Yes	Yes	Yes	Yes	Yes	Yes	Yes	Yes
GCF_000498975.2	Pseudomonas soli	31	Yes				Yes			Yes					Yes	Yes	Yes	Yes	Yes	Yes	Yes			Yes		Yes		Yes	Yes	Yes		Yes			Yes				Yes	Yes	Yes	Yes	Yes		Yes	Yes	Yes	Yes
GCF_002025205.1	Pseudomonas sp. CC6-YY-74	31	Yes				Yes			Yes			Yes		Yes	Yes	Yes	Yes	Yes	Yes	Yes			Yes		Yes		Yes	Yes	Yes		Yes			Yes		Yes		Yes	Yes	Yes		Yes	Yes		Yes	Yes	Yes
GCF_002949995.1	Pseudomonas sp. LG1D9	31	Yes				Yes			Yes					Yes	Yes	Yes	Yes	Yes	Yes	Yes			Yes		Yes		Yes	Yes	Yes		Yes			Yes				Yes	Yes	Yes	Yes	Yes	Yes	Yes	Yes	Yes	Yes
GCF_002949975.1	Pseudomonas sp. LH1G9	31	Yes				Yes			Yes					Yes	Yes	Yes	Yes	Yes	Yes	Yes			Yes		Yes		Yes	Yes	Yes		Yes			Yes				Yes	Yes	Yes	Yes	Yes	Yes	Yes	Yes	Yes	Yes
GCF_002037565.1	Pseudomonas sp. LPH1	31	Yes				Yes			Yes					Yes	Yes	Yes	Yes	Yes	Yes	Yes			Yes		Yes		Yes	Yes	Yes		Yes			Yes				Yes	Yes	Yes	Yes	Yes	Yes	Yes	Yes	Yes	Yes
GCF_002874965.1	Pseudomonas sp. NC02	31	Yes				Yes			Yes			Yes		Yes	Yes	Yes	Yes	Yes	Yes	Yes			Yes		Yes		Yes	Yes	Yes		Yes			Yes				Yes	Yes	Yes		Yes	Yes	Yes	Yes	Yes	Yes
GCF_001547895.1	Pseudomonas sp. Os17	31	Yes				Yes			Yes					Yes	Yes	Yes	Yes	Yes	Yes	Yes			Yes		Yes		Yes	Yes	Yes		Yes			Yes				Yes	Yes	Yes	Yes	Yes	Yes		Yes	Yes	Yes
GCF_002934345.1	Pseudomonas sp. PONIH3	31	Yes				Yes			Yes					Yes	Yes	Yes	Yes	Yes	Yes	Yes			Yes		Yes		Yes	Yes	Yes		Yes			Yes				Yes	Yes	Yes	Yes	Yes		Yes	Yes	Yes	Yes
GCF_003852375.1	Pseudomonas sp. R4-34-07	31	Yes				Yes			Yes			Yes		Yes	Yes	Yes	Yes	Yes	Yes	Yes			Yes		Yes		Yes	Yes	Yes		Yes			Yes				Yes	Yes	Yes		Yes	Yes	Yes	Yes	Yes	Yes
GCF_003852275.1	Pseudomonas sp. R4-39-08	31	Yes				Yes			Yes			Yes		Yes	Yes	Yes	Yes	Yes	Yes	Yes			Yes		Yes		Yes	Yes	Yes		Yes			Yes				Yes	Yes	Yes		Yes	Yes	Yes	Yes	Yes	Yes
GCF_004011755.1	Pseudomonas sp. RU47	31	Yes				Yes			Yes					Yes	Yes	Yes	Yes	Yes	Yes	Yes			Yes		Yes		Yes	Yes	Yes		Yes			Yes				Yes	Yes	Yes	Yes	Yes	Yes	Yes	Yes	Yes	Yes
GCF_001708505.1	Pseudomonas sp. TCU-HL1	31	Yes				Yes			Yes			Yes		Yes	Yes		Yes	Yes	Yes	Yes			Yes		Yes		Yes	Yes	Yes		Yes			Yes				Yes	Yes	Yes	Yes	Yes	Yes	Yes	Yes	Yes	Yes
GCF_001703595.1	Pseudomonas sp. TMW 2.1634	31	Yes		Yes		Yes			Yes		Yes	Yes		Yes		Yes	Yes	Yes		Yes			Yes		Yes		Yes	Yes	Yes		Yes			Yes				Yes	Yes	Yes	Yes	Yes	Yes		Yes	Yes	Yes
GCF_003952685.1	Pseudomonas stutzeri	31	Yes		Yes		Yes			Yes						Yes	Yes	Yes	Yes	Yes	Yes			Yes		Yes		Yes	Yes	Yes		Yes			Yes				Yes	Yes	Yes	Yes	Yes	Yes	Yes	Yes	Yes	Yes
GCF_003851525.1	Pseudomonas synxantha	31	Yes				Yes			Yes			Yes		Yes	Yes	Yes	Yes	Yes	Yes	Yes			Yes		Yes		Yes	Yes	Yes		Yes			Yes				Yes	Yes	Yes		Yes	Yes	Yes	Yes	Yes	Yes
GCF_003852025.1	Pseudomonas synxantha	31	Yes				Yes			Yes			Yes		Yes	Yes	Yes	Yes	Yes	Yes	Yes			Yes		Yes		Yes	Yes	Yes		Yes			Yes				Yes	Yes	Yes		Yes	Yes	Yes	Yes	Yes	Yes
GCF_900235905.1	Pseudomonas syringae group genomosp. 3	31	Yes				Yes			Yes					Yes	Yes	Yes	Yes	Yes	Yes	Yes			Yes		Yes		Yes	Yes	Yes		Yes			Yes				Yes	Yes	Yes	Yes	Yes	Yes	Yes	Yes	Yes
GCF_001913215.1	Pseudomonas syringae pv. actinidiae	31	Yes				Yes			Yes					Yes	Yes	Yes	Yes	Yes	Yes	Yes			Yes		Yes		Yes	Yes	Yes		Yes			Yes				Yes	Yes	Yes	Yes	Yes	Yes	Yes	Yes	Yes
GCF_001913235.1	Pseudomonas syringae pv. actinidiae	31	Yes				Yes			Yes					Yes	Yes	Yes	Yes	Yes	Yes	Yes			Yes		Yes		Yes	Yes	Yes		Yes			Yes				Yes	Yes	Yes	Yes	Yes	Yes	Yes	Yes	Yes
GCF_002024285.1	Pseudomonas syringae pv. actinidiae	31	Yes				Yes			Yes					Yes	Yes	Yes	Yes	Yes	Yes	Yes			Yes		Yes		Yes	Yes	Yes		Yes			Yes				Yes	Yes	Yes	Yes	Yes	Yes	Yes	Yes	Yes
GCF_002024305.1	Pseudomonas syringae pv. actinidiae	31	Yes				Yes			Yes					Yes	Yes	Yes	Yes	Yes	Yes	Yes			Yes		Yes		Yes	Yes	Yes		Yes			Yes				Yes	Yes	Yes	Yes	Yes	Yes	Yes	Yes	Yes
GCF_002763655.1	Pseudomonas syringae pv. actinidiae	31	Yes				Yes			Yes					Yes	Yes	Yes	Yes	Yes	Yes	Yes			Yes		Yes		Yes	Yes	Yes		Yes			Yes				Yes	Yes	Yes	Yes	Yes	Yes	Yes	Yes	Yes
GCF_003665415.1	Pseudomonas syringae pv. actinidiae	31	Yes				Yes			Yes					Yes	Yes	Yes	Yes	Yes	Yes	Yes			Yes		Yes		Yes	Yes	Yes		Yes			Yes				Yes	Yes	Yes	Yes	Yes	Yes	Yes	Yes	Yes
GCF_000344355.2	Pseudomonas syringae pv. actinidiae ICMP 18708	31	Yes				Yes			Yes					Yes	Yes	Yes	Yes	Yes	Yes	Yes			Yes		Yes		Yes	Yes	Yes		Yes			Yes				Yes	Yes	Yes	Yes	Yes	Yes	Yes	Yes	Yes
GCF_000648735.3	Pseudomonas syringae pv. actinidiae ICMP 18884	31	Yes				Yes			Yes					Yes	Yes	Yes	Yes	Yes	Yes	Yes			Yes		Yes		Yes	Yes	Yes		Yes			Yes				Yes	Yes	Yes	Yes	Yes	Yes	Yes	Yes	Yes
GCF_000344335.2	Pseudomonas syringae pv. actinidiae ICMP 9853	31	Yes				Yes			Yes					Yes	Yes	Yes	Yes	Yes	Yes	Yes			Yes		Yes		Yes	Yes	Yes		Yes			Yes				Yes	Yes	Yes	Yes	Yes	Yes	Yes	Yes	Yes
GCF_000344475.3	Pseudomonas syringae pv. actinidiae str. Shaanxi_M228	31	Yes				Yes			Yes					Yes	Yes	Yes	Yes	Yes	Yes	Yes			Yes		Yes		Yes	Yes	Yes		Yes			Yes				Yes	Yes	Yes	Yes	Yes	Yes	Yes	Yes	Yes
GCF_900235835.1	Pseudomonas syringae pv. avii	31	Yes				Yes			Yes					Yes	Yes	Yes	Yes	Yes	Yes	Yes			Yes		Yes		Yes	Yes	Yes		Yes			Yes				Yes	Yes	Yes	Yes	Yes	Yes	Yes	Yes	Yes
GCF_900235885.1	Pseudomonas syringae pv. cerasicola	31	Yes				Yes			Yes			Yes		Yes	Yes	Yes	Yes	Yes	Yes	Yes			Yes		Yes		Yes	Yes	Yes		Yes			Yes				Yes	Yes	Yes	Yes	Yes	Yes		Yes	Yes
GCF_002966555.1	Pseudomonas syringae pv. tomato	31	Yes				Yes			Yes					Yes	Yes	Yes	Yes	Yes	Yes	Yes			Yes		Yes		Yes	Yes	Yes		Yes			Yes				Yes	Yes	Yes	Yes	Yes	Yes	Yes	Yes	Yes
GCF_000007805.1	Pseudomonas syringae pv. tomato str. DC3000	31	Yes				Yes			Yes					Yes	Yes	Yes	Yes	Yes	Yes	Yes			Yes		Yes		Yes	Yes	Yes		Yes			Yes				Yes	Yes	Yes	Yes	Yes	Yes	Yes	Yes	Yes
GCF_001186335.1	Pseudomonas trivialis	31	Yes				Yes			Yes					Yes	Yes	Yes	Yes	Yes	Yes	Yes			Yes		Yes		Yes	Yes	Yes		Yes			Yes				Yes	Yes	Yes	Yes	Yes		Yes	Yes	Yes	Yes
GCF_001870665.2	Rhodobaca barguzinensis	31	Yes				Yes			Yes		Yes		Yes	Yes	Yes	Yes	Yes	Yes					Yes	Yes	Yes		Yes	Yes	Yes		Yes					Yes	Yes	Yes	Yes	Yes		Yes	Yes	Yes	Yes	Yes	Yes
GCF_000021865.1	Rhodobacter capsulatus SB 1003	31	Yes				Yes					Yes		Yes		Yes	Yes	Yes	Yes			Yes		Yes	Yes	Yes		Yes	Yes	Yes		Yes					Yes	Yes	Yes	Yes	Yes		Yes	Yes	Yes	Yes	Yes	Yes	Yes
GCF_001856665.1	Rhodobacter sp. LPB0142	31	Yes				Yes			Yes		Yes		Yes	Yes	Yes	Yes	Yes	Yes					Yes	Yes	Yes		Yes	Yes	Yes		Yes					Yes	Yes	Yes	Yes	Yes		Yes	Yes	Yes	Yes	Yes	Yes
GCF_002863805.1	Rhodocyclaceae bacterium	31	Yes				Yes			Yes		Yes			Yes	Yes	Yes	Yes	Yes					Yes		Yes		Yes	Yes	Yes		Yes			Yes				Yes	Yes	Yes	Yes	Yes	Yes	Yes	Yes	Yes	Yes
GCF_001955695.1	Rhodoferax koreense	31	Yes				Yes			Yes		Yes			Yes	Yes	Yes	Yes	Yes					Yes		Yes				Yes		Yes	Yes	Yes	Yes				Yes	Yes	Yes	Yes	Yes	Yes	Yes	Yes	Yes	Yes
GCF_000166055.1	Rhodomicrobium vannielii ATCC 17100	31	Yes				Yes					Yes	Yes		Yes	Yes	Yes		Yes			Yes		Yes	Yes	Yes			Yes	Yes		Yes				Yes	Yes	Yes	Yes	Yes	Yes		Yes	Yes	Yes	Yes	Yes	Yes	Yes
GCF_000014825.1	Rhodopseudomonas palustris BisA53	31	Yes				Yes					Yes	Yes		Yes	Yes	Yes	Yes	Yes			Yes		Yes	Yes	Yes		Yes	Yes	Yes		Yes			Yes	Yes	Yes		Yes	Yes	Yes		Yes			Yes	Yes	Yes	Yes
GCF_000020445.1	Rhodopseudomonas palustris TIE-1	31	Yes				Yes					Yes	Yes		Yes	Yes	Yes	Yes	Yes			Yes		Yes	Yes	Yes		Yes	Yes	Yes		Yes			Yes	Yes	Yes		Yes	Yes	Yes		Yes		Yes	Yes	Yes		Yes
GCF_001483865.1	Roseateles depolymerans	31	Yes				Yes	Yes	Yes				Yes		Yes			Yes	Yes	Yes				Yes		Yes			Yes	Yes	Yes	Yes	Yes	Yes	Yes					Yes	Yes	Yes	Yes	Yes	Yes	Yes	Yes	Yes
GCF_900185485.1	Salmonella enterica subsp. enterica serovar Typhi	31	Yes	Yes		Yes	Yes	Yes	Yes	Yes	Yes	Yes	Yes		Yes	Yes										Yes		Yes	Yes	Yes		Yes						Yes	Yes	Yes				Yes	Yes	Yes	Yes	Yes	Yes
GCF_900205255.1	Salmonella enterica subsp. enterica serovar Typhi	31	Yes	Yes		Yes	Yes	Yes	Yes		Yes	Yes	Yes		Yes	Yes										Yes		Yes	Yes	Yes		Yes						Yes	Yes	Yes	Yes	Yes			Yes	Yes	Yes	Yes	Yes
GCF_000208405.1	Selenomonas sputigena ATCC 35185	31	Yes	Yes		Yes	Yes	Yes	Yes	Yes	Yes	Yes	Yes	Yes		Yes								Yes				Yes	Yes	Yes		Yes		Yes				Yes	Yes	Yes	Yes		Yes		Yes	Yes	Yes	Yes
GCF_900635135.1	Shimwellia blattae	31	Yes	Yes		Yes		Yes	Yes	Yes	Yes	Yes	Yes		Yes	Yes										Yes		Yes				Yes						Yes	Yes	Yes	Yes	Yes	Yes		Yes	Yes	Yes	Yes	Yes
GCF_000943805.1	Sphingobium sp. YBL2	31	Yes				Yes					Yes	Yes		Yes	Yes	Yes	Yes	Yes			Yes		Yes	Yes	Yes		Yes	Yes		Yes	Yes			Yes	Yes	Yes		Yes	Yes	Yes		Yes	Yes	Yes	Yes	Yes
GCF_000568815.1	Sulfurospirillum multivorans DSM 12446	31	Yes	Yes	Yes	Yes	Yes	Yes	Yes		Yes	Yes	Yes		Yes	Yes		Yes				Yes				Yes			Yes	Yes		Yes						Yes	Yes	Yes	Yes				Yes	Yes	Yes	Yes	Yes
GCF_001051995.2	Thauera humireducens	31	Yes				Yes	Yes	Yes						Yes	Yes		Yes	Yes	Yes					Yes			Yes	Yes	Yes		Yes			Yes		Yes		Yes	Yes	Yes	Yes	Yes	Yes	Yes	Yes	Yes	Yes
GCF_003345255.1	Thauera hydrothermalis	31	Yes				Yes			Yes		Yes			Yes	Yes	Yes	Yes	Yes					Yes		Yes		Yes	Yes	Yes		Yes			Yes				Yes	Yes	Yes	Yes	Yes	Yes	Yes	Yes	Yes	Yes
GCF_000021765.1	Thauera sp. MZ1T	31	Yes				Yes	Yes	Yes						Yes	Yes			Yes	Yes					Yes	Yes		Yes	Yes	Yes		Yes	Yes		Yes		Yes		Yes	Yes	Yes	Yes		Yes	Yes	Yes	Yes	Yes
GCF_000023065.1	Tolumonas auensis DSM 9187	31	Yes			Yes	Yes	Yes	Yes	Yes	Yes	Yes	Yes		Yes													Yes		Yes		Yes						Yes	Yes	Yes	Yes	Yes	Yes	Yes	Yes	Yes	Yes	Yes	Yes
GCF_002005185.1	Veillonella parvula	31	Yes			Yes	Yes	Yes	Yes	Yes	Yes	Yes	Yes					Yes	Yes					Yes					Yes	Yes		Yes		Yes				Yes	Yes	Yes	Yes		Yes	Yes	Yes	Yes	Yes	Yes
GCF_900186885.1	Veillonella parvula	31	Yes			Yes	Yes	Yes	Yes	Yes	Yes	Yes	Yes					Yes	Yes					Yes					Yes	Yes		Yes		Yes				Yes	Yes	Yes	Yes		Yes	Yes	Yes	Yes	Yes	Yes
GCF_000024945.1	Veillonella parvula DSM 2008	31	Yes			Yes	Yes	Yes	Yes	Yes	Yes	Yes	Yes					Yes	Yes					Yes					Yes	Yes		Yes		Yes				Yes	Yes	Yes	Yes		Yes	Yes	Yes	Yes	Yes	Yes
GCF_000091465.1	Vibrio tasmaniensis LGP32	31	Yes				Yes	Yes	Yes		Yes	Yes			Yes	Yes			Yes							Yes		Yes	Yes	Yes		Yes			Yes		Yes			Yes	Yes	Yes	Yes	Yes	Yes	Yes	Yes	Yes	Yes
GCF_000017645.1	Xanthobacter autotrophicus Py2	31	Yes		Yes		Yes			Yes					Yes	Yes		Yes	Yes	Yes				Yes	Yes	Yes		Yes	Yes	Yes		Yes					Yes	Yes	Yes	Yes	Yes	Yes	Yes	Yes		Yes	Yes	Yes	Yes
GCF_001047675.1	Yersinia aleksiciae	31	Yes	Yes		Yes	Yes	Yes	Yes	Yes	Yes	Yes	Yes		Yes	Yes													Yes	Yes		Yes						Yes	Yes	Yes	Yes	Yes		Yes	Yes	Yes	Yes	Yes	Yes
GCF_001708575.1	Yersinia enterocolitica	31	Yes	Yes		Yes	Yes	Yes	Yes	Yes	Yes	Yes	Yes		Yes	Yes										Yes		Yes		Yes									Yes	Yes	Yes	Yes		Yes	Yes	Yes	Yes	Yes	Yes
GCF_003054515.1	Zoogloeaceae bacteirum Par-f-2	31	Yes				Yes			Yes		Yes			Yes	Yes	Yes	Yes	Yes					Yes		Yes		Yes	Yes	Yes		Yes			Yes				Yes	Yes	Yes	Yes	Yes	Yes	Yes	Yes	Yes	Yes
GCF_001017435.1	[Polyangium] brachysporum	30	Yes		Yes		Yes		Yes				Yes		Yes	Yes			Yes	Yes						Yes		Yes	Yes	Yes	Yes	Yes	Yes		Yes				Yes	Yes	Yes	Yes		Yes	Yes	Yes	Yes	Yes
GCF_000196455.1	Acetoanaerobium sticklandii	30	Yes	Yes		Yes	Yes	Yes	Yes	Yes	Yes	Yes	Yes			Yes										Yes			Yes	Yes		Yes		Yes			Yes	Yes	Yes	Yes	Yes			Yes		Yes	Yes	Yes
GCF_001499615.1	Acetobacter senegalensis	30	Yes				Yes					Yes	Yes		Yes	Yes	Yes	Yes	Yes			Yes		Yes	Yes	Yes		Yes	Yes	Yes		Yes			Yes		Yes	Yes	Yes	Yes	Yes				Yes	Yes	Yes	Yes
GCF_001605015.1	Aminobacter aminovorans	30	Yes				Yes			Yes					Yes	Yes	Yes	Yes	Yes	Yes				Yes	Yes	Yes		Yes	Yes	Yes							Yes	Yes	Yes	Yes	Yes		Yes	Yes	Yes	Yes	Yes	Yes
GCF_000400635.2	Amycolatopsis keratiniphila	30	Yes				Yes			Yes					Yes	Yes	Yes	Yes	Yes					Yes	Yes	Yes			Yes	Yes		Yes		Yes			Yes	Yes	Yes	Yes	Yes		Yes	Yes		Yes	Yes	Yes
GCF_002796545.1	Amycolatopsis sp. AA4	30	Yes				Yes			Yes			Yes		Yes	Yes	Yes	Yes	Yes					Yes	Yes	Yes			Yes	Yes		Yes		Yes			Yes	Yes	Yes	Yes	Yes		Yes	Yes		Yes	Yes	Yes
GCF_001634285.1	Anoxybacillus amylolyticus	30	Yes	Yes	Yes		Yes	Yes				Yes			Yes	Yes		Yes				Yes				Yes			Yes			Yes		Yes		Yes	Yes	Yes	Yes	Yes	Yes	Yes		Yes		Yes	Yes	Yes	Yes
GCF_003391095.1	Austwickia chelonae	30	Yes				Yes			Yes				Yes	Yes	Yes	Yes	Yes	Yes	Yes				Yes		Yes			Yes	Yes		Yes		Yes				Yes	Yes	Yes	Yes		Yes	Yes		Yes	Yes	Yes
GCF_003111665.1	Azoarcus communis	30	Yes				Yes		Yes						Yes	Yes		Yes	Yes	Yes					Yes	Yes		Yes	Yes	Yes		Yes			Yes		Yes		Yes	Yes	Yes	Yes		Yes	Yes	Yes	Yes	Yes	Yes
GCF_001682385.1	Azoarcus olearius	30	Yes				Yes		Yes						Yes	Yes		Yes	Yes	Yes						Yes		Yes	Yes	Yes		Yes	Yes		Yes				Yes	Yes	Yes	Yes		Yes	Yes	Yes	Yes	Yes	Yes
GCF_001190925.1	Azoarcus sp. CIB	30	Yes				Yes		Yes						Yes	Yes		Yes	Yes	Yes					Yes	Yes		Yes	Yes	Yes		Yes	Yes		Yes		Yes		Yes	Yes	Yes	Yes			Yes	Yes	Yes	Yes
GCF_003628555.1	Azoarcus sp. DN11	30	Yes				Yes		Yes						Yes	Yes			Yes	Yes						Yes		Yes	Yes	Yes		Yes	Yes		Yes		Yes		Yes	Yes	Yes	Yes	Yes	Yes	Yes	Yes	Yes	Yes
GCF_000283655.1	Azospirillum lipoferum 4B	30	Yes				Yes			Yes					Yes	Yes		Yes	Yes	Yes				Yes	Yes	Yes		Yes	Yes	Yes		Yes			Yes		Yes		Yes	Yes	Yes		Yes	Yes	Yes	Yes	Yes	Yes
GCF_002688605.1	Bacillus aryabhattai	30	Yes	Yes			Yes	Yes		Yes			Yes	Yes	Yes	Yes				Yes					Yes	Yes			Yes	Yes		Yes		Yes			Yes	Yes	Yes	Yes	Yes					Yes	Yes	Yes	Yes
GCF_003410415.1	Bacillus butanolivorans	30	Yes		Yes		Yes	Yes		Yes			Yes		Yes			Yes	Yes	Yes						Yes			Yes	Yes		Yes		Yes			Yes	Yes	Yes	Yes	Yes	Yes				Yes	Yes	Yes	Yes
GCF_000972245.3	Bacillus filamentosus	30	Yes	Yes			Yes	Yes		Yes		Yes	Yes		Yes	Yes		Yes								Yes			Yes	Yes		Yes		Yes			Yes	Yes	Yes	Yes	Yes	Yes		Yes		Yes	Yes	Yes	Yes
GCF_003351965.1	Bacillus megaterium	30	Yes	Yes			Yes	Yes		Yes			Yes	Yes	Yes	Yes				Yes					Yes	Yes			Yes	Yes		Yes		Yes			Yes	Yes	Yes	Yes	Yes					Yes	Yes	Yes	Yes
GCF_001050455.1	Bacillus megaterium Q3	30	Yes	Yes			Yes	Yes		Yes			Yes	Yes	Yes	Yes				Yes					Yes	Yes			Yes	Yes		Yes		Yes			Yes	Yes	Yes	Yes	Yes					Yes	Yes	Yes	Yes
GCF_000025825.1	Bacillus megaterium QM B1551	30	Yes	Yes			Yes	Yes		Yes			Yes	Yes	Yes	Yes				Yes					Yes	Yes			Yes	Yes		Yes		Yes			Yes	Yes	Yes	Yes	Yes					Yes	Yes	Yes	Yes
GCF_002243645.1	Bacillus simplex NBRC 15720 = DSM 1321	30	Yes				Yes	Yes		Yes			Yes		Yes			Yes	Yes	Yes						Yes		Yes	Yes			Yes				Yes	Yes	Yes	Yes	Yes	Yes	Yes		Yes		Yes	Yes	Yes	Yes
GCF_000242895.2	Bacillus sp. 1NLA3E	30	Yes	Yes			Yes	Yes		Yes				Yes	Yes	Yes		Yes		Yes									Yes	Yes		Yes		Yes			Yes	Yes	Yes	Yes	Yes	Yes				Yes	Yes	Yes	Yes
GCF_001648135.1	Bacillus sp. IHB B 7164	30	Yes	Yes			Yes	Yes		Yes			Yes	Yes	Yes	Yes				Yes					Yes	Yes			Yes	Yes		Yes		Yes			Yes	Yes	Yes	Yes	Yes					Yes	Yes	Yes	Yes
GCF_003047225.1	Bacillus sp. Y-01	30	Yes	Yes			Yes	Yes		Yes			Yes	Yes	Yes	Yes				Yes					Yes	Yes			Yes	Yes		Yes		Yes			Yes	Yes	Yes	Yes	Yes					Yes	Yes	Yes	Yes
GCF_003966715.1	Blastochloris sp. GI	30	Yes				Yes								Yes	Yes	Yes		Yes	Yes		Yes		Yes	Yes	Yes			Yes	Yes		Yes				Yes	Yes	Yes	Yes	Yes	Yes		Yes	Yes	Yes	Yes	Yes	Yes	Yes
GCF_002220095.1	Bosea sp. AS-1	30	Yes				Yes					Yes			Yes	Yes	Yes	Yes	Yes			Yes		Yes	Yes	Yes		Yes	Yes	Yes		Yes					Yes	Yes	Yes	Yes	Yes		Yes	Yes	Yes	Yes	Yes	Yes
GCF_001549695.1	Bradyrhizobium diazoefficiens	30	Yes				Yes					Yes	Yes		Yes	Yes	Yes	Yes	Yes			Yes		Yes	Yes	Yes		Yes	Yes	Yes		Yes			Yes		Yes		Yes	Yes	Yes		Yes	Yes		Yes	Yes	Yes
GCF_001908315.1	Bradyrhizobium diazoefficiens	30	Yes				Yes					Yes	Yes		Yes	Yes	Yes	Yes	Yes			Yes		Yes	Yes	Yes		Yes	Yes	Yes		Yes			Yes		Yes		Yes	Yes	Yes		Yes	Yes		Yes	Yes	Yes
GCF_000011365.1	Bradyrhizobium diazoefficiens USDA 110	30	Yes				Yes					Yes	Yes		Yes	Yes	Yes	Yes	Yes			Yes		Yes	Yes	Yes		Yes	Yes	Yes		Yes			Yes		Yes		Yes	Yes	Yes		Yes	Yes		Yes	Yes	Yes
GCF_001642675.1	Bradyrhizobium diazoefficiens USDA 110	30	Yes				Yes					Yes	Yes		Yes	Yes	Yes	Yes	Yes			Yes		Yes	Yes	Yes		Yes	Yes	Yes		Yes			Yes		Yes		Yes	Yes	Yes		Yes	Yes		Yes	Yes	Yes
GCF_000807315.1	Bradyrhizobium japonicum	30	Yes				Yes					Yes	Yes		Yes	Yes	Yes	Yes	Yes			Yes		Yes	Yes	Yes		Yes	Yes	Yes		Yes					Yes	Yes	Yes	Yes	Yes			Yes	Yes	Yes	Yes	Yes
GCF_002278135.2	Bradyrhizobium ottawaense	30	Yes				Yes						Yes		Yes	Yes	Yes	Yes	Yes	Yes		Yes		Yes	Yes	Yes		Yes	Yes	Yes		Yes					Yes	Yes	Yes	Yes	Yes		Yes	Yes		Yes	Yes	Yes
GCF_000284275.1	Bradyrhizobium sp. S23321	30	Yes				Yes					Yes	Yes		Yes	Yes	Yes	Yes	Yes			Yes		Yes	Yes	Yes		Yes	Yes	Yes		Yes					Yes	Yes	Yes	Yes	Yes		Yes	Yes		Yes	Yes	Yes
GCF_002831585.1	Bradyrhizobium sp. SK17	30	Yes				Yes					Yes	Yes		Yes	Yes	Yes	Yes	Yes			Yes		Yes	Yes	Yes		Yes	Yes	Yes		Yes					Yes	Yes	Yes	Yes	Yes	Yes	Yes	Yes		Yes	Yes
GCF_004117055.1	Brevibacillus agri	30	Yes	Yes	Yes		Yes	Yes				Yes			Yes	Yes		Yes				Yes				Yes			Yes	Yes		Yes		Yes				Yes	Yes	Yes	Yes	Yes	Yes	Yes		Yes	Yes	Yes	Yes
GCF_000014085.1	Burkholderia cenocepacia AU 1054	30			Yes		Yes			Yes					Yes	Yes		Yes	Yes	Yes	Yes			Yes		Yes		Yes	Yes	Yes		Yes			Yes				Yes	Yes	Yes		Yes	Yes	Yes	Yes	Yes	Yes
GCF_001718835.1	Burkholderia cepacia	30	Yes				Yes			Yes					Yes	Yes		Yes	Yes	Yes	Yes			Yes		Yes		Yes	Yes	Yes		Yes			Yes				Yes	Yes	Yes		Yes	Yes	Yes	Yes	Yes	Yes
GCF_000292915.1	Burkholderia cepacia GG4	30	Yes				Yes			Yes					Yes	Yes		Yes	Yes	Yes	Yes			Yes		Yes		Yes	Yes	Yes		Yes			Yes				Yes	Yes	Yes		Yes	Yes	Yes	Yes	Yes	Yes
GCF_000022645.2	Burkholderia glumae BGR1	30	Yes				Yes			Yes			Yes		Yes	Yes	Yes	Yes	Yes	Yes				Yes		Yes		Yes	Yes	Yes		Yes			Yes		Yes		Yes	Yes	Yes		Yes		Yes	Yes	Yes	Yes
GCF_000755785.1	Burkholderia mallei	30			Yes		Yes			Yes					Yes	Yes		Yes	Yes	Yes	Yes			Yes		Yes		Yes	Yes	Yes		Yes			Yes				Yes	Yes	Yes		Yes	Yes	Yes	Yes	Yes	Yes
GCF_000755845.1	Burkholderia mallei	30			Yes		Yes			Yes					Yes	Yes		Yes	Yes	Yes	Yes			Yes		Yes		Yes	Yes	Yes		Yes			Yes				Yes	Yes	Yes		Yes	Yes	Yes	Yes	Yes	Yes
GCF_000756025.1	Burkholderia mallei	30			Yes		Yes			Yes					Yes	Yes		Yes	Yes	Yes	Yes			Yes		Yes		Yes	Yes	Yes		Yes			Yes				Yes	Yes	Yes		Yes	Yes	Yes	Yes	Yes	Yes
GCF_000959465.1	Burkholderia mallei	30			Yes		Yes			Yes					Yes	Yes		Yes	Yes	Yes	Yes			Yes		Yes		Yes	Yes	Yes		Yes			Yes				Yes	Yes	Yes		Yes	Yes	Yes	Yes	Yes	Yes
GCF_000959485.1	Burkholderia mallei	30			Yes		Yes			Yes					Yes	Yes		Yes	Yes	Yes	Yes			Yes		Yes		Yes	Yes	Yes		Yes			Yes				Yes	Yes	Yes		Yes	Yes	Yes	Yes	Yes	Yes
GCF_002346045.1	Burkholderia mallei	30			Yes		Yes			Yes					Yes	Yes		Yes	Yes	Yes	Yes			Yes		Yes		Yes	Yes	Yes		Yes			Yes				Yes	Yes	Yes		Yes	Yes	Yes	Yes	Yes	Yes
GCF_002346205.1	Burkholderia mallei	30			Yes		Yes			Yes					Yes	Yes		Yes	Yes	Yes	Yes			Yes		Yes		Yes	Yes	Yes		Yes			Yes				Yes	Yes	Yes		Yes	Yes	Yes	Yes	Yes	Yes
GCF_000755765.1	Burkholderia pseudomallei	30			Yes		Yes			Yes					Yes	Yes		Yes	Yes	Yes	Yes			Yes		Yes		Yes	Yes	Yes		Yes			Yes				Yes	Yes	Yes		Yes	Yes	Yes	Yes	Yes	Yes
GCF_000953095.1	Burkholderia pseudomallei	30			Yes		Yes			Yes					Yes	Yes		Yes	Yes	Yes	Yes			Yes		Yes		Yes	Yes	Yes		Yes			Yes				Yes	Yes	Yes		Yes	Yes	Yes	Yes	Yes	Yes
GCF_000959305.1	Burkholderia pseudomallei	30			Yes		Yes			Yes					Yes	Yes		Yes	Yes	Yes	Yes			Yes		Yes		Yes	Yes	Yes		Yes			Yes				Yes	Yes	Yes		Yes	Yes	Yes	Yes	Yes	Yes
GCF_001277875.1	Burkholderia pseudomallei	30			Yes		Yes			Yes					Yes	Yes		Yes	Yes	Yes				Yes		Yes		Yes	Yes	Yes		Yes			Yes				Yes	Yes	Yes		Yes	Yes	Yes	Yes	Yes	Yes
GCF_001277895.1	Burkholderia pseudomallei	30			Yes		Yes			Yes					Yes	Yes		Yes	Yes	Yes				Yes		Yes		Yes	Yes	Yes		Yes			Yes				Yes	Yes	Yes		Yes	Yes	Yes	Yes	Yes	Yes
GCF_001887555.1	Burkholderia pseudomallei	30			Yes		Yes			Yes					Yes	Yes		Yes	Yes	Yes	Yes			Yes		Yes		Yes	Yes	Yes		Yes			Yes				Yes	Yes	Yes		Yes	Yes	Yes	Yes	Yes	Yes
GCF_001975065.1	Burkholderia pseudomallei	30			Yes		Yes			Yes					Yes	Yes		Yes	Yes	Yes	Yes			Yes		Yes		Yes	Yes	Yes		Yes			Yes				Yes	Yes	Yes		Yes	Yes	Yes	Yes	Yes	Yes
GCF_001975125.1	Burkholderia pseudomallei	30			Yes		Yes			Yes					Yes	Yes		Yes	Yes	Yes	Yes			Yes		Yes		Yes	Yes	Yes		Yes			Yes				Yes	Yes	Yes		Yes	Yes	Yes	Yes	Yes	Yes
GCF_001975145.1	Burkholderia pseudomallei	30			Yes		Yes			Yes					Yes	Yes		Yes	Yes	Yes	Yes			Yes		Yes		Yes	Yes	Yes		Yes			Yes				Yes	Yes	Yes		Yes	Yes	Yes	Yes	Yes	Yes
GCF_002111045.1	Burkholderia pseudomallei	30			Yes		Yes			Yes					Yes	Yes		Yes	Yes	Yes	Yes			Yes		Yes		Yes	Yes	Yes		Yes			Yes				Yes	Yes	Yes		Yes	Yes	Yes	Yes	Yes	Yes
GCF_002111365.1	Burkholderia pseudomallei	30			Yes		Yes			Yes					Yes	Yes		Yes	Yes	Yes	Yes			Yes		Yes		Yes	Yes	Yes		Yes			Yes				Yes	Yes	Yes		Yes	Yes	Yes	Yes	Yes	Yes
GCF_003606245.1	Burkholderia pseudomallei	30			Yes		Yes			Yes					Yes	Yes		Yes	Yes	Yes	Yes			Yes		Yes		Yes	Yes	Yes		Yes			Yes				Yes	Yes	Yes		Yes	Yes	Yes	Yes	Yes	Yes
GCF_003798245.1	Burkholderia pseudomallei	30			Yes		Yes			Yes		Yes			Yes	Yes		Yes	Yes		Yes			Yes		Yes		Yes	Yes	Yes		Yes			Yes				Yes	Yes	Yes		Yes	Yes	Yes	Yes	Yes	Yes
GCF_003798265.1	Burkholderia pseudomallei	30			Yes		Yes			Yes					Yes	Yes		Yes	Yes	Yes	Yes			Yes		Yes		Yes	Yes	Yes		Yes			Yes				Yes	Yes	Yes		Yes	Yes	Yes	Yes	Yes	Yes
GCF_003798365.1	Burkholderia pseudomallei	30			Yes		Yes			Yes					Yes	Yes		Yes	Yes	Yes	Yes			Yes		Yes		Yes	Yes	Yes		Yes			Yes				Yes	Yes	Yes		Yes	Yes	Yes	Yes	Yes	Yes
GCF_000959125.1	Burkholderia pseudomallei 1026b	30			Yes		Yes								Yes	Yes		Yes	Yes	Yes	Yes	Yes		Yes		Yes		Yes	Yes	Yes		Yes			Yes				Yes	Yes	Yes		Yes	Yes	Yes	Yes	Yes	Yes
GCF_000260515.1	Burkholderia pseudomallei 1026b	30			Yes		Yes			Yes					Yes	Yes		Yes	Yes	Yes	Yes			Yes		Yes		Yes	Yes	Yes		Yes			Yes				Yes	Yes	Yes		Yes	Yes	Yes	Yes	Yes	Yes
GCF_000015905.1	Burkholderia pseudomallei 668	30			Yes		Yes			Yes					Yes	Yes		Yes	Yes	Yes	Yes			Yes		Yes		Yes	Yes	Yes		Yes			Yes				Yes	Yes	Yes		Yes	Yes	Yes	Yes	Yes	Yes
GCF_000770535.1	Burkholderia pseudomallei A79A	30			Yes		Yes			Yes					Yes	Yes		Yes	Yes	Yes	Yes			Yes		Yes		Yes	Yes	Yes		Yes			Yes				Yes	Yes	Yes		Yes	Yes	Yes	Yes	Yes	Yes
GCF_000770455.1	Burkholderia pseudomallei B03	30			Yes		Yes			Yes					Yes	Yes		Yes	Yes	Yes	Yes			Yes		Yes		Yes	Yes	Yes		Yes			Yes				Yes	Yes	Yes		Yes	Yes	Yes	Yes	Yes	Yes
GCF_000755905.1	Burkholderia pseudomallei HBPUB10303a	30			Yes		Yes			Yes					Yes	Yes		Yes	Yes	Yes	Yes			Yes		Yes		Yes	Yes	Yes		Yes			Yes				Yes	Yes	Yes		Yes	Yes	Yes	Yes	Yes	Yes
GCF_000770515.1	Burkholderia pseudomallei K42	30			Yes		Yes			Yes					Yes	Yes		Yes	Yes	Yes	Yes			Yes		Yes		Yes	Yes	Yes		Yes			Yes				Yes	Yes	Yes		Yes	Yes	Yes	Yes	Yes	Yes
GCF_000959285.1	Burkholderia pseudomallei K96243	30			Yes		Yes			Yes					Yes	Yes		Yes	Yes	Yes	Yes			Yes		Yes		Yes	Yes	Yes		Yes			Yes				Yes	Yes	Yes		Yes	Yes	Yes	Yes	Yes	Yes
GCF_000011545.1	Burkholderia pseudomallei K96243	30			Yes		Yes			Yes					Yes	Yes		Yes	Yes	Yes	Yes			Yes		Yes		Yes	Yes	Yes		Yes			Yes				Yes	Yes	Yes		Yes	Yes	Yes	Yes	Yes	Yes
GCF_000521645.1	Burkholderia pseudomallei MSHR146	30			Yes		Yes			Yes					Yes	Yes		Yes	Yes	Yes	Yes			Yes		Yes		Yes	Yes	Yes		Yes			Yes				Yes	Yes	Yes		Yes	Yes	Yes	Yes	Yes	Yes
GCF_000959225.1	Burkholderia pseudomallei MSHR2543	30			Yes		Yes			Yes					Yes	Yes		Yes	Yes	Yes	Yes			Yes		Yes		Yes	Yes	Yes		Yes			Yes				Yes	Yes	Yes		Yes	Yes	Yes	Yes	Yes	Yes
GCF_000439695.1	Burkholderia pseudomallei MSHR305	30			Yes		Yes			Yes					Yes	Yes		Yes	Yes	Yes	Yes			Yes		Yes		Yes	Yes	Yes		Yes			Yes				Yes	Yes	Yes		Yes	Yes	Yes	Yes	Yes	Yes
GCF_000959205.1	Burkholderia pseudomallei MSHR491	30			Yes		Yes			Yes					Yes	Yes		Yes	Yes	Yes	Yes			Yes		Yes		Yes	Yes	Yes		Yes			Yes				Yes	Yes	Yes		Yes	Yes	Yes	Yes	Yes	Yes
GCF_000520895.1	Burkholderia pseudomallei MSHR511	30			Yes		Yes			Yes					Yes	Yes		Yes	Yes	Yes	Yes			Yes		Yes		Yes	Yes	Yes		Yes			Yes				Yes	Yes	Yes		Yes	Yes	Yes	Yes	Yes	Yes
GCF_000755965.1	Burkholderia pseudomallei MSHR5848	30			Yes		Yes			Yes					Yes	Yes		Yes	Yes	Yes	Yes			Yes		Yes		Yes	Yes	Yes		Yes			Yes				Yes	Yes	Yes		Yes	Yes	Yes	Yes	Yes	Yes
GCF_000756065.1	Burkholderia pseudomallei MSHR5855	30			Yes		Yes			Yes					Yes	Yes		Yes	Yes	Yes	Yes			Yes		Yes		Yes	Yes	Yes		Yes			Yes				Yes	Yes	Yes		Yes	Yes	Yes	Yes	Yes	Yes
GCF_000511895.1	Burkholderia pseudomallei NCTC 13178	30			Yes		Yes			Yes					Yes	Yes		Yes	Yes	Yes	Yes			Yes		Yes		Yes	Yes	Yes		Yes			Yes				Yes	Yes	Yes		Yes	Yes	Yes	Yes	Yes	Yes
GCF_000757035.2	Burkholderia pseudomallei Pasteur 52237	30			Yes		Yes			Yes					Yes	Yes		Yes	Yes	Yes	Yes			Yes		Yes		Yes	Yes	Yes		Yes			Yes				Yes	Yes	Yes		Yes	Yes	Yes	Yes	Yes	Yes
GCF_001028665.1	Burkholderia pyrrocinia	30	Yes				Yes			Yes					Yes	Yes		Yes	Yes	Yes	Yes			Yes		Yes		Yes	Yes	Yes		Yes			Yes				Yes	Yes	Yes		Yes	Yes	Yes	Yes	Yes	Yes
GCF_000092885.1	Burkholderia sp. CCGE1002	30	Yes		Yes		Yes			Yes					Yes	Yes		Yes	Yes	Yes	Yes			Yes		Yes		Yes	Yes	Yes		Yes			Yes				Yes	Yes	Yes		Yes	Yes	Yes	Yes	Yes	Yes
GCF_000262695.1	Burkholderia sp. KJ006	30	Yes				Yes			Yes		Yes	Yes		Yes	Yes			Yes		Yes			Yes		Yes		Yes	Yes	Yes		Yes			Yes				Yes	Yes	Yes		Yes	Yes	Yes	Yes	Yes	Yes
GCF_001524445.2	Burkholderia sp. MSMB0266	30			Yes		Yes			Yes		Yes			Yes			Yes	Yes		Yes			Yes		Yes		Yes	Yes	Yes		Yes			Yes		Yes		Yes	Yes	Yes		Yes	Yes	Yes	Yes	Yes	Yes
GCF_001524625.2	Burkholderia sp. MSMB0852	30			Yes		Yes			Yes		Yes			Yes			Yes	Yes		Yes			Yes		Yes		Yes	Yes	Yes		Yes			Yes		Yes		Yes	Yes	Yes		Yes	Yes	Yes	Yes	Yes	Yes
GCF_001532025.2	Burkholderia sp. MSMB617WGS	30			Yes		Yes			Yes		Yes			Yes			Yes	Yes		Yes			Yes		Yes		Yes	Yes	Yes		Yes			Yes		Yes		Yes	Yes	Yes		Yes	Yes	Yes	Yes	Yes	Yes
GCF_001718615.1	Burkholderia thailandensis	30			Yes		Yes			Yes		Yes	Yes		Yes	Yes		Yes	Yes		Yes					Yes		Yes	Yes	Yes		Yes			Yes				Yes	Yes	Yes		Yes	Yes	Yes	Yes	Yes	Yes
GCF_001718635.1	Burkholderia thailandensis	30			Yes		Yes			Yes		Yes			Yes	Yes		Yes	Yes		Yes			Yes		Yes		Yes	Yes	Yes		Yes			Yes				Yes	Yes	Yes		Yes	Yes	Yes	Yes	Yes	Yes
GCF_003614835.1	Burkholderia thailandensis	30			Yes		Yes			Yes		Yes	Yes		Yes	Yes		Yes	Yes		Yes			Yes		Yes		Yes	Yes			Yes			Yes				Yes	Yes	Yes		Yes	Yes	Yes	Yes	Yes	Yes
GCF_000959605.1	Burkholderia thailandensis 34	30			Yes		Yes			Yes		Yes			Yes	Yes		Yes	Yes		Yes			Yes		Yes		Yes	Yes	Yes		Yes			Yes				Yes	Yes	Yes		Yes	Yes	Yes	Yes	Yes	Yes
GCF_000765375.1	Burkholderia thailandensis E254	30			Yes		Yes			Yes		Yes	Yes		Yes	Yes		Yes			Yes			Yes		Yes		Yes	Yes	Yes		Yes			Yes				Yes	Yes	Yes		Yes	Yes	Yes	Yes	Yes	Yes
GCF_000317435.1	Calothrix sp. PCC 6303	30	Yes	Yes		Yes	Yes			Yes			Yes		Yes			Yes	Yes	Yes	Yes			Yes		Yes		Yes	Yes			Yes				Yes		Yes	Yes	Yes	Yes		Yes			Yes	Yes	Yes	Yes
GCF_003288255.1	Clostridiaceae bacterium 14S0207	30	Yes	Yes		Yes	Yes	Yes	Yes	Yes	Yes		Yes		Yes	Yes				Yes				Yes					Yes	Yes		Yes		Yes				Yes	Yes	Yes	Yes		Yes	Yes		Yes	Yes	Yes
GCF_001042715.1	Clostridium aceticum	30	Yes	Yes		Yes	Yes	Yes	Yes	Yes			Yes					Yes		Yes						Yes			Yes	Yes		Yes		Yes				Yes	Yes	Yes	Yes		Yes	Yes		Yes	Yes	Yes	Yes
GCF_000016505.1	Clostridium kluyveri DSM 555	30	Yes	Yes		Yes	Yes	Yes	Yes	Yes	Yes		Yes		Yes	Yes		Yes		Yes								Yes	Yes	Yes		Yes						Yes	Yes	Yes	Yes			Yes		Yes	Yes	Yes	Yes
GCF_000010265.1	Clostridium kluyveri NBRC 12016	30	Yes	Yes		Yes	Yes	Yes	Yes	Yes	Yes		Yes		Yes	Yes		Yes		Yes								Yes	Yes	Yes		Yes						Yes	Yes	Yes	Yes			Yes		Yes	Yes	Yes	Yes
GCF_001406795.1	Comamonas testosteroni P19	30	Yes				Yes			Yes		Yes			Yes	Yes	Yes	Yes	Yes					Yes	Yes	Yes				Yes		Yes	Yes	Yes	Yes		Yes		Yes	Yes	Yes		Yes		Yes	Yes	Yes	Yes
GCF_000739375.1	Comamonas testosteroni TK102	30	Yes				Yes					Yes			Yes	Yes	Yes	Yes	Yes			Yes		Yes	Yes	Yes				Yes		Yes	Yes	Yes	Yes		Yes		Yes	Yes	Yes		Yes		Yes	Yes	Yes	Yes
GCF_000093145.3	Comamonas thiooxydans	30	Yes				Yes			Yes		Yes			Yes	Yes	Yes	Yes	Yes					Yes	Yes	Yes				Yes		Yes	Yes	Yes	Yes		Yes		Yes	Yes	Yes		Yes		Yes	Yes	Yes	Yes
GCF_000317675.1	Cyanobacterium aponinum PCC 10605	30	Yes	Yes			Yes					Yes	Yes		Yes			Yes	Yes			Yes		Yes		Yes		Yes	Yes			Yes			Yes	Yes			Yes	Yes	Yes	Yes	Yes		Yes	Yes	Yes		Yes
GCF_000143965.1	Desulfarculus baarsii DSM 2075	30	Yes	Yes			Yes	Yes	Yes		Yes		Yes	Yes		Yes				Yes			Yes	Yes				Yes	Yes	Yes		Yes			Yes				Yes	Yes	Yes		Yes		Yes	Yes	Yes	Yes	Yes
GCF_000195295.1	Desulfobacca acetoxidans DSM 11109	30	Yes		Yes		Yes	Yes	Yes		Yes					Yes			Yes	Yes			Yes	Yes					Yes	Yes	Yes	Yes		Yes			Yes	Yes	Yes	Yes	Yes		Yes	Yes		Yes	Yes	Yes
GCF_000266945.1	Desulfomonile tiedjei DSM 6799	30	Yes		Yes	Yes	Yes		Yes			Yes				Yes			Yes			Yes		Yes		Yes		Yes	Yes	Yes		Yes		Yes			Yes	Yes	Yes	Yes	Yes		Yes	Yes		Yes	Yes	Yes
GCF_900343095.1	Dialister sp. Marseille-P5638	30	Yes	Yes		Yes	Yes		Yes	Yes	Yes	Yes	Yes			Yes								Yes					Yes	Yes		Yes		Yes				Yes	Yes	Yes	Yes		Yes	Yes	Yes	Yes	Yes	Yes
GCF_900574125.1	Epibacterium mobile	30	Yes				Yes			Yes		Yes		Yes		Yes	Yes	Yes	Yes					Yes	Yes	Yes		Yes	Yes	Yes		Yes					Yes	Yes	Yes	Yes	Yes		Yes	Yes	Yes	Yes	Yes	Yes
GCF_001548455.1	Fischerella sp. NIES-3754	30	Yes	Yes			Yes					Yes	Yes		Yes			Yes	Yes		Yes	Yes		Yes		Yes		Yes	Yes			Yes			Yes	Yes			Yes	Yes	Yes	Yes	Yes		Yes	Yes	Yes		Yes
GCF_001455085.1	Fusobacterium hwasookii ChDC F206	30	Yes	Yes		Yes	Yes	Yes	Yes		Yes	Yes	Yes		Yes	Yes						Yes							Yes	Yes		Yes		Yes				Yes	Yes	Yes	Yes		Yes	Yes		Yes	Yes	Yes	Yes
GCF_003732525.1	Fusobacterium necrophorum subsp. funduliforme	30	Yes	Yes		Yes	Yes	Yes	Yes		Yes	Yes	Yes		Yes	Yes						Yes		Yes					Yes	Yes		Yes		Yes				Yes	Yes	Yes	Yes			Yes		Yes	Yes	Yes	Yes
GCF_001296085.1	Fusobacterium nucleatum subsp. animalis	30	Yes	Yes		Yes	Yes	Yes	Yes	Yes	Yes	Yes	Yes		Yes	Yes													Yes	Yes		Yes		Yes				Yes	Yes	Yes	Yes		Yes	Yes		Yes	Yes	Yes	Yes
GCF_000158275.2	Fusobacterium nucleatum subsp. animalis 7_1	30	Yes	Yes		Yes	Yes	Yes	Yes	Yes	Yes	Yes	Yes		Yes	Yes													Yes	Yes		Yes		Yes				Yes	Yes	Yes	Yes		Yes	Yes		Yes	Yes	Yes	Yes
GCF_002211605.1	Fusobacterium nucleatum subsp. nucleatum	30	Yes	Yes		Yes	Yes	Yes	Yes		Yes	Yes	Yes		Yes	Yes						Yes				Yes			Yes	Yes		Yes		Yes				Yes	Yes	Yes	Yes			Yes		Yes	Yes	Yes	Yes
GCF_003019295.1	Fusobacterium nucleatum subsp. nucleatum	30	Yes	Yes		Yes	Yes	Yes	Yes		Yes	Yes	Yes		Yes	Yes						Yes				Yes			Yes	Yes		Yes		Yes				Yes	Yes	Yes	Yes			Yes		Yes	Yes	Yes	Yes
GCF_000007325.1	Fusobacterium nucleatum subsp. nucleatum ATCC 25586	30	Yes	Yes		Yes	Yes	Yes	Yes		Yes	Yes	Yes		Yes	Yes						Yes				Yes			Yes	Yes		Yes		Yes				Yes	Yes	Yes	Yes			Yes		Yes	Yes	Yes	Yes
GCF_001296165.1	Fusobacterium nucleatum subsp. nucleatum ChDC F316	30	Yes	Yes		Yes	Yes	Yes	Yes		Yes	Yes	Yes		Yes	Yes						Yes				Yes			Yes	Yes		Yes		Yes				Yes	Yes	Yes	Yes			Yes		Yes	Yes	Yes	Yes
GCF_002764055.1	Fusobacterium nucleatum subsp. vincentii	30	Yes	Yes		Yes	Yes	Yes	Yes	Yes	Yes	Yes	Yes		Yes	Yes													Yes	Yes		Yes		Yes				Yes	Yes	Yes	Yes		Yes	Yes		Yes	Yes	Yes	Yes
GCF_002763595.1	Fusobacterium periodonticum	30	Yes	Yes		Yes	Yes	Yes	Yes		Yes	Yes	Yes		Yes	Yes						Yes							Yes	Yes		Yes		Yes				Yes	Yes	Yes	Yes		Yes	Yes		Yes	Yes	Yes	Yes
GCF_002763625.1	Fusobacterium periodonticum	30	Yes	Yes		Yes	Yes	Yes	Yes		Yes	Yes	Yes		Yes	Yes						Yes							Yes	Yes		Yes		Yes				Yes	Yes	Yes	Yes		Yes	Yes		Yes	Yes	Yes	Yes
GCF_002763695.1	Fusobacterium periodonticum	30	Yes	Yes		Yes	Yes	Yes	Yes		Yes	Yes	Yes		Yes	Yes						Yes							Yes	Yes		Yes		Yes				Yes	Yes	Yes	Yes		Yes	Yes		Yes	Yes	Yes	Yes
GCF_002763915.1	Fusobacterium periodonticum	30	Yes	Yes		Yes	Yes	Yes	Yes		Yes	Yes	Yes		Yes	Yes						Yes							Yes	Yes		Yes		Yes				Yes	Yes	Yes	Yes		Yes	Yes		Yes	Yes	Yes	Yes
GCF_002763925.1	Fusobacterium periodonticum	30	Yes	Yes		Yes	Yes	Yes	Yes		Yes	Yes	Yes		Yes	Yes						Yes							Yes	Yes		Yes		Yes				Yes	Yes	Yes	Yes		Yes	Yes		Yes	Yes	Yes	Yes
GCF_003019675.1	Fusobacterium ulcerans	30	Yes	Yes		Yes	Yes	Yes	Yes		Yes	Yes	Yes			Yes		Yes				Yes							Yes	Yes		Yes		Yes				Yes	Yes	Yes	Yes			Yes	Yes	Yes	Yes	Yes	Yes
GCF_900478315.1	Fusobacterium ulcerans	30	Yes	Yes		Yes	Yes	Yes	Yes		Yes	Yes	Yes			Yes		Yes				Yes							Yes	Yes		Yes		Yes				Yes	Yes	Yes	Yes			Yes	Yes	Yes	Yes	Yes	Yes
GCF_001274575.1	Geobacillus stearothermophilus 10	30	Yes	Yes	Yes		Yes	Yes		Yes		Yes	Yes		Yes	Yes		Yes								Yes			Yes	Yes		Yes		Yes			Yes	Yes	Yes	Yes	Yes	Yes		Yes		Yes	Yes	Yes
GCF_000940805.1	Gynuella sunshinyii YC6258	30	Yes				Yes		Yes	Yes		Yes	Yes		Yes	Yes		Yes	Yes					Yes		Yes		Yes	Yes	Yes					Yes					Yes	Yes	Yes	Yes		Yes	Yes	Yes	Yes	Yes
GCF_002082565.1	Halomonas sp. GT	30	Yes				Yes			Yes		Yes		Yes	Yes	Yes	Yes	Yes	Yes					Yes		Yes		Yes	Yes	Yes		Yes			Yes				Yes	Yes	Yes	Yes			Yes	Yes	Yes	Yes
GCF_900070345.1	Halomonas sp. R57-5	30	Yes				Yes			Yes		Yes			Yes	Yes	Yes	Yes	Yes					Yes		Yes		Yes	Yes	Yes		Yes						Yes	Yes	Yes	Yes	Yes		Yes	Yes	Yes	Yes	Yes
GCF_003950215.1	Halomonas venusta	30	Yes				Yes					Yes		Yes	Yes	Yes	Yes	Yes	Yes			Yes		Yes		Yes		Yes	Yes	Yes		Yes			Yes				Yes	Yes	Yes	Yes			Yes	Yes	Yes	Yes
GCF_000165505.1	Ilyobacter polytropus DSM 2926	30	Yes	Yes		Yes	Yes	Yes	Yes		Yes	Yes	Yes		Yes	Yes		Yes				Yes							Yes	Yes		Yes		Yes				Yes	Yes	Yes	Yes			Yes		Yes	Yes	Yes	Yes
GCF_001302585.1	Kibdelosporangium phytohabitans	30	Yes				Yes	Yes					Yes	Yes	Yes	Yes	Yes	Yes	Yes			Yes		Yes		Yes			Yes	Yes		Yes		Yes				Yes	Yes	Yes	Yes		Yes			Yes	Yes	Yes
GCF_000525635.1	Kutzneria albida DSM 43870	30	Yes				Yes	Yes	Yes	Yes			Yes	Yes	Yes	Yes		Yes	Yes	Yes				Yes		Yes			Yes	Yes		Yes		Yes				Yes	Yes	Yes	Yes			Yes		Yes	Yes	Yes
GCF_000511355.1	Leisingera methylohalidivorans DSM 14336	30	Yes				Yes					Yes		Yes	Yes	Yes	Yes	Yes	Yes			Yes		Yes	Yes	Yes		Yes	Yes	Yes		Yes					Yes	Yes	Yes	Yes	Yes		Yes	Yes		Yes	Yes		Yes
GCF_001046955.1	Marinovum algicola DG 898	30	Yes				Yes			Yes		Yes			Yes	Yes	Yes	Yes	Yes			Yes		Yes	Yes	Yes		Yes	Yes	Yes		Yes					Yes	Yes	Yes	Yes	Yes		Yes	Yes	Yes	Yes	Yes
GCF_001676765.1	Mesorhizobium loti NZP2037	30	Yes				Yes			Yes			Yes		Yes		Yes	Yes	Yes	Yes				Yes	Yes	Yes		Yes	Yes	Yes		Yes					Yes	Yes	Yes	Yes	Yes		Yes	Yes		Yes	Yes	Yes
GCF_003952465.1	Mesorhizobium sp. M1B.F.Ca.ET.045.04.1.1	30	Yes				Yes						Yes		Yes		Yes		Yes	Yes		Yes		Yes	Yes	Yes		Yes	Yes	Yes		Yes					Yes	Yes	Yes	Yes	Yes	Yes	Yes	Yes		Yes	Yes	Yes
GCF_004136315.1	Mesorhizobium sp. Pch-S	30	Yes				Yes						Yes		Yes	Yes	Yes	Yes	Yes	Yes		Yes		Yes	Yes	Yes		Yes	Yes	Yes		Yes					Yes	Yes	Yes		Yes		Yes	Yes	Yes	Yes	Yes	Yes
GCF_000083545.1	Methylorubrum extorquens AM1	30	Yes				Yes			Yes				Yes	Yes	Yes	Yes	Yes	Yes	Yes				Yes	Yes	Yes		Yes	Yes	Yes		Yes					Yes	Yes	Yes	Yes	Yes		Yes	Yes		Yes	Yes	Yes
GCF_003296175.1	Nitratireductor sp. OM-1	30	Yes				Yes			Yes			Yes		Yes	Yes	Yes	Yes	Yes	Yes				Yes	Yes	Yes		Yes	Yes	Yes		Yes			Yes		Yes		Yes	Yes	Yes		Yes		Yes	Yes	Yes	Yes
GCF_000020025.1	Nostoc punctiforme PCC 73102	30	Yes				Yes						Yes		Yes			Yes	Yes	Yes	Yes	Yes		Yes		Yes		Yes	Yes			Yes		Yes	Yes	Yes			Yes	Yes	Yes		Yes		Yes	Yes	Yes	Yes	Yes
GCF_002949735.1	Nostoc sp. 'Peltigera membranacea cyanobiont' N6	30	Yes			Yes	Yes						Yes		Yes			Yes	Yes	Yes	Yes	Yes		Yes		Yes		Yes	Yes			Yes			Yes	Yes			Yes	Yes	Yes		Yes		Yes	Yes	Yes	Yes	Yes
GCF_002896875.1	Nostoc sp. CENA543	30	Yes				Yes						Yes		Yes			Yes	Yes	Yes	Yes	Yes		Yes		Yes		Yes	Yes			Yes			Yes	Yes	Yes		Yes	Yes	Yes		Yes		Yes	Yes	Yes	Yes	Yes
GCF_000316625.1	Nostoc sp. PCC 7107	30	Yes	Yes			Yes						Yes		Yes			Yes	Yes	Yes	Yes	Yes		Yes		Yes		Yes	Yes			Yes			Yes	Yes			Yes	Yes	Yes		Yes		Yes	Yes	Yes	Yes	Yes
GCF_000316645.1	Nostoc sp. PCC 7524	30	Yes	Yes			Yes						Yes		Yes			Yes		Yes	Yes	Yes		Yes		Yes		Yes	Yes			Yes		Yes	Yes	Yes			Yes	Yes	Yes		Yes		Yes	Yes	Yes	Yes	Yes
GCF_000013325.1	Novosphingobium aromaticivorans DSM 12444	30	Yes				Yes			Yes		Yes			Yes	Yes	Yes	Yes	Yes					Yes	Yes	Yes		Yes	Yes	Yes	Yes	Yes					Yes	Yes	Yes	Yes	Yes		Yes	Yes	Yes	Yes	Yes
GCF_000767465.1	Novosphingobium pentaromativorans US6-1	30	Yes				Yes			Yes		Yes			Yes	Yes	Yes	Yes	Yes					Yes	Yes	Yes		Yes	Yes	Yes	Yes	Yes			Yes		Yes		Yes	Yes	Yes		Yes	Yes	Yes	Yes	Yes
GCF_000876675.2	Novosphingobium sp. P6W	30	Yes				Yes					Yes	Yes		Yes	Yes	Yes	Yes	Yes			Yes		Yes	Yes	Yes		Yes	Yes	Yes		Yes					Yes	Yes	Yes	Yes	Yes		Yes	Yes	Yes	Yes	Yes
GCF_000253255.1	Novosphingobium sp. PP1Y	30	Yes				Yes			Yes		Yes			Yes	Yes	Yes	Yes	Yes					Yes	Yes	Yes		Yes	Yes	Yes	Yes	Yes					Yes	Yes	Yes	Yes	Yes		Yes	Yes	Yes	Yes	Yes
GCF_000742955.1	Ochrobactrum anthropi	30	Yes				Yes			Yes				Yes	Yes			Yes	Yes	Yes	Yes			Yes	Yes	Yes		Yes	Yes	Yes					Yes		Yes		Yes	Yes	Yes		Yes	Yes	Yes	Yes	Yes	Yes
GCF_000017405.1	Ochrobactrum anthropi ATCC 49188	30	Yes				Yes			Yes				Yes	Yes			Yes	Yes	Yes	Yes			Yes	Yes	Yes		Yes	Yes	Yes					Yes		Yes		Yes	Yes	Yes		Yes	Yes	Yes	Yes	Yes	Yes
GCF_002162375.1	Oleiphilus messinensis	30	Yes				Yes		Yes						Yes	Yes		Yes	Yes	Yes				Yes	Yes	Yes		Yes	Yes	Yes		Yes			Yes		Yes		Yes	Yes	Yes	Yes		Yes		Yes	Yes	Yes
GCF_001484065.1	Pannonibacter phragmitetus	30	Yes				Yes					Yes			Yes	Yes	Yes	Yes	Yes			Yes		Yes	Yes	Yes		Yes	Yes	Yes		Yes			Yes		Yes		Yes	Yes	Yes		Yes	Yes	Yes	Yes	Yes	Yes
GCF_003574985.1	Pannonibacter phragmitetus BB	30	Yes				Yes					Yes			Yes	Yes	Yes	Yes	Yes			Yes		Yes	Yes	Yes		Yes	Yes	Yes		Yes			Yes		Yes		Yes	Yes	Yes		Yes	Yes	Yes	Yes	Yes	Yes
GCF_001449005.1	Paraburkholderia caribensis	30	Yes				Yes			Yes		Yes	Yes		Yes	Yes		Yes	Yes		Yes			Yes		Yes		Yes	Yes	Yes		Yes	Yes		Yes				Yes	Yes	Yes		Yes		Yes	Yes	Yes	Yes
GCF_001611015.1	Paraburkholderia caribensis	30	Yes				Yes			Yes		Yes	Yes		Yes	Yes		Yes	Yes		Yes			Yes		Yes		Yes	Yes	Yes		Yes	Yes		Yes				Yes	Yes	Yes		Yes		Yes	Yes	Yes	Yes
GCF_002902945.1	Paraburkholderia caribensis	30	Yes				Yes			Yes		Yes	Yes		Yes	Yes		Yes	Yes		Yes			Yes		Yes		Yes	Yes	Yes		Yes	Yes		Yes				Yes	Yes	Yes		Yes		Yes	Yes	Yes	Yes
GCF_000522545.2	Paraburkholderia caribensis MBA4	30	Yes				Yes			Yes		Yes	Yes		Yes	Yes		Yes	Yes		Yes			Yes		Yes		Yes	Yes	Yes		Yes			Yes				Yes	Yes	Yes		Yes	Yes	Yes	Yes	Yes	Yes
GCF_900005615.1	Paracoccus aminovorans	30	Yes				Yes			Yes		Yes		Yes	Yes	Yes	Yes	Yes	Yes					Yes	Yes	Yes		Yes	Yes	Yes		Yes			Yes		Yes		Yes	Yes	Yes		Yes	Yes		Yes	Yes	Yes
GCF_001975705.1	Pelagibaca abyssi	30	Yes				Yes			Yes		Yes		Yes	Yes	Yes	Yes	Yes	Yes					Yes	Yes	Yes		Yes	Yes	Yes		Yes					Yes	Yes	Yes	Yes	Yes		Yes		Yes	Yes	Yes	Yes
GCF_000015045.1	Pelobacter propionicus DSM 2379	30	Yes	Yes			Yes	Yes				Yes		Yes		Yes							Yes	Yes	Yes				Yes	Yes		Yes		Yes			Yes	Yes	Yes	Yes	Yes		Yes	Yes	Yes	Yes	Yes	Yes	Yes
GCF_000725345.1	Pelosinus sp. UFO1	30	Yes			Yes	Yes	Yes	Yes	Yes	Yes	Yes	Yes					Yes	Yes										Yes	Yes		Yes		Yes				Yes	Yes	Yes	Yes		Yes	Yes	Yes	Yes	Yes	Yes
GCF_001542835.1	Pseudomonas aeruginosa	30	Yes				Yes			Yes			Yes		Yes	Yes		Yes	Yes	Yes				Yes		Yes			Yes	Yes		Yes			Yes				Yes	Yes	Yes	Yes	Yes	Yes	Yes	Yes	Yes	Yes
GCF_002411865.2	Pseudomonas aeruginosa	30	Yes				Yes			Yes			Yes		Yes	Yes		Yes	Yes					Yes		Yes		Yes	Yes	Yes		Yes			Yes				Yes	Yes	Yes	Yes	Yes	Yes	Yes	Yes	Yes	Yes
GCF_000284555.1	Pseudomonas aeruginosa NCGM2.S1	30	Yes		Yes		Yes			Yes			Yes		Yes	Yes		Yes						Yes		Yes		Yes	Yes	Yes		Yes			Yes				Yes	Yes	Yes	Yes	Yes	Yes	Yes	Yes	Yes	Yes
GCF_002007785.1	Pseudomonas azotoformans	30	Yes				Yes			Yes			Yes		Yes	Yes	Yes	Yes	Yes	Yes	Yes			Yes		Yes		Yes	Yes	Yes		Yes			Yes				Yes	Yes	Yes		Yes		Yes	Yes	Yes	Yes
GCF_001023535.1	Pseudomonas chlororaphis	30	Yes				Yes			Yes					Yes	Yes	Yes	Yes	Yes	Yes	Yes			Yes		Yes		Yes	Yes	Yes		Yes			Yes				Yes	Yes	Yes		Yes	Yes	Yes	Yes	Yes	Yes
GCF_000934565.1	Pseudomonas fluorescens	30	Yes				Yes			Yes					Yes	Yes	Yes	Yes	Yes	Yes	Yes			Yes		Yes		Yes	Yes	Yes		Yes			Yes				Yes	Yes	Yes		Yes	Yes	Yes	Yes	Yes	Yes
GCF_001708465.1	Pseudomonas fluorescens	30	Yes				Yes			Yes					Yes	Yes	Yes	Yes	Yes	Yes	Yes			Yes		Yes		Yes	Yes	Yes		Yes			Yes				Yes	Yes	Yes		Yes	Yes	Yes	Yes	Yes	Yes
GCF_001708485.1	Pseudomonas fluorescens	30	Yes				Yes			Yes			Yes		Yes	Yes	Yes	Yes	Yes	Yes	Yes			Yes		Yes		Yes	Yes	Yes		Yes			Yes				Yes	Yes	Yes		Yes		Yes	Yes	Yes	Yes
GCF_001747385.1	Pseudomonas fluorescens	30	Yes				Yes			Yes					Yes	Yes	Yes	Yes	Yes	Yes	Yes			Yes		Yes		Yes	Yes	Yes		Yes			Yes				Yes	Yes	Yes		Yes	Yes	Yes	Yes	Yes	Yes
GCF_900636825.1	Pseudomonas fluorescens	30	Yes				Yes			Yes					Yes	Yes	Yes	Yes	Yes	Yes	Yes			Yes		Yes		Yes	Yes	Yes		Yes			Yes				Yes	Yes	Yes		Yes	Yes	Yes	Yes	Yes	Yes
GCF_000262325.2	Pseudomonas fluorescens A506	30	Yes				Yes			Yes					Yes	Yes	Yes	Yes	Yes	Yes	Yes			Yes		Yes		Yes	Yes	Yes		Yes			Yes				Yes	Yes	Yes		Yes	Yes	Yes	Yes	Yes	Yes
GCF_002128325.1	Pseudomonas fragi	30	Yes				Yes			Yes		Yes			Yes		Yes	Yes	Yes		Yes			Yes		Yes		Yes	Yes	Yes		Yes			Yes				Yes	Yes	Yes	Yes	Yes	Yes	Yes	Yes	Yes	Yes
GCF_002355315.1	Pseudomonas frederiksbergensis	30	Yes				Yes			Yes			Yes		Yes		Yes	Yes	Yes	Yes	Yes			Yes		Yes		Yes	Yes	Yes		Yes			Yes				Yes	Yes	Yes	Yes	Yes	Yes		Yes	Yes	Yes
GCF_002355475.1	Pseudomonas furukawaii	30	Yes				Yes			Yes		Yes			Yes	Yes		Yes	Yes		Yes			Yes		Yes		Yes	Yes	Yes		Yes			Yes				Yes	Yes	Yes	Yes	Yes		Yes	Yes	Yes	Yes
GCF_000689415.1	Pseudomonas knackmussii B13	30	Yes				Yes			Yes					Yes	Yes	Yes	Yes	Yes	Yes	Yes			Yes		Yes		Yes	Yes			Yes			Yes				Yes	Yes	Yes	Yes	Yes	Yes	Yes	Yes	Yes	Yes
GCF_001605965.1	Pseudomonas koreensis	30	Yes				Yes			Yes					Yes	Yes	Yes	Yes	Yes	Yes	Yes			Yes		Yes		Yes	Yes	Yes		Yes			Yes				Yes	Yes	Yes		Yes	Yes	Yes	Yes	Yes	Yes
GCF_003952245.1	Pseudomonas libanensis	30	Yes				Yes			Yes					Yes	Yes	Yes	Yes	Yes	Yes	Yes			Yes		Yes		Yes	Yes	Yes		Yes			Yes				Yes	Yes	Yes		Yes	Yes	Yes	Yes	Yes	Yes
GCF_002966835.1	Pseudomonas lurida	30	Yes				Yes			Yes			Yes		Yes	Yes	Yes	Yes	Yes	Yes	Yes			Yes		Yes		Yes	Yes	Yes		Yes			Yes				Yes	Yes	Yes		Yes		Yes	Yes	Yes	Yes
GCF_900475945.1	Pseudomonas mucidolens	30	Yes				Yes			Yes					Yes		Yes	Yes	Yes	Yes	Yes			Yes		Yes		Yes	Yes	Yes		Yes			Yes				Yes	Yes	Yes	Yes	Yes	Yes	Yes	Yes	Yes	Yes
GCF_003851585.1	Pseudomonas orientalis	30	Yes				Yes			Yes					Yes	Yes	Yes	Yes	Yes	Yes	Yes			Yes		Yes		Yes	Yes	Yes		Yes			Yes				Yes	Yes	Yes		Yes	Yes	Yes	Yes	Yes	Yes
GCF_003851605.1	Pseudomonas orientalis	30	Yes				Yes			Yes					Yes	Yes	Yes	Yes	Yes	Yes	Yes			Yes		Yes		Yes	Yes	Yes		Yes			Yes				Yes	Yes	Yes		Yes	Yes	Yes	Yes	Yes	Yes
GCF_003852045.1	Pseudomonas orientalis	30	Yes				Yes			Yes					Yes	Yes	Yes	Yes	Yes	Yes	Yes			Yes		Yes		Yes	Yes	Yes		Yes			Yes				Yes	Yes	Yes		Yes	Yes	Yes	Yes	Yes	Yes
GCF_001913135.1	Pseudomonas psychrotolerans	30	Yes				Yes			Yes			Yes		Yes	Yes	Yes	Yes	Yes	Yes	Yes			Yes		Yes		Yes	Yes	Yes		Yes			Yes				Yes	Yes	Yes	Yes	Yes	Yes		Yes	Yes
GCF_002741075.1	Pseudomonas putida	30	Yes		Yes		Yes			Yes		Yes			Yes		Yes	Yes	Yes		Yes			Yes		Yes		Yes	Yes	Yes		Yes			Yes				Yes	Yes	Yes		Yes	Yes	Yes	Yes	Yes	Yes
GCF_000226035.2	Pseudomonas putida B6-2	30	Yes		Yes		Yes			Yes					Yes		Yes	Yes	Yes	Yes	Yes			Yes		Yes		Yes	Yes	Yes		Yes			Yes				Yes	Yes	Yes	Yes			Yes	Yes	Yes	Yes
GCF_000325725.1	Pseudomonas putida HB3267	30	Yes				Yes			Yes					Yes		Yes	Yes	Yes	Yes	Yes			Yes		Yes		Yes	Yes	Yes		Yes			Yes				Yes	Yes	Yes	Yes	Yes		Yes	Yes	Yes	Yes
GCF_000498395.2	Pseudomonas putida S13.1.2	30	Yes		Yes		Yes			Yes					Yes		Yes	Yes	Yes	Yes	Yes			Yes		Yes		Yes	Yes	Yes		Yes			Yes				Yes	Yes	Yes		Yes	Yes	Yes	Yes	Yes	Yes
GCF_004124275.1	Pseudomonas sp. DTU12.3	30	Yes				Yes			Yes					Yes	Yes	Yes	Yes	Yes	Yes	Yes			Yes		Yes		Yes	Yes	Yes		Yes			Yes				Yes	Yes	Yes	Yes	Yes		Yes	Yes	Yes	Yes
GCF_001655615.1	Pseudomonas sp. GR 6-02	30	Yes				Yes			Yes			Yes		Yes		Yes	Yes	Yes	Yes	Yes			Yes		Yes		Yes	Yes	Yes		Yes			Yes				Yes	Yes	Yes	Yes	Yes	Yes		Yes	Yes	Yes
GCF_001655295.1	Pseudomonas sp. JY-Q	30	Yes		Yes		Yes			Yes					Yes		Yes	Yes	Yes	Yes	Yes			Yes		Yes		Yes	Yes	Yes		Yes			Yes				Yes	Yes	Yes		Yes	Yes	Yes	Yes	Yes	Yes
GCF_003290225.1	Pseudomonas sp. LG1E9	30	Yes				Yes			Yes					Yes	Yes	Yes	Yes	Yes	Yes	Yes			Yes		Yes		Yes	Yes	Yes		Yes			Yes				Yes	Yes	Yes		Yes	Yes	Yes	Yes	Yes	Yes
GCF_003691465.1	Pseudomonas sp. LTJR-52	30	Yes				Yes					Yes			Yes	Yes		Yes	Yes			Yes		Yes		Yes		Yes	Yes	Yes		Yes			Yes		Yes		Yes	Yes	Yes	Yes	Yes	Yes		Yes	Yes	Yes
GCF_002966775.1	Pseudomonas sp. MYb193	30	Yes				Yes			Yes					Yes	Yes	Yes	Yes	Yes	Yes	Yes			Yes		Yes		Yes	Yes	Yes		Yes			Yes				Yes	Yes	Yes		Yes	Yes	Yes	Yes	Yes	Yes
GCF_003408635.1	Pseudomonas sp. phDV1	30	Yes				Yes			Yes					Yes	Yes	Yes	Yes	Yes	Yes	Yes			Yes		Yes		Yes	Yes	Yes		Yes			Yes				Yes	Yes	Yes	Yes	Yes	Yes		Yes	Yes	Yes
GCF_003991975.1	Pseudomonas sp. QZS01	30	Yes	Yes		Yes	Yes	Yes	Yes	Yes	Yes	Yes	Yes		Yes			Yes								Yes			Yes	Yes		Yes						Yes	Yes	Yes	Yes	Yes	Yes		Yes	Yes	Yes	Yes
GCF_003852255.1	Pseudomonas sp. R1-43-08	30	Yes				Yes			Yes					Yes	Yes	Yes	Yes	Yes	Yes	Yes			Yes		Yes		Yes	Yes	Yes		Yes			Yes				Yes	Yes	Yes		Yes	Yes	Yes	Yes	Yes	Yes
GCF_003852295.1	Pseudomonas sp. R11-23-07	30	Yes				Yes			Yes					Yes	Yes	Yes	Yes	Yes	Yes	Yes			Yes		Yes		Yes	Yes	Yes		Yes			Yes				Yes	Yes	Yes		Yes	Yes	Yes	Yes	Yes	Yes
GCF_003851705.1	Pseudomonas sp. R2-37-08W	30	Yes				Yes			Yes					Yes	Yes	Yes	Yes	Yes	Yes	Yes			Yes		Yes		Yes	Yes	Yes		Yes			Yes				Yes	Yes	Yes		Yes	Yes	Yes	Yes	Yes	Yes
GCF_003852335.1	Pseudomonas sp. R2-60-08W	30	Yes				Yes			Yes					Yes	Yes	Yes	Yes	Yes	Yes	Yes			Yes		Yes		Yes	Yes	Yes		Yes			Yes				Yes	Yes	Yes		Yes	Yes	Yes	Yes	Yes	Yes
GCF_003852355.1	Pseudomonas sp. R2-7-07	30	Yes				Yes			Yes					Yes	Yes	Yes	Yes	Yes	Yes	Yes			Yes		Yes		Yes	Yes	Yes		Yes			Yes				Yes	Yes	Yes		Yes	Yes	Yes	Yes	Yes	Yes
GCF_003852065.1	Pseudomonas sp. R3-18-08	30	Yes				Yes			Yes					Yes	Yes	Yes	Yes	Yes	Yes	Yes			Yes		Yes		Yes	Yes	Yes		Yes			Yes				Yes	Yes	Yes		Yes	Yes	Yes	Yes	Yes	Yes
GCF_003851745.1	Pseudomonas sp. R3-52-08	30	Yes				Yes			Yes					Yes	Yes	Yes	Yes	Yes	Yes	Yes			Yes		Yes		Yes	Yes	Yes		Yes			Yes				Yes	Yes	Yes		Yes	Yes	Yes	Yes	Yes	Yes
GCF_003852235.1	Pseudomonas sp. R4-35-07	30	Yes				Yes			Yes					Yes	Yes	Yes	Yes	Yes	Yes	Yes			Yes		Yes		Yes	Yes	Yes		Yes			Yes				Yes	Yes	Yes		Yes	Yes	Yes	Yes	Yes	Yes
GCF_003851685.1	Pseudomonas sp. R5-89-07	30	Yes				Yes			Yes			Yes		Yes	Yes	Yes	Yes	Yes	Yes	Yes			Yes		Yes		Yes	Yes	Yes		Yes			Yes				Yes	Yes	Yes		Yes		Yes	Yes	Yes	Yes
GCF_002947915.1	Pseudomonas sp. SWI44	30	Yes		Yes		Yes			Yes			Yes		Yes		Yes	Yes	Yes	Yes	Yes			Yes		Yes		Yes	Yes	Yes		Yes			Yes				Yes	Yes	Yes		Yes	Yes		Yes	Yes	Yes
GCF_002947975.1	Pseudomonas sp. SWI6	30	Yes		Yes		Yes			Yes			Yes		Yes		Yes	Yes	Yes	Yes	Yes			Yes		Yes		Yes	Yes	Yes		Yes			Yes				Yes	Yes	Yes		Yes	Yes		Yes	Yes	Yes
GCF_000508205.1	Pseudomonas sp. TKP	30	Yes				Yes			Yes					Yes	Yes	Yes	Yes	Yes	Yes	Yes			Yes		Yes		Yes	Yes	Yes		Yes			Yes				Yes	Yes	Yes		Yes	Yes	Yes	Yes	Yes	Yes
GCF_001511775.1	Pseudomonas sp. URMO17WK12:I11	30	Yes		Yes		Yes			Yes					Yes		Yes	Yes	Yes	Yes	Yes			Yes		Yes		Yes	Yes	Yes		Yes			Yes				Yes	Yes	Yes		Yes	Yes	Yes	Yes	Yes	Yes
GCF_000968415.2	Pseudomonas synxantha	30	Yes				Yes			Yes					Yes	Yes	Yes	Yes	Yes	Yes	Yes			Yes		Yes		Yes	Yes	Yes		Yes			Yes				Yes	Yes	Yes		Yes	Yes	Yes	Yes	Yes	Yes
GCF_003851465.1	Pseudomonas synxantha	30	Yes				Yes			Yes					Yes	Yes	Yes	Yes	Yes	Yes	Yes			Yes		Yes		Yes	Yes	Yes		Yes			Yes				Yes	Yes	Yes		Yes	Yes	Yes	Yes	Yes	Yes
GCF_003851495.1	Pseudomonas synxantha	30	Yes				Yes			Yes					Yes	Yes	Yes	Yes	Yes	Yes	Yes			Yes		Yes		Yes	Yes	Yes		Yes			Yes				Yes	Yes	Yes		Yes	Yes	Yes	Yes	Yes	Yes
GCF_003851555.1	Pseudomonas synxantha	30	Yes				Yes			Yes					Yes	Yes	Yes	Yes	Yes	Yes	Yes			Yes		Yes		Yes	Yes	Yes		Yes			Yes				Yes	Yes	Yes		Yes	Yes	Yes	Yes	Yes	Yes
GCF_002028325.1	Pseudomonas veronii	30	Yes				Yes			Yes					Yes	Yes	Yes	Yes	Yes	Yes	Yes			Yes		Yes		Yes	Yes	Yes		Yes			Yes				Yes	Yes	Yes		Yes	Yes	Yes	Yes	Yes	Yes
GCF_003627795.1	Rhizobium sp. CCGE531	30	Yes				Yes						Yes		Yes		Yes	Yes	Yes	Yes		Yes		Yes	Yes	Yes		Yes	Yes	Yes		Yes			Yes		Yes		Yes	Yes	Yes		Yes	Yes		Yes	Yes	Yes
GCF_000499645.1	Rhizobium sp. IRBG74	30	Yes		Yes		Yes								Yes			Yes	Yes	Yes		Yes		Yes	Yes	Yes		Yes	Yes	Yes		Yes					Yes	Yes	Yes	Yes	Yes	Yes		Yes	Yes	Yes	Yes	Yes
GCF_003429265.1	Rhodobacter sphaeroides	30	Yes				Yes			Yes		Yes		Yes	Yes	Yes	Yes		Yes					Yes	Yes	Yes		Yes	Yes	Yes						Yes	Yes	Yes	Yes	Yes	Yes		Yes	Yes	Yes	Yes	Yes		Yes
GCF_003031245.1	Rhodopseudomonas palustris	30	Yes				Yes					Yes	Yes		Yes	Yes	Yes	Yes	Yes			Yes		Yes	Yes	Yes		Yes	Yes	Yes		Yes			Yes		Yes		Yes	Yes	Yes		Yes		Yes	Yes	Yes		Yes
GCF_003031265.1	Rhodopseudomonas palustris	30	Yes				Yes					Yes	Yes		Yes	Yes	Yes	Yes	Yes			Yes		Yes	Yes	Yes		Yes	Yes	Yes		Yes			Yes		Yes		Yes	Yes	Yes		Yes		Yes	Yes	Yes		Yes
GCF_000013745.1	Rhodopseudomonas palustris BisB18	30	Yes				Yes					Yes	Yes		Yes	Yes	Yes	Yes	Yes			Yes		Yes	Yes	Yes		Yes	Yes	Yes		Yes			Yes		Yes		Yes	Yes	Yes		Yes		Yes	Yes	Yes		Yes
GCF_000195775.1	Rhodopseudomonas palustris CGA009	30	Yes				Yes					Yes	Yes		Yes	Yes	Yes	Yes	Yes			Yes		Yes	Yes	Yes		Yes	Yes	Yes		Yes			Yes	Yes	Yes		Yes	Yes	Yes		Yes			Yes	Yes		Yes
GCF_000177255.2	Rhodopseudomonas palustris DX-1	30	Yes				Yes					Yes	Yes		Yes	Yes	Yes	Yes	Yes			Yes		Yes	Yes	Yes		Yes	Yes	Yes		Yes			Yes	Yes	Yes		Yes	Yes	Yes		Yes			Yes	Yes		Yes
GCF_001941945.1	Roseomonas gilardii	30	Yes				Yes						Yes		Yes	Yes		Yes	Yes	Yes		Yes		Yes	Yes	Yes		Yes	Yes	Yes		Yes			Yes		Yes		Yes	Yes	Yes		Yes	Yes	Yes	Yes	Yes	Yes
GCF_000062885.1	Saccharopolyspora erythraea NRRL 2338	30	Yes		Yes		Yes	Yes		Yes			Yes	Yes	Yes	Yes		Yes	Yes					Yes		Yes			Yes	Yes		Yes		Yes				Yes	Yes	Yes	Yes		Yes	Yes		Yes	Yes	Yes
GCF_001969385.1	Salipiger profundus	30	Yes				Yes			Yes		Yes		Yes	Yes	Yes	Yes	Yes	Yes					Yes	Yes	Yes		Yes	Yes	Yes		Yes					Yes	Yes	Yes	Yes	Yes		Yes		Yes	Yes	Yes	Yes
GCF_003429445.1	Salmonella enterica subsp. enterica	30	Yes	Yes		Yes	Yes	Yes	Yes	Yes	Yes	Yes	Yes		Yes	Yes										Yes		Yes	Yes			Yes								Yes	Yes	Yes	Yes		Yes	Yes	Yes		Yes
GCF_001717585.1	Selenomonas sp. oral taxon 920	30	Yes	Yes		Yes	Yes	Yes	Yes	Yes	Yes	Yes	Yes			Yes								Yes				Yes	Yes	Yes		Yes		Yes				Yes	Yes	Yes	Yes		Yes		Yes	Yes	Yes	Yes
GCF_003855395.1	Shewanella livingstonensis	30	Yes				Yes	Yes	Yes		Yes	Yes			Yes	Yes			Yes									Yes	Yes	Yes		Yes			Yes				Yes	Yes	Yes	Yes	Yes	Yes	Yes	Yes	Yes	Yes	Yes
GCF_000018025.1	Shewanella sediminis HAW-EB3	30	Yes	Yes			Yes	Yes	Yes		Yes	Yes			Yes	Yes		Yes										Yes	Yes	Yes		Yes			Yes				Yes	Yes	Yes	Yes		Yes	Yes	Yes	Yes	Yes	Yes
GCF_001456115.1	Sphingobium baderi	30	Yes				Yes					Yes			Yes	Yes	Yes	Yes	Yes			Yes		Yes	Yes	Yes		Yes	Yes	Yes		Yes			Yes		Yes	Yes	Yes	Yes	Yes		Yes	Yes	Yes	Yes	Yes
GCF_001717955.1	Sphingomonas panacis	30	Yes				Yes			Yes		Yes	Yes		Yes	Yes	Yes	Yes	Yes					Yes	Yes	Yes		Yes	Yes	Yes		Yes					Yes	Yes	Yes	Yes	Yes		Yes	Yes	Yes	Yes	Yes
GCF_002222635.1	Sulfitobacter pseudonitzschiae	30					Yes			Yes		Yes		Yes	Yes	Yes	Yes	Yes	Yes					Yes	Yes	Yes		Yes	Yes	Yes		Yes			Yes		Yes		Yes	Yes	Yes		Yes	Yes	Yes	Yes	Yes	Yes
GCF_001723605.1	Sulfurospirillum halorespirans DSM 13726	30	Yes	Yes	Yes	Yes	Yes	Yes	Yes		Yes	Yes	Yes		Yes	Yes		Yes				Yes				Yes			Yes	Yes		Yes						Yes	Yes	Yes	Yes					Yes	Yes	Yes	Yes
GCF_001969365.1	Tateyamaria omphalii	30	Yes				Yes					Yes			Yes	Yes	Yes	Yes	Yes			Yes		Yes	Yes	Yes		Yes	Yes	Yes		Yes					Yes	Yes	Yes	Yes	Yes		Yes	Yes		Yes	Yes	Yes	Yes
GCF_000264455.2	Tistrella mobilis KA081020-065	30	Yes				Yes					Yes	Yes		Yes	Yes		Yes	Yes		Yes	Yes		Yes	Yes	Yes		Yes	Yes	Yes		Yes					Yes	Yes		Yes	Yes		Yes	Yes	Yes	Yes	Yes	Yes
GCF_000204075.1	Trichormus variabilis ATCC 29413	30	Yes			Yes	Yes						Yes		Yes			Yes	Yes	Yes	Yes	Yes		Yes		Yes		Yes	Yes			Yes			Yes	Yes			Yes	Yes	Yes		Yes		Yes	Yes	Yes	Yes	Yes
GCF_002162355.1	Tumebacillus avium	30	Yes	Yes			Yes	Yes		Yes		Yes		Yes	Yes	Yes		Yes								Yes			Yes	Yes		Yes		Yes				Yes	Yes	Yes	Yes	Yes	Yes	Yes		Yes	Yes	Yes
GCF_003595605.1	[Bacillus] caldolyticus	29	Yes	Yes	Yes		Yes	Yes		Yes		Yes	Yes		Yes	Yes										Yes			Yes	Yes		Yes		Yes			Yes	Yes	Yes	Yes	Yes	Yes		Yes		Yes	Yes	Yes
GCF_004006475.1	[Brevibacterium] frigoritolerans	29	Yes				Yes	Yes		Yes			Yes		Yes			Yes	Yes	Yes						Yes			Yes			Yes		Yes		Yes	Yes	Yes	Yes	Yes	Yes			Yes		Yes	Yes	Yes	Yes
GCF_000247605.1	Acetobacterium woodii DSM 1030	29	Yes	Yes		Yes	Yes	Yes	Yes	Yes	Yes	Yes	Yes			Yes						Yes		Yes		Yes			Yes	Yes		Yes						Yes	Yes	Yes			Yes	Yes		Yes	Yes	Yes
GCF_000202835.1	Acidiphilium multivorum AIU301	29	Yes				Yes						Yes		Yes		Yes	Yes	Yes	Yes		Yes		Yes	Yes	Yes		Yes	Yes	Yes		Yes					Yes	Yes	Yes	Yes	Yes	Yes	Yes	Yes	Yes		Yes
GCF_001551895.1	Agrobacterium tumefaciens	29	Yes		Yes		Yes								Yes			Yes	Yes	Yes		Yes		Yes	Yes	Yes		Yes	Yes	Yes		Yes					Yes	Yes	Yes	Yes	Yes	Yes		Yes	Yes	Yes	Yes	Yes
GCF_000016985.1	Alkaliphilus metalliredigens QYMF	29	Yes	Yes		Yes	Yes	Yes	Yes			Yes	Yes			Yes		Yes				Yes						Yes	Yes	Yes		Yes						Yes	Yes	Yes	Yes			Yes		Yes	Yes	Yes	Yes
GCF_000732925.1	Amycolatopsis japonica	29	Yes				Yes			Yes					Yes	Yes	Yes	Yes	Yes					Yes	Yes	Yes			Yes	Yes		Yes		Yes			Yes	Yes	Yes	Yes	Yes		Yes	Yes		Yes	Yes	Yes
GCF_001277295.1	Anabaena sp. WA102	29	Yes				Yes						Yes		Yes			Yes	Yes	Yes	Yes	Yes		Yes		Yes		Yes	Yes			Yes		Yes	Yes	Yes			Yes	Yes	Yes	Yes	Yes		Yes	Yes	Yes
GCF_002355375.1	Aneurinibacillus soli	29	Yes	Yes	Yes		Yes	Yes		Yes		Yes		Yes	Yes			Yes								Yes			Yes	Yes		Yes		Yes	Yes				Yes	Yes	Yes	Yes		Yes		Yes	Yes	Yes
GCF_001634265.1	Anoxybacillus sp. B2M1	29	Yes	Yes			Yes	Yes				Yes	Yes		Yes	Yes		Yes				Yes				Yes			Yes	Yes		Yes		Yes			Yes	Yes	Yes	Yes	Yes	Yes		Yes		Yes	Yes	Yes	Yes
GCF_001634305.1	Anoxybacillus sp. B7M1	29	Yes	Yes			Yes	Yes				Yes	Yes		Yes	Yes		Yes				Yes				Yes			Yes	Yes		Yes		Yes			Yes	Yes	Yes	Yes	Yes	Yes		Yes		Yes	Yes	Yes	Yes
GCF_001547995.1	Asaia bogorensis NBRC 16594	29	Yes		Yes		Yes			Yes		Yes			Yes			Yes	Yes					Yes	Yes	Yes		Yes	Yes	Yes		Yes					Yes	Yes	Yes	Yes	Yes		Yes	Yes	Yes	Yes	Yes	Yes
GCF_000010525.1	Azorhizobium caulinodans ORS 571	29	Yes				Yes						Yes		Yes	Yes		Yes	Yes	Yes		Yes			Yes	Yes		Yes	Yes	Yes		Yes					Yes	Yes	Yes	Yes	Yes		Yes	Yes		Yes	Yes	Yes	Yes
GCF_000236665.1	Azospira oryzae PS	29	Yes				Yes	Yes	Yes						Yes	Yes			Yes	Yes				Yes		Yes		Yes	Yes	Yes		Yes			Yes				Yes	Yes	Yes	Yes		Yes	Yes	Yes	Yes	Yes
GCF_001315015.1	Azospirillum brasilense	29	Yes				Yes			Yes			Yes		Yes	Yes		Yes	Yes	Yes				Yes	Yes	Yes		Yes	Yes	Yes		Yes			Yes		Yes		Yes	Yes	Yes			Yes	Yes	Yes	Yes
GCF_001305595.1	Azospirillum thiophilum	29	Yes				Yes			Yes					Yes	Yes		Yes	Yes	Yes				Yes	Yes	Yes		Yes	Yes	Yes		Yes			Yes		Yes		Yes	Yes	Yes		Yes	Yes	Yes	Yes	Yes
GCF_003667825.1	Bacillus litoralis	29	Yes	Yes	Yes		Yes	Yes		Yes				Yes	Yes			Yes		Yes						Yes			Yes	Yes		Yes		Yes			Yes	Yes	Yes	Yes	Yes					Yes	Yes	Yes
GCF_003072605.1	Bacillus megaterium	29	Yes	Yes			Yes	Yes		Yes			Yes	Yes	Yes	Yes				Yes						Yes			Yes	Yes		Yes		Yes			Yes	Yes	Yes	Yes	Yes					Yes	Yes	Yes	Yes
GCF_000025805.1	Bacillus megaterium DSM 319	29	Yes	Yes			Yes	Yes		Yes			Yes	Yes	Yes	Yes				Yes						Yes			Yes	Yes		Yes		Yes			Yes	Yes	Yes	Yes	Yes					Yes	Yes	Yes	Yes
GCF_000832985.1	Bacillus megaterium NBRC 15308 = ATCC 14581	29	Yes	Yes			Yes	Yes		Yes				Yes	Yes	Yes				Yes					Yes	Yes			Yes	Yes		Yes		Yes			Yes	Yes	Yes	Yes	Yes					Yes	Yes	Yes	Yes
GCF_000225265.1	Bacillus megaterium WSH-002	29	Yes	Yes			Yes	Yes		Yes			Yes	Yes	Yes	Yes				Yes						Yes			Yes	Yes		Yes		Yes			Yes	Yes	Yes	Yes	Yes					Yes	Yes	Yes	Yes
GCF_001578185.1	Bacillus simplex	29	Yes				Yes	Yes		Yes			Yes		Yes			Yes	Yes	Yes						Yes		Yes	Yes	Yes		Yes					Yes	Yes	Yes	Yes	Yes			Yes		Yes	Yes	Yes	Yes
GCF_001889165.1	Bacillus weihaiensis	29	Yes	Yes	Yes		Yes	Yes		Yes					Yes			Yes		Yes						Yes			Yes			Yes		Yes		Yes	Yes	Yes		Yes	Yes	Yes		Yes		Yes	Yes	Yes
GCF_000019845.1	Beijerinckia indica subsp. indica ATCC 9039	29	Yes		Yes		Yes			Yes		Yes			Yes	Yes		Yes	Yes					Yes	Yes	Yes		Yes	Yes	Yes		Yes			Yes		Yes			Yes	Yes		Yes	Yes	Yes	Yes	Yes	Yes
GCF_001402875.1	Blastochloris viridis	29	Yes				Yes					Yes		Yes	Yes	Yes	Yes		Yes			Yes		Yes	Yes	Yes			Yes	Yes		Yes				Yes	Yes	Yes		Yes	Yes		Yes	Yes	Yes	Yes	Yes		Yes
GCF_001459775.1	Blastochloris viridis	29	Yes				Yes					Yes		Yes	Yes	Yes	Yes		Yes			Yes		Yes	Yes	Yes			Yes	Yes		Yes				Yes	Yes	Yes		Yes	Yes		Yes	Yes	Yes	Yes	Yes		Yes
GCF_001548155.2	Blastochloris viridis	29	Yes				Yes					Yes		Yes	Yes	Yes	Yes		Yes			Yes		Yes	Yes	Yes			Yes	Yes		Yes				Yes	Yes	Yes		Yes	Yes		Yes	Yes	Yes	Yes	Yes		Yes
GCF_001562255.1	Bosea sp. PAMC 26642	29	Yes		Yes		Yes					Yes			Yes	Yes		Yes	Yes			Yes		Yes	Yes	Yes		Yes	Yes	Yes		Yes			Yes		Yes		Yes	Yes	Yes		Yes	Yes		Yes	Yes	Yes
GCF_001713455.1	Bosea sp. RAC05	29	Yes				Yes			Yes		Yes			Yes	Yes	Yes	Yes	Yes					Yes	Yes	Yes		Yes	Yes	Yes		Yes			Yes		Yes		Yes	Yes	Yes		Yes	Yes		Yes	Yes	Yes
GCF_003183845.1	Bradyrhizobium diazoefficiens	29	Yes				Yes					Yes	Yes		Yes	Yes	Yes	Yes	Yes			Yes		Yes	Yes	Yes		Yes	Yes	Yes		Yes			Yes		Yes		Yes	Yes	Yes			Yes		Yes	Yes	Yes
GCF_001693385.1	Bradyrhizobium icense	29	Yes				Yes					Yes			Yes	Yes	Yes	Yes	Yes			Yes		Yes	Yes	Yes		Yes	Yes	Yes		Yes					Yes	Yes	Yes	Yes	Yes	Yes		Yes		Yes	Yes	Yes
[truncated: 10,559 more rows]
[truncated: 8 more columns]
