# Supplementary material for: Microbially produced vitamin B12 contributes to the lipid-lowering effect of silymarin
Source: Nat Commun. 2023 Jan 30;14:477. doi: 10.1038/s41467-023-36079-x (PMC9887073; doi:10.1038/s41467-023-36079-x)
Supplement: Supplementary file 6 — Supplementary Data 4 [file 41467_2023_36079_MOESM6_ESM.xlsx]

## Sheet: Supplementary Table 4
Responder	Missing BMI	Sample size	Time between two visits (weeks)	Gender (Male/Female)	Age (years)		BMI		Vitamin B12 (pg/mL)		TG (mmol/L)
					Visit 1	Visit 2	Visit 1	Visit 2	Visit 1	Visit 2	Visit 1	Visit 2
Yes	missing	206	8.63±0.63	102/104	68.46±1.00	68.37±1.019			467.21±23.39	708.49±31.88	1.58±0.070	1.14±0.047
	complete	398	14.11±0.731	237/161	65.71±0.62	65.73±0.62	23.45±0.17	23.35±0.17	382.68±12.164	604.34±20.09	1.77±0.058	1.28±0.036
No	missing	156	8.09±0.64	86/70	66.83±1.30	66.72±1.30			381.97±19.49	637.94±33.80	1.071±0.044	1.50±0.069
	complete	270	12.95±0.71	135/135	66.78±0.78	66.66±0.78	23.25±0.196	23.10±0.19	370.87±13.17	575.63±23.30	1.27±0.045	1.77±0.061
Total		1030
