# Supplementary material for: Microbially produced vitamin B12 contributes to the lipid-lowering effect of silymarin
Source: Nat Commun. 2023 Jan 30;14:477. doi: 10.1038/s41467-023-36079-x (PMC9887073; doi:10.1038/s41467-023-36079-x)
Supplement: Supplementary file 7 — Supplementary Data 5 [file 41467_2023_36079_MOESM7_ESM.xlsx]

## Sheet: Supplementary Table 5
ensembl_gene_id	entrezgene_id	baseMean	log2FoldChange	pvalue	padj	mgi_symbol	mgi_description
ENSMUSG00000031762	17750	5265.37	5.80465	1.13004e-11	1.68358e-08	Mt2	metallothionein 2
ENSMUSG00000031765	17748	10537.6	5.49446	4.0072e-15	1.79102e-11	Mt1	metallothionein 1
ENSMUSG00000020000	59012	42.6563	4.9431	0.000207937	0.00833519	Moxd1	monooxygenase, DBH-like 1
ENSMUSG00000057465	20209	484.882	4.85399	5.57331e-07	0.000110711	Saa2	serum amyloid A 2
ENSMUSG00000023905	27279	232.311	4.09705	9.45612e-08	2.64151e-05	Tnfrsf12a	tumor necrosis factor receptor superfamily, member 12a
ENSMUSG00000029380	14825	950.096	4.04532	2.69622e-11	3.44307e-08	Cxcl1	chemokine (C-X-C motif) ligand 1
ENSMUSG00000057425	112417	96.5585	3.80628	0.000586643	0.0173069	Ugt2b37	UDP glucuronosyltransferase 2 family, polypeptide B37
ENSMUSG00000038418	13653	1002.67	3.75788	2.40121e-05	0.00175938	Egr1	early growth response 1
ENSMUSG00000074115	20208	801.351	3.44635	1.63094e-06	0.000247101	Saa1	serum amyloid A 1
ENSMUSG00000024036	224674	79.5061	3.29471	7.59999e-14	2.26454e-10	Slc37a1	solute carrier family 37 (glycerol-3-phosphate transporter), member 1
ENSMUSG00000026822	16819	284.748	2.97498	2.17695e-05	0.00163527	Lcn2	lipocalin 2
ENSMUSG00000022218	21816	68.756	2.92388	3.319e-07	7.06395e-05	Tgm1	transglutaminase 1, K polypeptide
ENSMUSG00000021091	20716	2201.94	2.88178	1.8252e-20	1.63155e-16	Serpina3n	serine (or cysteine) peptidase inhibitor, clade A, member 3N
ENSMUSG00000039457	19041	475.716	2.88114	2.06912e-07	4.64782e-05	Ppl	periplakin
ENSMUSG00000032802	76650	344.733	2.5891	3.56863e-06	0.000459225	Srxn1	sulfiredoxin 1 homolog (S. cerevisiae)
ENSMUSG00000020255	28109	70.0749	2.46328	7.2674e-07	0.000132578	Nopchap1	NOP protein chaperone 1
ENSMUSG00000042041		390.501	2.35795	3.57022e-06	0.000459225	2010003K11Rik	RIKEN cDNA 2010003K11 gene
ENSMUSG00000025511	64540	467.905	2.30546	2.11071e-12	4.71691e-09	Tspan4	tetraspanin 4
ENSMUSG00000040612	100039795	196.946	2.30457	4.97729e-06	0.000576437	Ildr2	immunoglobulin-like domain containing receptor 2
ENSMUSG00000047109	56173	227.293	2.25251	1.06172e-10	9.49071e-08	Cldn14	claudin 14
ENSMUSG00000019590	13056	43.3127	2.24623	6.16502e-06	0.000672063	Cyb561	cytochrome b-561
ENSMUSG00000032300	74211	141.369	2.21888	0.000515633	0.0157312	1700017B05Rik	RIKEN cDNA 1700017B05 gene
ENSMUSG00000019139	71780	218.366	2.21394	1.73448e-09	9.69033e-07	Isyna1	myo-inositol 1-phosphate synthase A1
ENSMUSG00000050069	23893	93.4298	2.17702	3.79982e-12	6.79332e-09	Grem2	gremlin 2, DAN family BMP antagonist
ENSMUSG00000058806	12817	51.0242	2.17486	0.000980166	0.0249876	Col13a1	collagen, type XIII, alpha 1
ENSMUSG00000053113	12702	258.224	2.17366	5.65625e-06	0.000632015	Socs3	suppressor of cytokine signaling 3
ENSMUSG00000053175	12051	331.113	2.16344	7.90995e-10	5.43901e-07	Bcl3	B cell leukemia/lymphoma 3
ENSMUSG00000035049	107094	51.1642	2.15798	0.00107678	0.0267369	Rrp12	ribosomal RNA processing 12 homolog
ENSMUSG00000079662		75.8459	2.08961	1.70315e-05	0.00139674
ENSMUSG00000033294	100608	54.9502	2.03419	3.66781e-05	0.00234383	Noc4l	NOC4 like
ENSMUSG00000020122	13649	1683.19	2.01903	4.32027e-11	4.29099e-08	Egfr	epidermal growth factor receptor
ENSMUSG00000037095	76905	3270.31	1.99797	5.27107e-10	3.92651e-07	Lrg1	leucine-rich alpha-2-glycoprotein 1
ENSMUSG00000012428		384.578	1.97306	1.59149e-09	9.69033e-07	Steap4	STEAP family member 4
ENSMUSG00000028001	14161	5288.12	1.91784	2.67394e-05	0.00191219	Fga	fibrinogen alpha chain
ENSMUSG00000052837	16477	891.394	1.89289	2.0798e-07	4.64782e-05	Junb	jun B proto-oncogene
ENSMUSG00000026064	19243	213.455	1.87412	4.66597e-08	1.43824e-05	Ptp4a1	protein tyrosine phosphatase 4a1
ENSMUSG00000015176	70769	132.272	1.86879	0.000985769	0.0249876	Nolc1	nucleolar and coiled-body phosphoprotein 1
ENSMUSG00000001473	67951	201.715	1.81518	1.93178e-09	1.01577e-06	Tubb6	tubulin, beta 6 class V
ENSMUSG00000074063	71839	1967.54	1.75919	6.24779e-05	0.00338479	Osgin1	oxidative stress induced growth inhibitor 1
ENSMUSG00000021922	16427	6292.1	1.75554	1.69215e-09	9.69033e-07	Itih4	inter alpha-trypsin inhibitor, heavy chain 4
ENSMUSG00000029135	14284	36.5441	1.74174	0.000416235	0.0140003	Fosl2	fos-like antigen 2
ENSMUSG00000039956		435.704	1.73321	1.18173e-08	4.08782e-06	Mrap	melanocortin 2 receptor accessory protein
ENSMUSG00000020429	16006	1075.92	1.72227	0.000362834	0.0126201	Igfbp1	insulin-like growth factor binding protein 1
ENSMUSG00000072849	20704	24072.8	1.71466	1.11162e-06	0.000180669	Serpina1e	serine (or cysteine) peptidase inhibitor, clade A, member 1E
ENSMUSG00000028755	72269	70.4403	1.70023	0.000418985	0.0140003	Cda	cytidine deaminase
ENSMUSG00000071350	239122	96.5752	1.67353	4.26136e-05	0.00257381	Setdb2	SET domain, bifurcated 2
ENSMUSG00000030539	20352	56.8729	1.66805	0.000189445	0.00772965	Sema4b	sema domain, immunoglobulin domain (Ig), transmembrane domain (TM) and short cytoplasmic domain, (semaphorin) 4B
ENSMUSG00000031594	234199	2978.86	1.64951	2.252e-06	0.000314541	Fgl1	fibrinogen-like protein 1
ENSMUSG00000019960	67603	505.346	1.64862	0.000166418	0.00718652	Dusp6	dual specificity phosphatase 6
ENSMUSG00000018171	75909	2272.98	1.64533	5.41885e-09	2.42196e-06	Vmp1	vacuole membrane protein 1
ENSMUSG00000026072	16177	2493.84	1.6369	0.000354075	0.0124609	Il1r1	interleukin 1 receptor, type I
ENSMUSG00000039835	215819	173.397	1.61831	6.28208e-06	0.000676573	Nhsl1	NHS-like 1
ENSMUSG00000033009	270086	51.3259	1.6136	5.86674e-07	0.00011158	Ogfod1	2-oxoglutarate and iron-dependent oxygenase domain containing 1
ENSMUSG00000071369	26408	559.063	1.61157	0.00103227	0.0258471	Map3k5	mitogen-activated protein kinase kinase kinase 5
ENSMUSG00000041481	20715	153.041	1.60913	6.88351e-05	0.00359834	Serpina3g	serine (or cysteine) peptidase inhibitor, clade A, member 3G
ENSMUSG00000026542	20219	674.247	1.58264	2.59494e-05	0.00188587	Apcs	amyloid P component, serum
ENSMUSG00000023043	16668	2789.02	1.54183	8.70799e-07	0.000149694	Krt18	keratin 18
ENSMUSG00000061947	217847	1180.5	1.52748	2.28401e-09	1.13426e-06	Serpina10	serine (or cysteine) peptidase inhibitor, clade A (alpha-1 antiproteinase, antitrypsin), member 10
ENSMUSG00000055491	226169	158.33	1.5226	2.7035e-05	0.00191798	Pprc1	peroxisome proliferative activated receptor, gamma, coactivator-related 1
ENSMUSG00000051435	329977	63.0753	1.50198	0.00217661	0.0435274	Fhad1	forkhead-associated (FHA) phosphopeptide binding domain 1
ENSMUSG00000020644	15902	1159.71	1.48822	1.3441e-07	3.33749e-05	Id2	inhibitor of DNA binding 2
ENSMUSG00000006522	16426	13027.8	1.4758	4.12933e-07	8.5842e-05	Itih3	inter-alpha trypsin inhibitor, heavy chain 3
ENSMUSG00000033831		13882.5	1.46868	1.18898e-08	4.08782e-06	Fgb	fibrinogen beta chain
ENSMUSG00000063919	68955	115.816	1.46819	0.00093381	0.0240557	Srrm4	serine/arginine repetitive matrix 4
ENSMUSG00000028271	229906	180.509	1.46174	5.5199e-08	1.64475e-05	Gtf2b	general transcription factor IIB
ENSMUSG00000079012	20717	951.039	1.44968	6.4118e-09	2.72929e-06	Serpina3m	serine (or cysteine) peptidase inhibitor, clade A, member 3M
ENSMUSG00000033860	99571	9315.65	1.425	9.75097e-09	3.78974e-06	Fgg	fibrinogen gamma chain
ENSMUSG00000026020	55989	159.82	1.40981	0.000178019	0.00743603	Nop58	NOP58 ribonucleoprotein
ENSMUSG00000040891	15377	446.261	1.40811	7.32955e-06	0.000770809	Foxa3	forkhead box A3
ENSMUSG00000062825	11465	456.316	1.40804	0.0024716	0.0479113	Actg1	actin, gamma, cytoplasmic 1
ENSMUSG00000027079	98985	173.578	1.39967	3.0673e-07	6.68746e-05	Clp1	CLP1, cleavage and polyadenylation factor I subunit
ENSMUSG00000023988	53414	44.1266	1.39741	0.00178535	0.0380888	Bysl	bystin-like
ENSMUSG00000070738	227333	96.2467	1.37463	4.23034e-05	0.00257245	Dgkd	diacylglycerol kinase, delta
ENSMUSG00000030852	57752	392.345	1.3609	5.07343e-05	0.00293257	Tacc2	transforming, acidic coiled-coil containing protein 2
ENSMUSG00000032624	78798	191.353	1.35603	7.90808e-06	0.000812533	Eml4	echinoderm microtubule associated protein like 4
ENSMUSG00000006442	20810	140.858	1.33634	4.38884e-05	0.00263301	Srm	spermidine synthase
ENSMUSG00000025034	93679	330.271	1.32059	1.28315e-05	0.00117042	Trim8	tripartite motif-containing 8
ENSMUSG00000025512	68038	435.979	1.31312	1.10144e-05	0.0010256	Chid1	chitinase domain containing 1
ENSMUSG00000026014	77300	60.2164	1.30742	0.000350612	0.012437	Raph1	Ras association (RalGDS/AF-6) and pleckstrin homology domains 1
ENSMUSG00000034591	338365	144.165	1.30702	0.00210474	0.0427597	Slc41a2	solute carrier family 41, member 2
ENSMUSG00000031278	50790	512.823	1.30278	6.71761e-05	0.00355318	Acsl4	acyl-CoA synthetase long-chain family member 4
ENSMUSG00000029478	20602	515.402	1.30158	1.47454e-05	0.0012797	Ncor2	nuclear receptor co-repressor 2
ENSMUSG00000032220	71602	305.397	1.29792	8.59263e-06	0.000872836	Myo1e	myosin IE
ENSMUSG00000030341	21937	368.287	1.29684	1.76344e-06	0.000254248	Tnfrsf1a	tumor necrosis factor receptor superfamily, member 1a
ENSMUSG00000041471	75698	260.858	1.2915	6.3991e-05	0.00344588	Shld2	shieldin complex subunit 2
ENSMUSG00000057561	13664	322.178	1.29016	4.17705e-06	0.000511488	Eif1a	eukaryotic translation initiation factor 1A
ENSMUSG00000020484	22433	1345.27	1.28362	7.45251e-07	0.000133236	Xbp1	X-box binding protein 1
ENSMUSG00000028978	18127	108.302	1.28193	0.00268292	0.0498599	Nos3	nitric oxide synthase 3, endothelial cell
ENSMUSG00000060591	80876	566.599	1.28055	1.72621e-05	0.00139785	Ifitm2	interferon induced transmembrane protein 2
ENSMUSG00000022769	64136	119.421	1.27993	0.000526856	0.0159107	Sdf2l1	stromal cell-derived factor 2-like 1
ENSMUSG00000040659	27984	481.147	1.27635	2.92166e-06	0.000395708	Efhd2	EF hand domain containing 2
ENSMUSG00000042354	30877	347.877	1.27322	3.30926e-05	0.00217847	Gnl3	guanine nucleotide binding protein-like 3 (nucleolar)
ENSMUSG00000022565	18810	997.706	1.26056	4.42541e-05	0.00263725	Plec	plectin
ENSMUSG00000033684	104009	865.804	1.24831	1.34321e-06	0.000210649	Qsox1	quiescin Q6 sulfhydryl oxidase 1
ENSMUSG00000022000	67302	611.035	1.23387	0.000606645	0.0178381	Zc3h13	zinc finger CCCH type containing 13
ENSMUSG00000038279	110109	205.712	1.2324	1.307e-05	0.00118013	Nop2	NOP2 nucleolar protein
ENSMUSG00000003762	76889	77.2648	1.22232	0.000770181	0.0211186	Coq8b	coenzyme Q8B
ENSMUSG00000006014	96875	304.985	1.20081	3.25324e-05	0.0021702	Prg4	proteoglycan 4 (megakaryocyte stimulating factor, articular superficial zone protein)
ENSMUSG00000000078	23849	127.783	1.19853	0.00125137	0.0299091	Klf6	Kruppel-like factor 6
ENSMUSG00000033706	232187	114.224	1.19491	0.00269418	0.0499652	Smyd5	SET and MYND domain containing 5
ENSMUSG00000028413	14595	314.402	1.19396	2.1617e-05	0.00163527	B4galt1	UDP-Gal:betaGlcNAc beta 1,4- galactosyltransferase, polypeptide 1
ENSMUSG00000038301	71982	248.841	1.18988	9.29546e-05	0.00449147	Snx10	sorting nexin 10
ENSMUSG00000004100	235036	495.629	1.18835	0.000622757	0.0181074	Ppan	peter pan homolog
ENSMUSG00000028494	11520	1139.95	1.16756	0.000159655	0.00695322	Plin2	perilipin 2
ENSMUSG00000025810	18186	654.951	1.16052	1.63801e-05	0.00135576	Nrp1	neuropilin 1
ENSMUSG00000039196	18405	4632.06	1.1597	0.00037197	0.0127396	Orm1	orosomucoid 1
ENSMUSG00000022181	12274	lipid droplets formation	1.1568	1.81615e-07	4.38772e-05	C6	complement component 6
ENSMUSG00000022500	56722	420.355	1.15462	3.61872e-06	0.000459225	Litaf	LPS-induced TN factor
ENSMUSG00000050854	230678	92.3447	1.14332	0.00108958	0.02698	Tmem125	transmembrane protein 125
ENSMUSG00000007659	12048	486.187	1.13926	0.000190236	0.00772965	Bcl2l1	BCL2-like 1
ENSMUSG00000020460	78294	1728.82	1.13888	7.19048e-05	0.00373696	Rps27a	ribosomal protein S27A
ENSMUSG00000041548		1778.31	1.13884	5.87003e-05	0.00332103	Hspb8	heat shock protein 8
ENSMUSG00000046688	211550	147.337	1.12926	0.000105301	0.00490251	Tifa	TRAF-interacting protein with forkhead-associated domain
ENSMUSG00000004040	20848	655.091	1.12605	7.83382e-07	0.000137307	Stat3	signal transducer and activator of transcription 3
ENSMUSG00000010175	19130	183.879	1.12244	3.19789e-05	0.00216985	Prox1	prospero homeobox 1
ENSMUSG00000035621	59090	139.745	1.10661	5.96382e-05	0.00332468	Midn	midnolin
ENSMUSG00000028184	99633	323.199	1.10396	3.77918e-05	0.00236239	Adgrl2	adhesion G protein-coupled receptor L2
ENSMUSG00000024812	21873	178.32	1.10037	6.12434e-05	0.00333814	Tjp2	tight junction protein 2
ENSMUSG00000026193	14268	5842.55	1.09753	6.63858e-08	1.91427e-05	Fn1	fibronectin 1
ENSMUSG00000044197	80290	284.676	1.07004	0.000364747	0.0126375	Gpr146	G protein-coupled receptor 146
ENSMUSG00000022383	19013	118.128	1.06707	0.000787068	0.02145	Ppara	peroxisome proliferator activated receptor alpha
ENSMUSG00000039917	215160	140.352	1.06426	0.00163017	0.0357159	Rhbdd2	rhomboid domain containing 2
ENSMUSG00000022094	213053	1902.14	1.0597	3.90057e-05	0.00240463	Slc39a14	solute carrier family 39 (zinc transporter), member 14
ENSMUSG00000028889	230734	102.739	1.05918	0.000515409	0.0157312	Yrdc	yrdC domain containing (E.coli)
ENSMUSG00000032508	17874	169.687	1.04534	9.18189e-07	0.000154862	Myd88	myeloid differentiation primary response gene 88
ENSMUSG00000000915	29816	278.635	1.0449	0.000506149	0.0156016	Hip1r	huntingtin interacting protein 1 related
ENSMUSG00000006731	14421	747.629	1.03247	0.000245696	0.0095077	B4galnt1	beta-1,4-N-acetyl-galactosaminyl transferase 1
ENSMUSG00000032290	56294	112.598	1.02775	0.000670756	0.0189743	Ptpn9	protein tyrosine phosphatase, non-receptor type 9
ENSMUSG00000021629	69048	409.807	1.0274	0.000103616	0.00484935	Slc30a5	solute carrier family 30 (zinc transporter), member 5
ENSMUSG00000020173	12808	141.915	1.02622	0.000169251	0.00723894	Cobl	cordon-bleu WH2 repeat
ENSMUSG00000050244	217995	223.816	1.02604	3.89884e-05	0.00240463	Heatr1	HEAT repeat containing 1
ENSMUSG00000044465	74349	144.529	1.02478	0.000390867	0.0133357	Fhip1b	FHF complex subunit HOOK interacting protein 1B
ENSMUSG00000021285	21981	195.757	1.01971	0.000520335	0.0157715	Ppp1r13b	protein phosphatase 1, regulatory subunit 13B
ENSMUSG00000020706		326.429	1.00363	0.00253951	0.048714	Ftsj3	FtsJ RNA methyltransferase homolog 3 (E. coli)
ENSMUSG00000022443	17886	565.858	1.00143	0.000535892	0.016075	Myh9	myosin, heavy polypeptide 9, non-muscle
ENSMUSG00000013846	20442	575.314	0.995573	1.33387e-07	3.33749e-05	St3gal1	ST3 beta-galactoside alpha-2,3-sialyltransferase 1
ENSMUSG00000040363	71458	109.351	0.995467	0.00184272	0.0389411	Bcor	BCL6 interacting corepressor
ENSMUSG00000047368	226016	161.681	0.988522	0.00062881	0.018132	Abhd17b	abhydrolase domain containing 17B
ENSMUSG00000034190	105513	241.961	0.984228	6.47122e-05	0.00346385	Chmp7	charged multivesicular body protein 7
ENSMUSG00000003759		69.8816	0.970278	0.000711613	0.0198165
ENSMUSG00000023019	14555	1223.43	0.959798	0.00101239	0.0254206	Gpd1	glycerol-3-phosphate dehydrogenase 1 (soluble)
ENSMUSG00000025967	55949	630.974	0.958949	0.000584848	0.0173069	Eef1b2	eukaryotic translation elongation factor 1 beta 2
ENSMUSG00000030359	11287	9934.89	0.9586	4.50477e-07	9.15186e-05	Pzp	PZP, alpha-2-macroglobulin like
ENSMUSG00000005505	67136	86.5987	0.952379	0.00208788	0.042611	Kbtbd4	kelch repeat and BTB (POZ) domain containing 4
ENSMUSG00000026365	12628	5653.35	0.944798	9.48867e-06	0.000918155	Cfh	complement component factor h
ENSMUSG00000047230	12738	121.509	0.942593	0.00070354	0.019653	Cldn2	claudin 2
ENSMUSG00000028980	100198	2047.16	0.941219	2.00812e-07	4.64782e-05	H6pd	hexose-6-phosphate dehydrogenase (glucose 1-dehydrogenase)
ENSMUSG00000036693	75416	172.66	0.928789	0.000194885	0.00785353	Nop14	NOP14 nucleolar protein
ENSMUSG00000034157	217732	726.053	0.926794	0.000489689	0.015326	Cipc	CLOCK interacting protein, circadian
ENSMUSG00000032280	21887	97.8178	0.926146	0.00121191	0.0293584	Tle3	transducin-like enhancer of split 3
ENSMUSG00000049553	20019	255.764	0.924938	0.00190766	0.0400295	Polr1a	polymerase (RNA) I polypeptide A
ENSMUSG00000027998	53317	136.479	0.922884	0.000763838	0.0210091	Plrg1	pleiotropic regulator 1
ENSMUSG00000027954	13636	658.339	0.918586	4.60577e-05	0.00270862	Efna1	ephrin A1
ENSMUSG00000015575	11974	131.312	0.91818	0.00214402	0.0432628	Atp6v0e	ATPase, H+ transporting, lysosomal V0 subunit E
ENSMUSG00000000134	209446	195.041	0.914107	0.000187607	0.00769276	Tfe3	transcription factor E3
ENSMUSG00000029598	71772	188.96	0.912843	0.00100725	0.0254178	Plbd2	phospholipase B domain containing 2
ENSMUSG00000063229	16828	1901.61	0.912564	0.00049035	0.015326	Ldha	lactate dehydrogenase A
ENSMUSG00000007613	21812	383.175	0.911854	0.000610124	0.0178816	Tgfbr1	transforming growth factor, beta receptor I
ENSMUSG00000029145	13667	387.834	0.909012	9.77361e-07	0.000161789	Eif2b4	eukaryotic translation initiation factor 2B, subunit 4 delta
ENSMUSG00000007872	15903	481.598	0.908042	0.00236034	0.0462699	Id3	inhibitor of DNA binding 3
ENSMUSG00000048109	229700	170.978	0.907915	0.000986757	0.0249876	Rbm15	RNA binding motif protein 15
ENSMUSG00000021215	56349	516.988	0.907468	2.63449e-05	0.00189917	Net1	neuroepithelial cell transforming gene 1
ENSMUSG00000041231	79560	278.06	0.893116	0.00173321	0.0373328	Ublcp1	ubiquitin-like domain containing CTD phosphatase 1
ENSMUSG00000040396	68904	125.383	0.879566	0.0010383	0.0259255	Abhd13	abhydrolase domain containing 13
ENSMUSG00000027610	14854	409.061	0.878789	0.0003424	0.0122856	Gss	glutathione synthetase
ENSMUSG00000040441	216441	715.558	0.872173	0.00086327	0.0226964	Slc26a10	solute carrier family 26, member 10
ENSMUSG00000036372	69038	300.357	0.868427	0.000623903	0.0181074	Tmem258	transmembrane protein 258
ENSMUSG00000022868	11625	16663.3	0.86648	0.000570777	0.0170073	Ahsg	alpha-2-HS-glycoprotein
ENSMUSG00000033543	235459	351.618	0.860661	0.000464729	0.0148365	Gtf2a2	general transcription factor II A, 2
ENSMUSG00000027519	19334	109.663	0.855136	0.000827594	0.0221493	Rab22a	RAB22A, member RAS oncogene family
ENSMUSG00000020873	110172	496.74	0.85467	0.00123243	0.0295448	Slc35b1	solute carrier family 35, member B1
ENSMUSG00000058638	65020	103.387	0.852326	0.00116842	0.0286936	Zfp110	zinc finger protein 110
ENSMUSG00000031578	67920	217.993	0.849351	0.000428557	0.0140841	Mak16	MAK16 homolog
ENSMUSG00000012405	66480	607.786	0.842401	0.00213084	0.043127	Rpl15	ribosomal protein L15
ENSMUSG00000010045		149.951	0.834372	0.00159742	0.0353449	Tmem115	transmembrane protein 115
ENSMUSG00000018932		766.754	0.831719	0.000422875	0.0140003	Map2k3	mitogen-activated protein kinase kinase 3
ENSMUSG00000029614	19988	1843.73	0.830421	0.0015702	0.03509	Rpl6	ribosomal protein L6
ENSMUSG00000037805	19896	847.084	0.829102	0.000666018	0.0189001	Rpl10a	ribosomal protein L10A
ENSMUSG00000019969	19164	158.905	0.812884	0.00196457	0.0410311	Psen1	presenilin 1
ENSMUSG00000037254	16425	3840.13	0.808161	0.000825361	0.0221493	Itih2	inter-alpha trypsin inhibitor, heavy chain 2
ENSMUSG00000039221	68028	447.043	0.806527	0.000673877	0.0189976	Rpl22l1	ribosomal protein L22 like 1
ENSMUSG00000036427	14751	1503.84	0.804725	0.000284863	0.0107443	Gpi1	glucose-6-phosphate isomerase 1
ENSMUSG00000055401	50762	310.216	0.798416	0.000368928	0.012684	Fbxo6	F-box protein 6
ENSMUSG00000007812	72611	232.205	0.797076	0.000639691	0.0183865	Zfp655	zinc finger protein 655
ENSMUSG00000044813	230126	446.377	0.796679	0.000282706	0.0107081	Shb	src homology 2 domain-containing transforming protein B
ENSMUSG00000063232	380780	997.581	0.788658	0.000353194	0.0124609	Serpina11	serine (or cysteine) peptidase inhibitor, clade A (alpha-1 antiproteinase, antitrypsin), member 11
ENSMUSG00000011114	21376	200.129	0.78556	0.00146076	0.0333957	Tbrg1	transforming growth factor beta regulated gene 1
ENSMUSG00000009013	56455	285.368	0.784165	0.0011609	0.0285876	Dynll1	dynein light chain LC8-type 1
ENSMUSG00000006050	24068	944.445	0.780004	0.0016722	0.0362811	Sra1	steroid receptor RNA activator 1
ENSMUSG00000028991	56717	325.359	0.779776	0.000220638	0.00872694	Mtor	mechanistic target of rapamycin kinase
ENSMUSG00000030695	11674	1218.04	0.778042	0.00184959	0.0389941	Aldoa	aldolase A, fructose-bisphosphate
ENSMUSG00000029190	320661	247.365	0.776231	7.25885e-05	0.00375069	D5Ertd579e	DNA segment, Chr 5, ERATO Doi 579, expressed
ENSMUSG00000033377	114301	240.16	0.770469	0.00138775	0.0322063	Palmd	palmdelphin
ENSMUSG00000040688	213773	146.002	0.763995	0.00162103	0.0357139	Tbl3	transducin (beta)-like 3
ENSMUSG00000031586	19663	463.217	0.761383	0.000916257	0.0236717	Rbpms	RNA binding protein gene with multiple splicing
ENSMUSG00000020464	71701	328.169	0.760604	0.00149146	0.0340105	Pnpt1	polyribonucleotide nucleotidyltransferase 1
ENSMUSG00000021756	16195	565.685	0.745942	0.000468996	0.0148665	Il6st	interleukin 6 signal transducer
ENSMUSG00000029775	76788	297.357	0.740163	0.000450661	0.0145432	Klhdc10	kelch domain containing 10
ENSMUSG00000029727	13113	502.199	0.73727	0.00264546	0.0496803	Cyp3a13	cytochrome P450, family 3, subfamily a, polypeptide 13
ENSMUSG00000008682	110954	2888.82	0.735569	0.00123282	0.0295448	Rpl10	ribosomal protein L10
ENSMUSG00000026623	226856	672.859	0.734301	0.00247623	0.0479113	Lpgat1	lysophosphatidylglycerol acyltransferase 1
ENSMUSG00000048856	104910	2827.72	0.727962	0.00199798	0.0416249	Slc25a47	solute carrier family 25, member 47
ENSMUSG00000023846		205.542	0.722396	0.00203973	0.0419153
ENSMUSG00000037149	104721	294.751	0.717255	0.00255012	0.0487379	Ddx1	DEAD box helicase 1
ENSMUSG00000017950	15378	2923.41	0.709611	0.000786154	0.02145	Hnf4a	hepatic nuclear factor 4, alpha
ENSMUSG00000017264	50912	213.34	0.705261	0.00258395	0.0491445	Exosc10	exosome component 10
ENSMUSG00000005846	66409	433.454	0.698392	0.000195042	0.00785353	Rsl1d1	ribosomal L1 domain containing 1
ENSMUSG00000000631	360013	691.744	0.695623	0.00202502	0.0417862	Myo18a	myosin XVIIIA
ENSMUSG00000028849	245877	258.836	0.673704	0.00165975	0.0361865	Map7d1	MAP7 domain containing 1
ENSMUSG00000025497	72040	388.832	0.667311	0.00202878	0.0417862	Cdhr5	cadherin-related family member 5
ENSMUSG00000020315	20742	641.407	0.647395	0.00050875	0.0156279	Sptbn1	spectrin beta, non-erythrocytic 1
ENSMUSG00000030452	93790	239.494	0.621734	0.00140927	0.0323012	Nipa2	non imprinted in Prader-Willi/Angelman syndrome 2 homolog (human)
ENSMUSG00000001445	107732	245.236	0.609343	0.00130929	0.0307994	Mrpl10	mitochondrial ribosomal protein L10
ENSMUSG00000025196	93721	1531.92	0.60305	0.00174873	0.0375768	Cpn1	carboxypeptidase N, polypeptide 1
ENSMUSG00000028820	71514	477.337	0.57317	0.00261165	0.0493564	Sfpq	splicing factor proline/glutamine rich (polypyrimidine tract binding protein associated)
ENSMUSG00000027002	50884	703.107	0.551635	0.00162209	0.0357139	Nckap1	NCK-associated protein 1
ENSMUSG00000024081	12607	321.084	0.513743	0.00215075	0.0433008	Cebpz	CCAAT/enhancer binding protein zeta
ENSMUSG00000022214	28199	1737.9	-0.519212	0.000689934	0.0193333	Dcaf11	DDB1 and CUL4 associated factor 11
ENSMUSG00000024039	12411	2139.5	-0.549429	0.00180575	0.038341	Cbs	cystathionine beta-synthase
ENSMUSG00000022124	50789	650.315	-0.568251	0.000520482	0.0157715	Fbxl3	F-box and leucine-rich repeat protein 3
ENSMUSG00000018417	17912	1449.13	-0.573862	0.00262793	0.0495593	Myo1b	myosin IB
ENSMUSG00000030087	66277	1880.74	-0.585665	0.0021046	0.0427597	Klf15	Kruppel-like factor 15
ENSMUSG00000042289	101502	5124.39	-0.587718	0.00149573	0.0340213	Hsd3b7	hydroxy-delta-5-steroid dehydrogenase, 3 beta- and steroid delta-isomerase 7
ENSMUSG00000069729	239985	137.832	-0.597813	0.00221476	0.0440929	Arid1b	AT rich interactive domain 1B (SWI-like)
ENSMUSG00000022836	107589	954.587	-0.605173	0.00155315	0.0348835	Mylk	myosin, light polypeptide kinase
ENSMUSG00000030826	12036	541.663	-0.618546	0.00184101	0.0389411	Bcat2	branched chain aminotransferase 2, mitochondrial
ENSMUSG00000024242	225028	341.238	-0.628051	0.000836454	0.0223196	Map4k3	mitogen-activated protein kinase kinase kinase kinase 3
ENSMUSG00000003809	270076	3312.74	-0.630819	0.000483139	0.0152607	Gcdh	glutaryl-Coenzyme A dehydrogenase
ENSMUSG00000019312	14786	803.912	-0.63169	0.00201965	0.0417862	Grb7	growth factor receptor bound protein 7
ENSMUSG00000026198	74104	329.652	-0.632269	0.000357392	0.0125283	Abcb6	ATP-binding cassette, sub-family B (MDR/TAP), member 6
ENSMUSG00000009995	66826	268.345	-0.650363	0.00233897	0.0460913	Tafazzin	tafazzin, phospholipid-lysophospholipid transacylase
ENSMUSG00000062908	11364	1936.59	-0.661066	0.00128691	0.030433	Acadm	acyl-Coenzyme A dehydrogenase, medium chain
ENSMUSG00000078619	83796	609.357	-0.662277	0.000466614	0.0148436	Smarcd2	SWI/SNF related, matrix associated, actin dependent regulator of chromatin, subfamily d, member 2
ENSMUSG00000031508	102334	331.876	-0.663406	0.00159193	0.0353108	Ankrd10	ankyrin repeat domain 10
ENSMUSG00000021033	14874	1118.89	-0.666725	0.00259376	0.0492263	Gstz1	glutathione transferase zeta 1 (maleylacetoacetate isomerase)
ENSMUSG00000039063	67856	342.192	-0.677047	0.00263387	0.0495668	Echdc3	enoyl Coenzyme A hydratase domain containing 3
ENSMUSG00000025558	105445	150.154	-0.685329	0.00244797	0.0475705	Dock9	dedicator of cytokinesis 9
ENSMUSG00000051154	12238	280.836	-0.689279	0.000436235	0.0142318	Commd3	COMM domain containing 3
ENSMUSG00000032812	69710	552.153	-0.69542	0.00049472	0.0154087	Arap1	ArfGAP with RhoGAP domain, ankyrin repeat and PH domain 1
ENSMUSG00000066306	101706	377.902	-0.697002	0.000851097	0.022627	Numa1	nuclear mitotic apparatus protein 1
ENSMUSG00000030088	107747	5294.58	-0.708631	0.00166599	0.0362342	Aldh1l1	aldehyde dehydrogenase 1 family, member L1
ENSMUSG00000015120	22196	415.017	-0.715576	0.000144208	0.00638155	Ube2i	ubiquitin-conjugating enzyme E2I
ENSMUSG00000025730	224624	219.623	-0.716793	0.000753346	0.0207845	Rab40c	Rab40C, member RAS oncogene family
ENSMUSG00000020390	22210	742.314	-0.726774	0.00098148	0.0249876	Ube2b	ubiquitin-conjugating enzyme E2B
ENSMUSG00000030671	18576	510.607	-0.726821	0.000398321	0.0134871	Pde3b	phosphodiesterase 3B, cGMP-inhibited
ENSMUSG00000061455	67727	238.65	-0.731471	0.00080784	0.0218473	Stx17	syntaxin 17
ENSMUSG00000024958	107173	481.332	-0.733763	0.00165887	0.0361865	Gpr137	G protein-coupled receptor 137
ENSMUSG00000070704	231396	3810.14	-0.734419	0.000361229	0.0126134	Ugt2b36	UDP glucuronosyltransferase 2 family, polypeptide B36
ENSMUSG00000022770	13383	501.134	-0.734868	0.00216831	0.0434586	Dlg1	discs large MAGUK scaffold protein 1
ENSMUSG00000025934	14859	3339.05	-0.734876	0.00091605	0.0236717	Gsta3	glutathione S-transferase, alpha 3
ENSMUSG00000022010	21807	549.841	-0.736447	0.00085595	0.0226371	Tsc22d1	TSC22 domain family, member 1
ENSMUSG00000006476	56876	770.878	-0.740568	8.53347e-05	0.00419125	Nsmf	NMDA receptor synaptonuclear signaling and neuronal migration factor
ENSMUSG00000024191	224630	304.589	-0.755484	0.00140503	0.0322868	Bnip1	BCL2/adenovirus E1B interacting protein 1
ENSMUSG00000022809	18171	712.094	-0.7555	0.00087704	0.0229236	Nr1i2 (PXR)	nuclear receptor subfamily 1, group I, member 2
ENSMUSG00000037287	272589	362.304	-0.759251	0.000243019	0.009445	Tbcel	tubulin folding cofactor E-like
ENSMUSG00000026853	12908	205.443	-0.764584	0.00178409	0.0380888	Crat	carnitine acetyltransferase
ENSMUSG00000004565	50767	525.695	-0.765793	0.00236558	0.0462712	Pnpla6	patatin-like phospholipase domain containing 6
ENSMUSG00000026856	57170	131.937	-0.776233	0.00200231	0.0416249	Dolpp1	dolichyl pyrophosphate phosphatase 1
ENSMUSG00000005320	14186	395.449	-0.779044	0.000292427	0.0109373	Fgfr4	fibroblast growth factor receptor 4
ENSMUSG00000022821	15233	2982.38	-0.786293	4.87023e-05	0.00284542	Hgd	homogentisate 1, 2-dioxygenase
ENSMUSG00000038521	50908	3967.8	-0.786786	0.000344229	0.0122856	C1s1	complement component 1, s subcomponent 1
ENSMUSG00000020949		228.861	-0.789521	0.00129892	0.030636	Fkbp3	FK506 binding protein 3
ENSMUSG00000031626	234214	917.833	-0.790235	0.000156948	0.00691113	Sorbs2	sorbin and SH3 domain containing 2
ENSMUSG00000027680	14359	341.349	-0.790526	0.00107349	0.0267297	Fxr1	fragile X mental retardation gene 1, autosomal homolog
ENSMUSG00000025911	76187	892.277	-0.790881	0.00100943	0.0254178	Adhfe1	alcohol dehydrogenase, iron containing, 1
ENSMUSG00000034903	319876	326.11	-0.797196	0.00067583	0.0189976	Cobll1	Cobl-like 1
ENSMUSG00000016933	18803	260.423	-0.798511	0.00267111	0.0498213	Plcg1	phospholipase C, gamma 1
ENSMUSG00000036879	102093	306.81	-0.807988	9.5914e-05	0.00458489	Phkb	phosphorylase kinase beta
ENSMUSG00000007837	65116	185.906	-0.808268	5.9916e-05	0.00332468	Prrg2	proline-rich Gla (G-carboxyglutamic acid) polypeptide 2
ENSMUSG00000020782	217325	213.105	-0.809311	0.000422109	0.0140003	Llgl2	LLGL2 scribble cell polarity complex component
ENSMUSG00000036892	56189	5202.89	-0.814853	0.000258879	0.00997467	Prodh2	proline dehydrogenase (oxidase) 2
ENSMUSG00000047866	66887	1028.68	-0.815088	0.000141987	0.00634613	Lonp2	lon peptidase 2, peroxisomal
ENSMUSG00000005370	17688	167.93	-0.818857	0.000182104	0.00753623	Msh6	mutS homolog 6
ENSMUSG00000022843	12724	434.277	-0.82654	0.00155731	0.0348893	Clcn2	chloride channel, voltage-sensitive 2
ENSMUSG00000057110	26920	417.783	-0.827875	0.0015879	0.0353091	Cntrl	centriolin
ENSMUSG00000079484	227696	960.751	-0.828223	9.72519e-05	0.00459965	Phyhd1	phytanoyl-CoA dioxygenase domain containing 1
ENSMUSG00000031095	72584	126.684	-0.831593	8.29828e-05	0.00409825	Cul4b	cullin 4B
ENSMUSG00000062729	19044	319.334	-0.832558	0.00126193	0.0300811	Ppox	protoporphyrinogen oxidase
ENSMUSG00000031596	11988	1888.61	-0.836173	0.000575296	0.0170849	Slc7a2	solute carrier family 7 (cationic amino acid transporter, y+ system), member 2
ENSMUSG00000021646	78038	222.902	-0.838139	0.000416988	0.0140003	Mccc2	methylcrotonoyl-Coenzyme A carboxylase 2 (beta)
ENSMUSG00000073609	98314	169.861	-0.839679	0.00044411	0.014436	D2hgdh	D-2-hydroxyglutarate dehydrogenase
ENSMUSG00000071337	21841	204.82	-0.840481	0.00213247	0.043127	Tia1	cytotoxic granule-associated RNA binding protein 1
ENSMUSG00000033577	17920	777.323	-0.84383	0.00064534	0.0184303	Myo6	myosin VI
ENSMUSG00000048756	56484	366.382	-0.845223	0.00242285	0.0471848	Foxo3	forkhead box O3
ENSMUSG00000075704	26462	298.968	-0.850165	0.00017753	0.00743603	Txnrd2	thioredoxin reductase 2
ENSMUSG00000020189	237542	397.135	-0.850279	0.000288782	0.0108463	Osbpl8	oxysterol binding protein-like 8
ENSMUSG00000028737	212647	885.033	-0.850716	4.09064e-06	0.000507864	Aldh4a1	aldehyde dehydrogenase 4 family, member A1
ENSMUSG00000058709	112406	315.105	-0.851057	3.6991e-05	0.00234383	Egln2	egl-9 family hypoxia-inducible factor 2
ENSMUSG00000017868	27219	678.743	-0.851675	0.000301254	0.0111277	Sgk2	serum/glucocorticoid regulated kinase 2
ENSMUSG00000042202	320541	894.584	-0.853105	2.14858e-05	0.00163527	Slc35e2	solute carrier family 35, member E2
ENSMUSG00000020263	216190	379.089	-0.863173	0.00234092	0.0460913	Appl2	adaptor protein, phosphotyrosine interaction, PH domain and leucine zipper containing 2
ENSMUSG00000018372	320162	151.517	-0.866037	0.00136476	0.0317698	Cep95	centrosomal protein 95
ENSMUSG00000028962	20535	285.05	-0.870042	0.000651518	0.0185475	Slc4a2	solute carrier family 4 (anion exchanger), member 2
ENSMUSG00000025403	108037	965.646	-0.872947	8.89318e-06	0.000893215	Shmt2	serine hydroxymethyltransferase 2 (mitochondrial)
ENSMUSG00000026721	29809	176.289	-0.874227	0.00118024	0.0289046	Rabgap1l	RAB GTPase activating protein 1-like
ENSMUSG00000032235	93697	194.205	-0.875038	0.000643506	0.0184303	Ice2	interactor of little elongation complex ELL subunit 2
ENSMUSG00000014554	27369	84.695	-0.876771	0.00222646	0.0442275	Dguok	deoxyguanosine kinase
ENSMUSG00000054874	104401	352.11	-0.877012	3.69624e-05	0.00234383	Pcnx3	pecanex homolog 3
ENSMUSG00000004815	110524	414.259	-0.88027	0.00139291	0.0322063	Dgkq	diacylglycerol kinase, theta
ENSMUSG00000026621	66112	3156.8	-0.887048	3.20417e-05	0.00216985	Mtarc1	mitochondrial amidoxime reducing component 1
ENSMUSG00000028919	213649	901.551	-0.888684	0.000306531	0.0112298	Arhgef19	Rho guanine nucleotide exchange factor (GEF) 19
ENSMUSG00000030131	17837	3316.05	-0.891665	0.000392782	0.0133501	Mug2	murinoglobulin 2
ENSMUSG00000063558	11761	648.421	-0.894324	0.000213085	0.00850342	Aox1	aldehyde oxidase 1
ENSMUSG00000063450	319565	522.676	-0.895697	0.000498866	0.0154303	Syne2	spectrin repeat containing, nuclear envelope 2
ENSMUSG00000013495	72392	198.842	-0.898358	0.00255166	0.0487379	Tmem175	transmembrane protein 175
ENSMUSG00000010122	67473	1586.13	-0.90694	0.00118675	0.0289847	Slc47a1	solute carrier family 47, member 1
ENSMUSG00000001062	72325	328.192	-0.907598	0.000872697	0.0228769	Vps9d1	VPS9 domain containing 1
ENSMUSG00000026944	11305	252.959	-0.909571	0.00122409	0.0294936	Abca2	ATP-binding cassette, sub-family A (ABC1), member 2
ENSMUSG00000030979	22276	172.133	-0.917436	0.000714196	0.0198267	Uros	uroporphyrinogen III synthase
ENSMUSG00000032534	28135	161.487	-0.919953	0.000275379	0.010475	Cep63	centrosomal protein 63
ENSMUSG00000008690	52683	1783.99	-0.922516	0.00111612	0.0275608	Ncaph2	non-SMC condensin II complex, subunit H2
ENSMUSG00000029432	14467	80.2062	-0.922677	0.00208571	0.042611	Nipsnap2	nipsnap homolog 2
ENSMUSG00000035104	232146	2605.65	-0.922762	0.00265388	0.0497025	Eva1a	eva-1 homolog A (C. elegans)
ENSMUSG00000020156	68114	202.7	-0.924216	0.00248279	0.0479345	Pwwp3a	PWWP domain containing 3A, DNA repair factor
ENSMUSG00000025145	217366	207.122	-0.926588	0.00139792	0.0322063	Lrrc45	leucine rich repeat containing 45
ENSMUSG00000078667		136.476	-0.929917	0.000622791	0.0181074
ENSMUSG00000004567	94178	136.929	-0.934672	0.00017427	0.00738295	Mcoln1	mucolipin 1
ENSMUSG00000037686	104816	6169.59	-0.936672	0.0025622	0.0488348	Aspg	asparaginase
ENSMUSG00000002032	71687	1960.45	-0.941559	0.00230215	0.0455286	Tmem25	transmembrane protein 25
ENSMUSG00000029597	231691	5402.32	-0.943066	0.00152745	0.0344795	Sds	serine dehydratase
ENSMUSG00000006395		757.785	-0.945617	5.76798e-05	0.00328408	Hyi	hydroxypyruvate isomerase (putative)
ENSMUSG00000032340	18007	83.4803	-0.948092	0.00249362	0.0480398	Neo1	neogenin
ENSMUSG00000020068		1060.66	-0.948236	9.16351e-05	0.00445177
ENSMUSG00000040447	216892	426.124	-0.948538	0.00126681	0.0301172	Spns2	spinster homolog 2
ENSMUSG00000020309	68044	303.759	-0.949479	0.00216445	0.0434586	Chac2	ChaC, cation transport regulator 2
ENSMUSG00000044139	330657	465.754	-0.951142	0.000430223	0.0140871	Prss53	protease, serine 53
ENSMUSG00000044005	216456	1882.91	-0.953712	0.000179253	0.00745275	Gls2	glutaminase 2 (liver, mitochondrial)
ENSMUSG00000037826	243382	537.126	-0.955683	0.000322358	0.0117136	Ppm1k	protein phosphatase 1K (PP2C domain containing)
ENSMUSG00000033159	69171	476.292	-0.958179	1.51545e-05	0.00130256	Cnppd1	cyclin Pas1/PHO80 domain containing 1
ENSMUSG00000032579	69536	143.383	-0.960629	0.000303062	0.0111484	Hemk1	HemK methyltransferase family member 1
ENSMUSG00000027332	56357	849.235	-0.963016	2.93826e-05	0.00205196	Ivd	isovaleryl coenzyme A dehydrogenase
ENSMUSG00000020072	67307	726.997	-0.964684	0.000426175	0.0140575	Pbld2	phenazine biosynthesis-like protein domain containing 2
ENSMUSG00000025041	76952	108.153	-0.96807	0.00172111	0.0372517	Nt5c2	5'-nucleotidase, cytosolic II
ENSMUSG00000044934		134.671	-0.969746	7.82151e-05	0.0039283	Zfp367	zinc finger protein 367
ENSMUSG00000023262	109652	417.751	-0.969995	1.61525e-06	0.000247101	Acy1	aminoacylase 1
ENSMUSG00000024104	28006	431.156	-0.972134	2.92702e-05	0.00205196	Washc2	WASH complex subunit 2
ENSMUSG00000058486	101240	389.366	-0.977944	0.00119895	0.0291233	Wdr91	WD repeat domain 91
ENSMUSG00000001155	14317	3278.91	-0.978779	4.77989e-06	0.0005697	Ftcd	formiminotransferase cyclodeaminase
ENSMUSG00000036826	101883	81.185	-0.981118	0.000750604	0.0207729	Igflr1	IGF-like family receptor 1
ENSMUSG00000024871	60425	162.03	-0.98223	0.00162638	0.0357159	Doc2g	double C2, gamma
ENSMUSG00000014850	17686	183.875	-0.987513	0.000159891	0.00695322	Msh3	mutS homolog 3
ENSMUSG00000032092	14012	186.295	-0.992831	0.000332017	0.0119673	Mpzl2	myelin protein zero-like 2
ENSMUSG00000036585	14164	343.569	-0.993811	0.000129745	0.00591731	Fgf1	fibroblast growth factor 1
ENSMUSG00000028944	108099	237.753	-1.00412	0.000978012	0.0249876	Prkag2	protein kinase, AMP-activated, gamma 2 non-catalytic subunit
ENSMUSG00000031545	102247	496.539	-1.00607	1.56005e-05	0.00132812	Gpat4	glycerol-3-phosphate acyltransferase 4
ENSMUSG00000010609	19165	1700.03	-1.00715	0.000125889	0.00579433	Psen2	presenilin 2
ENSMUSG00000073434	106618	97.466	-1.00955	0.000311447	0.0113634	Wdr90	WD repeat domain 90
ENSMUSG00000054509	328417	127.561	-1.01341	8.08683e-05	0.00401601	Parp4	poly (ADP-ribose) polymerase family, member 4
ENSMUSG00000042726	231712	423.093	-1.01617	7.69709e-06	0.00080005	Trafd1	TRAF type zinc finger domain containing 1
ENSMUSG00000039623	231855	199.463	-1.01646	0.00260649	0.0493564	Ap5z1	adaptor-related protein complex 5, zeta 1 subunit
ENSMUSG00000019763	66084	471.813	-1.01681	0.000184115	0.00758434	Rmnd1	required for meiotic nuclear division 1 homolog
ENSMUSG00000022019	219249	151.12	-1.02059	0.000900002	0.023387	Tdrd3	tudor domain containing 3
ENSMUSG00000057342	56632	353.492	-1.02477	2.10799e-05	0.00162442	Sphk2	sphingosine kinase 2
ENSMUSG00000037674	319758	338.211	-1.03342	0.000957619	0.0245982	Rfx7	regulatory factor X, 7
ENSMUSG00000038145	20623	170.877	-1.03908	0.000626226	0.018116	Snrk	SNF related kinase
ENSMUSG00000022615		1924.75	-1.04586	0.00150854	0.0341826	Tymp	thymidine phosphorylase
ENSMUSG00000038884	319278	718.051	-1.04878	9.47911e-05	0.00455558	Shfl	shiftless antiviral inhibitor of ribosomal frameshifting
ENSMUSG00000036352	98766	124.401	-1.05276	0.000368406	0.012684	Ubac1	ubiquitin associated domain containing 1
ENSMUSG00000052102	26384	146.187	-1.05434	0.000324809	0.0117549	Gnpda1	glucosamine-6-phosphate deaminase 1
ENSMUSG00000037270	229227	452.085	-1.05809	2.02885e-05	0.00157703	4932438A13Rik	RIKEN cDNA 4932438A13 gene
ENSMUSG00000019437	68385	620.484	-1.05812	0.000811423	0.0218473	Tlcd1	TLC domain containing 1
ENSMUSG00000024426	73242	113.273	-1.05815	0.000530496	0.0159667	Atat1	alpha tubulin acetyltransferase 1
ENSMUSG00000038582	320717	151.73	-1.06113	0.000135932	0.00610601	Pptc7	PTC7 protein phosphatase homolog
ENSMUSG00000033862	234854	312.894	-1.07107	6.02612e-05	0.00332468	Cdk10	cyclin-dependent kinase 10
ENSMUSG00000010651	235674	5151.55	-1.07255	8.7017e-05	0.00425052	Acaa1b	acetyl-Coenzyme A acyltransferase 1B
ENSMUSG00000002769	14711	1993.16	-1.0818	5.17635e-06	0.000585714	Gnmt	glycine N-methyltransferase
ENSMUSG00000034456	243537	3439.18	-1.08657	1.58886e-05	0.00133989	Uroc1	urocanase domain containing 1
ENSMUSG00000067203		273.476	-1.08724	2.02022e-06	0.000286647	H2-K2	histocompatibility 2, K region locus 2
ENSMUSG00000031725	234564	1205.69	-1.0887	0.000853038	0.022627	Ces1f	carboxylesterase 1F
ENSMUSG00000062761	269639	162.566	-1.09035	0.000885373	0.0230739	Zfp512	zinc finger protein 512
ENSMUSG00000073424	106648	2922.97	-1.09297	1.66138e-06	0.000247518	Cyp4f15	cytochrome P450, family 4, subfamily f, polypeptide 15
ENSMUSG00000026839	76654	2991.26	-1.09402	0.00049871	0.0154303	Upp2	uridine phosphorylase 2
ENSMUSG00000038742	70726	328.233	-1.09485	4.49998e-05	0.00266393	Angptl6	angiopoietin-like 6
ENSMUSG00000028744	212555	100.949	-1.09739	1.09536e-05	0.0010256	Slc66a1	solute carrier family 66 member 1
ENSMUSG00000040918	116914	1083.77	-1.09915	3.12836e-05	0.00216778	Slc19a2	solute carrier family 19 (thiamine transporter), member 2
ENSMUSG00000063849	66812	221.071	-1.11881	0.000126401	0.00579433	Ppcdc	phosphopantothenoylcysteine decarboxylase
ENSMUSG00000026790	18286	115.017	-1.11899	3.31437e-05	0.00217847	Odf2	outer dense fiber of sperm tails 2
ENSMUSG00000051550	68490	139.761	-1.12591	5.18007e-05	0.00296825	Zfp579	zinc finger protein 579
ENSMUSG00000022546	76282	1939.97	-1.12877	1.39404e-05	0.0012338	Gpt	glutamic pyruvic transaminase, soluble
ENSMUSG00000029456	71985	194.119	-1.12931	9.71327e-05	0.00459965	Acad10	acyl-Coenzyme A dehydrogenase family, member 10
ENSMUSG00000039914	210582	231.126	-1.13201	1.02092e-05	0.000970851	Coq10a	coenzyme Q10A
ENSMUSG00000030236	28253	5014.57	-1.13232	3.17262e-05	0.00216985	Slco1b2	solute carrier organic anion transporter family, member 1b2
ENSMUSG00000040701	11766	140.83	-1.1346	0.001281	0.0303735	Ap1g2	adaptor protein complex AP-1, gamma 2 subunit
ENSMUSG00000039795	66361	140.477	-1.1372	0.00218518	0.0436011	Zfand1	zinc finger, AN1-type domain 1
ENSMUSG00000041132	100637	382.616	-1.13764	0.00121889	0.0294478	N4bp2l1	NEDD4 binding protein 2-like 1
ENSMUSG00000001665	103140	156.551	-1.14743	0.000298095	0.0111028	Gstt3	glutathione S-transferase, theta 3
ENSMUSG00000030739	71960	92.629	-1.15356	3.53664e-05	0.0023076	Myh14	myosin, heavy polypeptide 14
ENSMUSG00000038241	16328	153.796	-1.15859	0.00251036	0.0482582	Cep250	centrosomal protein 250
ENSMUSG00000025207	26456	4615.33	-1.16193	0.000421811	0.0140003	Sema4g	sema domain, immunoglobulin domain (Ig), transmembrane domain (TM) and short cytoplasmic domain, (semaphorin) 4G
ENSMUSG00000042328	192232	200.119	-1.16341	7.88774e-05	0.00393902	Hps4	HPS4, biogenesis of lysosomal organelles complex 3 subunit 2
ENSMUSG00000040312	240084	69.9646	-1.16801	0.00235152	0.0461983	Cchcr1	coiled-coil alpha-helical rod protein 1
ENSMUSG00000047793	208777	347.214	-1.18266	7.55278e-05	0.00383604	Sned1	sushi, nidogen and EGF-like domains 1
ENSMUSG00000032193	16835	732.778	-1.19126	2.22112e-08	7.35356e-06	Ldlr	low density lipoprotein receptor
ENSMUSG00000042213	67492	316.808	-1.19464	0.00030073	0.0111277	Zfand4	zinc finger, AN1-type domain 4
ENSMUSG00000025815	209692	556.332	-1.19835	4.21344e-05	0.00257245	Dhtkd1	dehydrogenase E1 and transketolase domain containing 1
ENSMUSG00000030834	27421	2568.45	-1.2003	1.95688e-05	0.00153444	Abcc6	ATP-binding cassette, sub-family C (CFTR/MRP), member 6
ENSMUSG00000041777	66935	58.2656	-1.20317	0.000488417	0.015326	Cir1	corepressor interacting with RBPJ, 1
ENSMUSG00000035399	66680	91.5924	-1.20526	0.00188614	0.039671	Oser1	oxidative stress responsive serine rich 1
ENSMUSG00000026425	14270	154.443	-1.20569	1.73578e-05	0.00139785	Srgap2	SLIT-ROBO Rho GTPase activating protein 2
ENSMUSG00000016239	74365	60.1345	-1.20789	0.00151048	0.0341826	Lonrf3	LON peptidase N-terminal domain and ring finger 3
ENSMUSG00000055912	232086	1469.11	-1.21767	3.27459e-08	1.04541e-05	Tmem150a	transmembrane protein 150A
ENSMUSG00000036817	77053	161.15	-1.21982	0.000168987	0.00723894	Sun1	Sad1 and UNC84 domain containing 1
ENSMUSG00000040560	104082	64.0331	-1.22536	0.000553952	0.0165611	Wdr7	WD repeat domain 7
ENSMUSG00000015224	74519	272.511	-1.22865	0.00024124	0.00941679	Cyp2j9	cytochrome P450, family 2, subfamily j, polypeptide 9
ENSMUSG00000020131	18551	273.746	-1.23382	0.00034497	0.0122856	Pcsk4	proprotein convertase subtilisin/kexin type 4
ENSMUSG00000022672	19090	117.297	-1.24411	0.00267527	0.0498213	Prkdc	protein kinase, DNA activated, catalytic polypeptide
ENSMUSG00000041044	239037	171.774	-1.25392	0.00193957	0.0406039	Lrit1	leucine-rich repeat, immunoglobulin-like and transmembrane domains 1
ENSMUSG00000025735	214951	97.2207	-1.26276	2.39586e-05	0.00175938	Rhbdl1	rhomboid like 1
ENSMUSG00000041351	110351	78.8915	-1.26477	0.00158482	0.0353091	Rap1gap	Rap1 GTPase-activating protein
ENSMUSG00000037795	333789	212.271	-1.26594	6.75846e-05	0.00355376	N4bp2	NEDD4 binding protein 2
ENSMUSG00000038188	380713	531.474	-1.26702	4.91323e-06	0.000576437	Scarf1	scavenger receptor class F, member 1
ENSMUSG00000020865	76408	545.658	-1.27742	7.10276e-07	0.000132274	Abcc3	ATP-binding cassette, sub-family C (CFTR/MRP), member 3
ENSMUSG00000019368	103655	435.713	-1.27806	1.16194e-07	3.05489e-05	Sec14l4	SEC14-like lipid binding 4
ENSMUSG00000021193	69617	179.225	-1.27926	0.00180069	0.0383248	Pitrm1	pitrilysin metallepetidase 1
ENSMUSG00000042249	320129	79.5002	-1.28081	0.000446883	0.0144735	Grk3	G protein-coupled receptor kinase 3
ENSMUSG00000025217	12234	79.1114	-1.282	0.000160237	0.00695322	Btrc	beta-transducin repeat containing protein
ENSMUSG00000031380	14205	45.1187	-1.29239	0.00173032	0.0373328	Vegfd	vascular endothelial growth factor D
ENSMUSG00000020182	13195	148.8	-1.2933	0.000125599	0.00579433	Ddc	dopa decarboxylase
ENSMUSG00000040146	71746	362.868	-1.29463	5.02988e-06	0.000576437	Rgl3	ral guanine nucleotide dissociation stimulator-like 3
ENSMUSG00000030113		4968.23	-1.29467	0.000863207	0.0226964
ENSMUSG00000070495	664799	68.7494	-1.29626	3.72329e-05	0.00234383	Ctcfl	CCCTC-binding factor (zinc finger protein)-like
ENSMUSG00000073889	16157	582.276	-1.30047	3.17979e-06	0.000424241	Il11ra1	interleukin 11 receptor, alpha chain 1
ENSMUSG00000000881	53310	135.226	-1.30185	0.000132153	0.00599651	Dlg3	discs large MAGUK scaffold protein 3
ENSMUSG00000028076	12479	941.373	-1.3082	5.82008e-07	0.00011158	Cd1d1	CD1d1 antigen
ENSMUSG00000031015	20947	66.0364	-1.30964	0.000456099	0.0146453	Swap70	SWA-70 protein
ENSMUSG00000028556	67299	129.573	-1.31784	0.00026539	0.0101381	Dock7	dedicator of cytokinesis 7
ENSMUSG00000050541	11548	533.867	-1.32219	0.000214161	0.00850837	Adra1b	adrenergic receptor, alpha 1b
ENSMUSG00000040327	78309	115.336	-1.32989	0.000801511	0.0217772	Cul9	cullin 9
ENSMUSG00000020538	20787	1393.42	-1.33349	4.64447e-06	0.000561039	Srebf1	sterol regulatory element binding transcription factor 1
ENSMUSG00000024978	14732	222.145	-1.33682	0.000809829	0.0218473	Gpam	glycerol-3-phosphate acyltransferase, mitochondrial
ENSMUSG00000059022	333088	77.3369	-1.34087	0.00119353	0.0290708	Kcp	kielin/chordin-like protein
ENSMUSG00000034858	235493	2452.4	-1.34224	0.00014406	0.00638155	Fam214a	family with sequence similarity 214, member A
ENSMUSG00000062563	12879	100.296	-1.35145	0.000261065	0.0100157	Cys1	cystin 1
ENSMUSG00000032066	170752	216.383	-1.35345	7.41545e-05	0.00380958	Bco2	beta-carotene oxygenase 2
ENSMUSG00000078484		124.91	-1.35485	3.59324e-05	0.00232754
ENSMUSG00000021820	12325	161.641	-1.35997	6.06246e-05	0.00332468	Camk2g	calcium/calmodulin-dependent protein kinase II gamma
ENSMUSG00000026333	252876	400.762	-1.3623	1.15963e-05	0.00106866	Gin1	gypsy retrotransposon integrase 1
ENSMUSG00000027075	72401	84.2512	-1.365	0.000240099	0.00941336	Slc43a1	solute carrier family 43, member 1
ENSMUSG00000025255	80892	480.991	-1.36503	5.95384e-05	0.00332468	Zfhx4	zinc finger homeodomain 4
ENSMUSG00000038225	408022	101.708	-1.37113	0.00224718	0.04454	Primpol	primase and polymerase (DNA-directed)
ENSMUSG00000033720	94282	122.738	-1.38545	0.00136099	0.0317646	Sfxn5	sideroflexin 5
ENSMUSG00000030924	434234	110.636	-1.39529	7.82233e-05	0.0039283	Rexo5	RNA exonuclease 5
ENSMUSG00000056973	104158	643.066	-1.40189	0.000133645	0.00603359	Ces1d	carboxylesterase 1D
ENSMUSG00000028133	66568	70.8784	-1.40669	9.04104e-06	0.000897977	Rwdd3	RWD domain containing 3
ENSMUSG00000063730	15493	314.72	-1.41072	6.85735e-06	0.000729736	Hsd3b2	hydroxy-delta-5-steroid dehydrogenase, 3 beta- and steroid delta-isomerase 2
ENSMUSG00000028188	70951	88.7413	-1.44044	1.94268e-05	0.00153444	Spata1	spermatogenesis associated 1
ENSMUSG00000003526	19125	1564.51	-1.44359	3.6475e-06	0.000459225	Prodh	proline dehydrogenase
ENSMUSG00000063704	332110	286.717	-1.45854	2.64916e-06	0.000364321	Mapk15	mitogen-activated protein kinase 15
ENSMUSG00000068551	68910	225.158	-1.46207	1.4389e-05	0.00126102	Zfp467	zinc finger protein 467
ENSMUSG00000002083	170770	56.0712	-1.48171	0.00238825	0.0466126	Bbc3	BCL2 binding component 3
ENSMUSG00000023393	228993	120.858	-1.48198	3.23924e-05	0.0021702	Slc17a9	solute carrier family 17, member 9
ENSMUSG00000025085	226251	95.1461	-1.48988	0.000174227	0.00738295	Ablim1	actin-binding LIM protein 1
ENSMUSG00000020235	56371	69.2808	-1.4926	0.00139458	0.0322063	Fzr1	fizzy and cell division cycle 20 related 1
ENSMUSG00000078964	382044	1444.89	-1.51315	3.33556e-11	3.72708e-08	Ces1b	carboxylesterase 1B
ENSMUSG00000037709	58909	392.114	-1.51775	1.27071e-06	0.000202837	Fam13a	family with sequence similarity 13, member A
ENSMUSG00000068876	70737	433.684	-1.52183	9.26299e-09	3.76372e-06	Cgn	cingulin
ENSMUSG00000008167	68628	118.755	-1.53214	0.000457102	0.0146453	Fbxw9	F-box and WD-40 domain protein 9
ENSMUSG00000055116	11865	98.594	-1.53731	0.00201535	0.0417862	Arntl	aryl hydrocarbon receptor nuclear translocator-like
ENSMUSG00000061959	13897	478.977	-1.53966	1.38274e-05	0.0012338	Ces1e	carboxylesterase 1E
ENSMUSG00000038618	66985	137.102	-1.58708	1.94635e-05	0.00153444	Rassf7	Ras association (RalGDS/AF-6) domain family (N-terminal) member 7
ENSMUSG00000051984	240667	92.0992	-1.59249	0.00176957	0.0379332	Sec31b	Sec31 homolog B (S. cerevisiae)
ENSMUSG00000017718	71562	276.698	-1.63522	9.55235e-06	0.000918155	Afmid	arylformamidase
ENSMUSG00000043789	71768	287.05	-1.66386	0.00204968	0.0420232	Vwce	von Willebrand factor C and EGF domains
ENSMUSG00000049971	319804	387.494	-1.68448	6.10426e-06	0.000672063	Glt1d1	glycosyltransferase 1 domain containing 1
ENSMUSG00000025936	241041	137.082	-1.70876	9.78013e-08	2.64923e-05	Gm4956	predicted gene 4956
ENSMUSG00000063382	80288	142.274	-1.71307	0.00131335	0.0308138	Bcl9l	B cell CLL/lymphoma 9-like
ENSMUSG00000046794	244416	1766.03	-1.71815	5.28422e-09	2.42196e-06	Ppp1r3b	protein phosphatase 1, regulatory subunit 3B
ENSMUSG00000016028	12614	134.729	-1.73122	1.61752e-05	0.00135131	Celsr1	cadherin, EGF LAG seven-pass G-type receptor 1
ENSMUSG00000052676	215693	59.9792	-1.75544	0.00153346	0.0345279	Zmat1	zinc finger, matrin type 1
ENSMUSG00000052435	110794	132.37	-1.76746	6.66983e-05	0.0035489	Cebpe	CCAAT/enhancer binding protein (C/EBP), epsilon
ENSMUSG00000025574	21877	174.328	-1.76981	0.00134305	0.0314281	Tk1	thymidine kinase 1
ENSMUSG00000079671	72481	121.681	-1.78841	0.00265777	0.0497025	2610203C22Rik	RIKEN cDNA 2610203C22 gene
ENSMUSG00000041798	103988	2958.62	-1.79554	1.14558e-08	4.08782e-06	Gck	glucokinase
ENSMUSG00000024260	269003	281.708	-1.82366	2.30338e-10	1.87181e-07	Sap130	Sin3A associated protein
ENSMUSG00000074358	232933	61.5892	-1.90133	0.000232205	0.00914397	Ccdc61	coiled-coil domain containing 61
ENSMUSG00000029370	73246	99.3424	-1.90463	1.71105e-06	0.000250739	Rassf6	Ras association (RalGDS/AF-6) domain family member 6
ENSMUSG00000033065	18642	42.9583	-2.01307	7.4761e-05	0.00381879	Pfkm	phosphofructokinase, muscle
ENSMUSG00000029149	69815	49.0863	-2.03087	9.94424e-05	0.0046785	Krtcap3	keratinocyte associated protein 3
ENSMUSG00000024987	13082	58.5438	-2.10537	5.08501e-05	0.00293257	Cyp26a1	cytochrome P450, family 26, subfamily a, polypeptide 1
ENSMUSG00000038550	229599	58.4186	-2.47817	0.000177997	0.00743603	Ciart	circadian associated repressor of transcription
ENSMUSG00000008153	232370	47.4945	-2.50417	2.28869e-05	0.00170488	Clstn3	calsyntenin 3
ENSMUSG00000019813	103268	47.7979	-2.70721	9.18572e-06	0.000902321	Cep57l1	centrosomal protein 57-like 1
