# Supplementary material for: Microbially produced vitamin B12 contributes to the lipid-lowering effect of silymarin
Source: Nat Commun. 2023 Jan 30;14:477. doi: 10.1038/s41467-023-36079-x (PMC9887073; doi:10.1038/s41467-023-36079-x)
Supplement: Supplementary file 9 — Source Data [file 41467_2023_36079_MOESM9_ESM.xlsx]

## Sheet: Figure 1 and Figure S1, S3
Figure 1E-F; Figure S1
	SampleID	VB12	VD3	VA	VB9	VB1	VB2	TC_in_liver	TG_in_liver	bodyweight	bodyweight.gain	TG_plasma	TC_plasma	ALT_plasma	AST_Plasma	TNF_liver	IL6_liver	liver_fat	redox	group
	A1	433.628	1092.08	83369.4	197.865	0.229447	0.493031	24.6381	22.6705	480.4	309.7	0.519059	0.768375	21.1314	25.2142	5.06923	0.856725	2.5	0.107179	NCD
	A2	483.328	1104.45	57413.9	191.032	0.271789	0.66984	12.7296	24.7409	438.2	271.4	0.786559	2.0146	23.3297	23.7711	4.3463	1.00116	2.9	0.103461	NCD
	A3	358.256	1343.64	81411.8	125.293	0.333135	0.761666	18.0083	19.531	433.1	277.2	0.493994	1.5961	19.7852	20.7811	4.41775	0.900101	3.3	0.0900406	NCD
	A4	399.571	992.472	78513.1	170.052	0.320157	0.815643	17.0148	13.4008	478.8	309.6	0.414317	1.45002	24.7396	18.1882	3.70105	1.80203	2.6	0.0791922	NCD
	A5	386.312	1342.93	72236.4	249.751	0.244953	0.481779	12.9626	18.7462	421.1	263	0.405852	1.27856	22.2913	18.4496	5.48983	1.84405	2.5	0.0868672	NCD
	A6	440.942	1410.82	47617	288.573	0.167511	0.805422	14.3159	39.0639	468.2	287.6	0.215057	1.11151	19.3681	19.0932	4.27356	1.18062	2.4	0.095665	NCD
	B1	101.073	263.362	8773.8	220.534	0.271195	0.385123	70.6013	86.3603	484.8	337	1.71837	6.4183	57.0537	51.135	10.0339	4.16283	56.1	0.0500689	HFD
	B2	131.281	231.16	9741.76	184.815	0.254335	0.541709	74.7114	100.776	421.6	314.9	1.24044	5.02417	52.262	42.3779	13.7217	5.12712	22.1	0.00759976	HFD
	B3	180.669	356.989	7420.61	183.186	0.243939	0.819312	78.7872	76.6078	468.8	311.9	1.05704	8.05201	51.9111	34.6395	9.9464	4.13562	39.8	0.0363935	HFD
	B4	106.74	332.25	16579.8	187.383	0.214281	0.843677	92.3113	85.1706	462.1	368.3	0.928028	5.35941	52.8658	34.2884	14.1157	4.103	65.1	0.0361913	HFD
	B5	67.6652	153.603	10286.6	203.963	0.189657	0.903041	91.2896	111.043	610.2	346	1.60915	5.64691	59.9142	42.6558	10.2017	2.5205	23.8	0.0200494	HFD
	B6	49.1182	186.445	10820.7	309.179	0.247112	0.584353	96.4072	90.2339	521.7	308.5	1.07708	6.03525	57.9883	52.3334	12.8911	2.73749	49.3	0.0274704	HFD
	C1	240.377	422.184	11944.9	80.4722	0.238013	0.473235	24.1644	49.0478	428.2	279.3	0.595188	1.88992	31.2123	32.5869	6.95142	3.01502	33.6	0.491459	HFD_1_silymarin
	C2	279.653	248.585	13055.6	182.919	0.309134	0.556079	20.4789	32.9918	499.7	349.1	0.571612	1.37838	34.6667	16.3941	7.34007	1.87933	19.5	0.447578	HFD_1_silymarin
	C3	272.575	381.832	12223.4	288.696	0.238859	0.562885	22.3034	39.4089	504.7	341.2	0.400076	2.65889	36.6891	23.9642	6.35893	1.39664	6.2	0.443453	HFD_1_silymarin
	C4	246.257	555.087	21953.5	176.949	0.235225	0.943896	23.8378	40.9749	589.1	305.4	0.514797	1.94099	33.9829	38.9497	8.14864	2.04246	7.5	0.41207	HFD_1_silymarin
	C5	305.649	497.59	16325.3	119.096	0.23423	0.499036	20.9234	18.356	454.3	407.2	0.431862	1.91525	30.7073	22.1106	5.56256	0.702926	6.9	0.424232	HFD_1_silymarin
	C6	280.741	424.983	17651.9	144.408	0.176843	0.888881	18.4629	29.626	575.4	367.5	0.444746	1.85693	35.2064	21.6391	7.90846	1.54928	7.9	0.450442	HFD_1_silymarin
	D1	156.708	605.016	9296.94	113.243	0.229253	0.740961	43.752	49.6583	557.8	375.7	1.14324	1.99612	44.2234	33.9401	8.30102	2.19347	11.6	0.43409	HFD_0.5_silibinin
	D2	197.98	246.496	11497.7	308.37	0.273202	0.741027	31.1521	48.3857	542.1	388.2	0.511261	4.11445	37.4158	34.7863	9.36758	4.7974	46.2	0.427484	HFD_0.5_silibinin
	D3	242.787	280.994	16963	280.03	0.220139	1.04056	28.8529	47.8239	557.9	302.2	0.451467	2.78889	42.9398	31.3519	10.3549	2.92516	8.1	0.414088	HFD_0.5_silibinin
	D4	219.038	249.165	11871.5	176.937	0.297518	0.467715	26.4204	65.2411	461.7	369.5	0.614478	3.62395	39.8192	32.8198	9.36241	3.96921	8.5	0.413958	HFD_0.5_silibinin
	D5	231.803	404.223	16426	104.501	0.243474	0.382845	31.6066	59.4868	522.2	347.7	0.513986	2.7245	34.0983	29.4562	7.97137	1.56432	32.6	0.393801	HFD_0.5_silibinin
	D6	156.181	306.138	9627.91	161.825	0.207506	0.7214	29.5403	53.1428	563.2	327	0.520197	2.43349	36.3529	30.7967	7.11977	1.78223	31.6	0.361234	HFD_0.5_silibinin
	E1	217.793	404.012	11417.9	286.717	0.17264	0.780836	47.349	67.7644	511.4	361	0.694373	2.53673	47.4179	37.0869	7.38983	2.66748	33.6	0.290692	HFD_0.1_silibinin
	E2	93.795	280.074	10577.8	75.4807	0.215424	0.391512	45.8671	60.1744	563.6	268.8	0.825247	2.86243	38.3652	31.7211	7.85077	6.6031	13.5	0.325336	HFD_0.1_silibinin
	E3	255.81	206.885	8400.21	129.792	0.149881	0.971299	41.1763	55.4247	578.5	324.4	0.723568	2.34082	35.4794	34.5837	11.4143	1.59182	45.6	0.31277	HFD_0.1_silibinin
	E4	103.327	243.146	11470.4	83.322	0.211559	0.823037	62.8747	61.8343	448.7	346.1	0.734793	2.75235	43.2108	27.8272	12.3797	1.85333	34.7	0.272425	HFD_0.1_silibinin
	E5	159.717	336.626	14406.2	184.922	0.232539	0.390762	43.864	44.4803	483.2	378.6	0.915314	2.02682	52.4092	31.9223	9.91182	3.98467	8.4	0.338534	HFD_0.1_silibinin
	E6	158.263	407.38	10828.3	472.447	0.332523	0.755279	48.2924	69.6662	503.7	345.4	0.591314	2.42805	39.4831	33.1636	9.10345	3.34227	52.6	0.292358	HFD_0.1_silibinin
Figure1G-H
	mice	group	TG_in_liver	TC_in_liver	fecal_B12	plasma_B12	plasma_TG	plasma_TC
	1	HFD	81.4719	93.0288	187.169	265.244	1.33603	3.80479
	2	HFD	55.7437	72.5352	171.803	256.554	0.763371	4.76308
	3	HFD	63.7519	85.6933	126.064	208.61	0.837986	4.84263
	4	HFD	63.4403	91.5742	144.109	217.574	1.36885	3.95842
	5	HFD			156.936	228.392	1.32522	3.39618
	6	HFD			108.572	209.805	0.867518	4.05774
	1	HFD+Silymarin	36.4391	59.9801	311.02	270.231	0.482238	2.84298
	2	HFD+Silymarin	46.8388	64.8866	372.133	316.004	0.773412	2.56712
	3	HFD+Silymarin	43.1075	56.5927	197.064	272.47	0.765061	2.97443
	4	HFD+Silymarin	41.824	56.9576	306.43	257.882	0.511465	3.21162
	5	HFD+Silymarin			325.503	226.896	0.828114	3.08073
	6	HFD+Silymarin			223.463	265.257	0.709244	1.98918
	1	NCD	29.4486	35.2004	339.007	270.047	0.504399	1.83926
	2	NCD	28.7051	31.6759	385.761	292.373	0.584187	2.19982
	3	NCD	29.4811	27.5567	394.086	313.106	0.71653	2.04869
	4	NCD	28.4438	34.6355	345.725	280.891	0.632798	1.56034
	5	NCD			410.812	295.543	0.498956	2.93061
	6	NCD			369.146	254.891	0.577594	1.53832
Figure1I
	group	ID	liver_lipids
	HFD+Silibinin (0.5%)	D1	17.26
	HFD+Silibinin (0.5%)	D2	14.7647
	HFD+Silibinin (0.5%)	D3	8.173
	HFD+Silibinin (0.5%)	D4	5.17933
	HFD+Silibinin (0.5%)	D5	16.91
	HFD+Silibinin (0.5%)	D6	19.563
	HFD+Silibinin (0.1%)	E1	16.1723
	HFD+Silibinin (0.1%)	E2	13.3457
	HFD+Silibinin (0.1%)	E3	19.4197
	HFD+Silibinin (0.1%)	E4	17.8947
	HFD+Silibinin (0.1%)	E5	10.028
	HFD+Silibinin (0.1%)	E6	14.877
	HFD+silymarin (1%)	C1	11.7593
	HFD+silymarin (1%)	C2	15.768
	HFD+silymarin (1%)	C3	8.503
	HFD+silymarin (1%)	C4	17.1073
	HFD+silymarin (1%)	C5	10.0057
	HFD+silymarin (1%)	C6	4.344
	HFD	B1	23.1227
	HFD	B2	24.6677
	HFD	B3	17.6027
	HFD	B4	22.137
	HFD	B5	19.6717
	NCD	A1	1.668
	NCD	A2	4.329
	NCD	A3	1.35933
	NCD	A4	0.864
	NCD	A5	1.721
	NCD	A6	0.747

## Sheet: Figure 2
Figure 2A-B
	Axis.1	Axis.2	SampleID	group	Alpha_diversity
	-0.594018	0.0967853	A1	NCD	186
	-0.429636	0.217153	A2	NCD	188
	-0.577295	-0.00641884	A3	NCD	153
	-0.601177	0.126977	A4	NCD	192
	-0.602384	0.00701198	A5	NCD	172
	-0.593697	-0.0258513	A6	NCD	153
	0.202474	-0.0141202	B1	HFD	125
	-0.00626941	-0.252512	B2	HFD	158
	0.237948	0.0383213	B3	HFD	135
	0.076252	-0.195663	B4	HFD	141
	0.195269	-0.0253522	B5	HFD	118
	-0.0345804	-0.278694	B6	HFD	153
	0.288054	0.211785	C1	HFD_1_silymarin	155
	0.229357	0.203648	C2	HFD_1_silymarin	212
	0.195498	0.166277	C3	HFD_1_silymarin	176
	0.26677	0.181826	C4	HFD_1_silymarin	172
	0.123081	0.147765	C5	HFD_1_silymarin	160
	0.137317	0.147089	C6	HFD_1_silymarin	156
	0.137946	-0.0484067	D1	HFD_0.5_silibinin	162
	0.114663	0.00103752	D2	HFD_0.5_silibinin	82
	0.0617988	-0.150415	D3	HFD_0.5_silibinin	148
	0.205117	0.255939	D4	HFD_0.5_silibinin	96
	0.0891358	-0.177495	D5	HFD_0.5_silibinin	108
	0.0854921	-0.1237	D6	HFD_0.5_silibinin	114
	0.0360554	-0.194493	E1	HFD_0.1_silibinin	148
	0.223414	0.0497918	E2	HFD_0.1_silibinin	150
	0.185496	-0.0601262	E3	HFD_0.1_silibinin	160
	0.183104	0.00423188	E4	HFD_0.1_silibinin	158
	0.0326872	-0.236811	E5	HFD_0.1_silibinin	124
	0.132129	-0.0655791	E6	HFD_0.1_silibinin	136

## Sheet: Figure 3
Figure 3A-B
	group	liver_TC	liver_TG
	FMT-HFD	101.28	84.6505
	FMT-HFD	103.755	83.2786
	FMT-HFD	108.384	54.5897
	FMT-HFD	95.4324	49.3672
	FMT-HFD	100.023	65.1211
	FMT-HFD	87.2769	94.8344
	FMT-HFD	102.581	135.452
	FMT-HFD	85.1316	126.57
	FMT-Silymarin	64.87	57.6447
	FMT-Silymarin	56.9278	63.9899
	FMT-Silymarin	57.6755	64.8501
	FMT-Silymarin	60.9152	51.4175
	FMT-Silymarin	52.5167	64.6655
	FMT-Silymarin	58.1295	60.5429
	FMT-control	79.9496	106.157
	FMT-control	84.5843	84.9645
	FMT-control	79.5092	101.876
	FMT-control	94.9427	67.1689
	FMT-control	95.7677	95.3168
	FMT-control	94.4339	76.3115
Figure 3C-G
	SampleID	group	liver_fat	ALT_plasma	AST_Plasma	TNF_liver	IL6_liver
	F1	FMT_silymarin	38.4	35.8824	36.5715	10.686	1.75352
	F2	FMT_silymarin	11.5	35.4481	32.336	8.88897	4.73211
	F3	FMT_silymarin	47.7	54.3981	35.4539	12.1145	2.51819
	F4	FMT_silymarin	42.5	38.5362	34.5672	7.83002	3.70012
	F5	FMT_silymarin	36.4	38.7538	30.2975	9.16959	2.55433
	F6	FMT_silymarin	25.1	37.4898	31.5628	8.12591	3.17536
	J1	FMT_HFD	46.9	56.7081	41.3096	13.199	4.88805
	J2	FMT_HFD	49.6	56.8064	44.138	11.0396	5.85671
	J3	FMT_HFD	37.5	48.8467	37.3248	9.5368	3.31775
	J4	FMT_HFD	34.5	55.1896	35.2937	7.98185	2.54476
	J5	FMT_HFD	48.6	54.4857	46.6785	12.4711	6.47113
	J6	FMT_HFD	57.7	49.873	41.2298	13.271	4.7474

## Sheet: Figure 4 and Figure S4
Figure 4B-C and Figure S4
	SampleID	VB12	TG_in_liver
	A1	433.628	22.6705
	A2	483.328	24.7409
	A3	358.256	19.531
	A4	399.571	13.4008
	A5	386.312	18.7462
	A6	440.942	39.0639
	B1	101.073	86.3603
	B2	131.281	100.776
	B3	180.669	76.6078
	B4	106.74	85.1706
	B5	67.6652	111.043
	B6	49.1182	90.2339
	C1	240.377	49.0478
	C2	279.653	32.9918
	C3	272.575	39.4089
	C4	246.257	40.9749
	C5	305.649	18.356
	C6	280.741	29.626
	D1	156.708	49.6583
	D2	197.98	48.3857
	D3	242.787	47.8239
	D4	219.038	65.2411
	D5	231.803	59.4868
	D6	156.181	53.1428
	E1	217.793	67.7644
	E2	93.795	60.1744
	E3	255.81	55.4247
	E4	103.327	61.8343
	E5	159.717	44.4803
	E6	158.263	69.6662
	F1	140.576	57.6447
	F2	125.246	63.9899
	F3	121.975	64.8501
	F4	172.188	51.4175
	F5	123.597	64.6655
	F6	125.88	60.5429
	J1	66.9625	106.157
	J2	101.728	84.9645
	J3	103.873	101.876
	J4	139.368	67.1689
	J5	89.2461	95.3168
	J6	67.1851	76.3115
Figure 4D
	group	mice	fecal_B12_W4	fecal_B12_W5	fecal_B12_W9
	FMT-Control_3a	1	123.585	132.443	84.68
	FMT-Control_3a	2	89.9103	123.587	75.3399
	FMT-Control_3a	3	88.5983	113.457	86.1922
	FMT-Control_3a	4	94.7328	98.0048	94.4201
	FMT-Control_3a	5	89.7405	89.4593	102.262
	FMT-Control_3a	6	103.484	94.7412	123.271
	FMT-Control_3b	1	109.739	138.194	92.678
	FMT-Control_3b	2	101.135	127.749	85.44
	FMT-Control_3b	3	81.0063	131.262	110.224
	FMT-Control_3b	4	88.3553	74.5836	125.954
	FMT-Control_3b	5	111.946	64.6249	80.8921
	FMT-Control_3b	6	123.298	97.7859	89.0398
	FMT-Silymarin_3a	1	169.863	151.545	142.738
	FMT-Silymarin_3a	2	155.15	175.355	125.003
	FMT-Silymarin_3a	3	157.47	154.216	119.671
	FMT-Silymarin_3a	4	135.33	144.428	145.856
	FMT-Silymarin_3a	5	139.579	174.534	155.716
	FMT-Silymarin_3a	6	134.471	150.083	146.276
	FMT-Silymarin_3b	1	134.734	78.1827	124.057
	FMT-Silymarin_3b	2	150.454	76.3458	107.984
	FMT-Silymarin_3b	3	134.283	112.918	143.899
	FMT-Silymarin_3b	4	132.256	80.7326	135.455
	FMT-Silymarin_3b	5	147.143	122.165	124.534
	FMT-Silymarin_3b	6	162.615	115.142	145.584
	HFD_3	1	118.568	112.232	95.6345
	HFD_3	2	115.046	140.418	96.7895
	HFD_3	3	119.996	106.66	114.326
	HFD_3	4	106.823	97.1339	99.2345
	HFD_3	5	99.4643	133.42	112.301
	HFD_3	6	104.376	132.259	97.7338
Figure 4E
	group	plasma_B12
	HFD	265.244
	HFD	256.554
	HFD	208.61
	HFD	217.574
	HFD	228.392
	HFD	209.805
	HFD+Silymarin	270.231
	HFD+Silymarin	316.004
	HFD+Silymarin	272.47
	HFD+Silymarin	257.882
	HFD+Silymarin	226.896
	HFD+Silymarin	265.257
	NCD	270.047
	NCD	292.373
	NCD	313.106
	NCD	280.891
	NCD	295.543
	NCD	254.891
Figure 4F-G
	SampleID	group	redox
	A1	NCD	0.107179
	A2	NCD	0.103461
	A3	NCD	0.0900406
	A4	NCD	0.0791922
	A5	NCD	0.0868672
	A6	NCD	0.095665
	B1	HFD	0.0500689
	B2	HFD	0.00759976
	B3	HFD	0.0363935
	B4	HFD	0.0361913
	B5	HFD	0.0200494
	B6	HFD	0.0274704
	C1	HFD_0.5_silymarin	0.491459
	C2	HFD_0.5_silymarin	0.447578
	C3	HFD_0.5_silymarin	0.443453
	C4	HFD_0.5_silymarin	0.41207
	C5	HFD_0.5_silymarin	0.424232
	C6	HFD_0.5_silymarin	0.450442
	D1	HFD_0.5_silibinin	0.43409
	D2	HFD_0.5_silibinin	0.427484
	D3	HFD_0.5_silibinin	0.414088
	D4	HFD_0.5_silibinin	0.413958
	D5	HFD_0.5_silibinin	0.393801
	D6	HFD_0.5_silibinin	0.361234
	E1	HFD_0.1_silibinin	0.290692
	E2	HFD_0.1_silibinin	0.325336
	E3	HFD_0.1_silibinin	0.31277
	E4	HFD_0.1_silibinin	0.272425
	E5	HFD_0.1_silibinin	0.338534
	E6	HFD_0.1_silibinin	0.292358
	F1	FMT_silymarin	0.00831477
	F2	FMT_silymarin	0.0349561
	F3	FMT_silymarin	0.0460586
	F4	FMT_silymarin	0.0224396
	F5	FMT_silymarin	0.0295379
	F6	FMT_silymarin	0.0361152
	J1	FMT_HFD	0.0504746
	J2	FMT_HFD	0.0111377
	J3	FMT_HFD	0.0398466
	J4	FMT_HFD	0.0373774
	J5	FMT_HFD	0.0243731
	J6	FMT_HFD	0.0102286

## Sheet: Figure 5 and Figure S5
Figure 5A-B
	group	TG_in_liver	TC_in_liver
	NCD_4	7.21428	17.7654
	HFD_4	85.1897	93.2543
	HFD_4+B12	53.2471	64.2439
	NCD_4	15.2352	22.0975
	HFD_4	70.2342	47.3091
	HFD_4+B12	71.1768	66.2389
	NCD_4	16.2975	20.3466
	HFD_4	90.2435	61.2732
	HFD_4+B12	62.2075	48.2201
	NCD_4	8.21156	17.3597
	HFD_4	77.2325	65.2154
	HFD_4+B12	66.3325	66.1499
	NCD_4	13.2293	37.3544
	HFD_4	69.2924	52.204
	HFD_4+B12	55.3087	71.2448
	NCD_4	11.2962	7.36455
	HFD_4	74.1999	101.315
	HFD_4+B12	66.2962	51.2319
Figure 5C-F and Figure S5B
	weight_0	food_intake_0	weight_12w	food_intake_12	Plasma.VB12	Liver.TC	Liver.TG	ORO
HFD	20.32	9.9	28.63	6.165	172.161	53.7528	36.8521	2.406
HFD	18.25		22.26		189.907	73.632	46.7652	2.032
HFD	21.5		27.78		182.356	51.2422	47.7331	4.35267
HFD	21.23	10.085	28.71	5.3125	193.625	85.2369	62.2915	3.31833
HFD	20.69
HFD	19.88		28.27		179.569	55.5781	38.73	2.01033
HFD	20.74		27.63		208.112	54.4069	30.3979	3.81967
HFD+Sily	20.65	8.8975	25.24	5.3575	193.234	46.9615	33.333	3.03267
HFD+Sily	21.85		29.1		157.889	59.5953	32.3162	2.54133
HFD+Sily	21.21		28.75		178.998	69.9407	36.1264	3.42333
HFD+Sily	17.31		22.84		179.483	52.9659	39.4637	2.86167
HFD+Sily	21	10.695	37.16	6.85	199.645	57.5168	54.6678	4.48667
HFD+Sily	21.21		37.68		182.356	46.8478	42.2831	2.55633
HFD+Sily	20.7		28.24		169.514	84.3744	42.6205	3.56733
HFD+B12	19	9.84	25	7.095	189.655	40.4837	28.2912	0.550667
HFD+B12	20.79		32.44		193.886	40.8341	24.4967	0.488333
HFD+B12	19.52		26.26		223.384	43.2487	32.2201	2.13667
HFD+B12	21.59		27.8		280.992	42.4302	20.9816	0.488333
HFD+B12	20.68	9.3775	31.18	9.35	263.257	54.8885	37.5176	3.03833
HFD+B12	20.83
HFD+B12	21		28.23		269.101	43.0106	33.2404	2.142
HFD+B12	20.36		26		192.716	41.0632	27.6263	0.299
Figure S5A
	group	plasma_B12
	NCD	270.047
	NCD	292.373
	NCD	313.106
	NCD	280.891
	NCD	295.543
	NCD	254.891
	NCD	265.244
	HFD	256.554
	HFD	208.61
	HFD	217.574
	HFD	228.392
	HFD	209.805
	HFD+Silymarin	270.231
	HFD+Silymarin	316.004
	HFD+Silymarin	272.47
	HFD+Silymarin	257.882
	HFD+Silymarin	226.896
	HFD+Silymarin	265.257
	HFD+B12 (3 uM/kg)	258.625
	HFD+B12 (3 uM/kg)	251.629
	HFD+B12 (3 uM/kg)	224.321
	HFD+B12 (3 uM/kg)	242.178
	HFD+B12 (3 uM/kg)	226.944
	HFD+B12 (3 uM/kg)	202.685
	HFD+B12 (30 uM/kg)	273.634
	HFD+B12 (30 uM/kg)	235.944
	HFD+B12 (30 uM/kg)	278.05
	HFD+B12 (30 uM/kg)	267.508
	HFD+B12 (30 uM/kg)	286.619
